# Supplementary material for: C‑BODIPY Dyads Based on Fused-Ring Organoboron Scaffolds for Efficient Photodynamic Therapy Targeting Candida albicans Yeast and Biofilms
Source: J Med Chem. 2026 Jun 1;69(11):13320–44. doi: 10.1021/acs.jmedchem.6c00280 (PMC13308890; doi:10.1021/acs.jmedchem.6c00280)
Supplement: Supplementary file 2 [file jm6c00280_si_002.cif]

data_NMe-BDP-Cat
_audit_creation_date               2023-05-18
_audit_creation_method
;
Olex2 1.3
(compiled 2020.11.12 svn.r5f609507 for OlexSys, GUI svn.r6408)
;
_shelx_SHELXL_version_number       '2018/3'
_audit_contact_author_address      ?
_audit_contact_author_email        ?
_audit_contact_author_name         ''
_audit_contact_author_phone        ?
_publ_contact_author_id_orcid      ?
_publ_section_references
;
Dolomanov, O.V., Bourhis, L.J., Gildea, R.J, Howard, J.A.K. & Puschmann, H.
 (2009), J. Appl. Cryst. 42, 339-341.

Sheldrick, G.M. (2015). Acta Cryst. C71, 3-8.
;
_chemical_name_common              ?
_chemical_name_systematic          ?
_chemical_formula_moiety           '2(C F3 O3 S), 5(C H Cl3), 2(C37 H42 B N4)'
_chemical_formula_sum              'C81 H89 B2 Cl15 F6 N8 O6 S2'
_chemical_formula_weight           2002.09
_chemical_melting_point            ?
loop_
  _atom_type_symbol
  _atom_type_description
  _atom_type_scat_dispersion_real
  _atom_type_scat_dispersion_imag
  _atom_type_scat_source
 'C' 'C' 0.0181 0.0091 'International Tables Vol C Tables 4.2.6.8 and 6.1.1.4'
 'H' 'H' 0.0000 0.0000 'International Tables Vol C Tables 4.2.6.8 and 6.1.1.4'
 'B' 'B' 0.0090 0.0039 'International Tables Vol C Tables 4.2.6.8 and 6.1.1.4'
 'Cl' 'Cl' 0.3639 0.7018 'International Tables Vol C Tables 4.2.6.8 and 6.1.1.4'
 'F' 'F' 0.0727 0.0534 'International Tables Vol C Tables 4.2.6.8 and 6.1.1.4'
 'N' 'N' 0.0311 0.0180 'International Tables Vol C Tables 4.2.6.8 and 6.1.1.4'
 'O' 'O' 0.0492 0.0322 'International Tables Vol C Tables 4.2.6.8 and 6.1.1.4'
 'S' 'S' 0.3331 0.5567 'International Tables Vol C Tables 4.2.6.8 and 6.1.1.4'

_shelx_space_group_comment
;
The symmetry employed for this shelxl refinement is uniquely defined
by the following loop, which should always be used as a source of
symmetry information in preference to the above space-group names.
They are only intended as comments.
;
_space_group_crystal_system        'triclinic'
_space_group_IT_number             2
_space_group_name_H-M_alt          'P -1'
_space_group_name_Hall             '-P 1'
loop_
  _space_group_symop_operation_xyz
 'x, y, z'
 '-x, -y, -z'

_cell_length_a                     14.4444(3)
_cell_length_b                     17.2400(5)
_cell_length_c                     19.0349(3)
_cell_angle_alpha                  91.169(2)
_cell_angle_beta                   90.536(2)
_cell_angle_gamma                  91.305(2)
_cell_volume                       4737.65(18)
_cell_formula_units_Z              2
_cell_measurement_reflns_used      17389
_cell_measurement_temperature      100.01(10)
_cell_measurement_theta_max        76.3980
_cell_measurement_theta_min        2.4890
_shelx_estimated_absorpt_T_max     0.783
_shelx_estimated_absorpt_T_min     0.576
_exptl_absorpt_coefficient_mu      4.946
_exptl_absorpt_correction_T_max    1.00000
_exptl_absorpt_correction_T_min    0.45355
_exptl_absorpt_correction_type     multi-scan
_exptl_absorpt_process_details
;
CrysAlisPro 1.171.40.84a (Rigaku Oxford Diffraction, 2020)
Empirical absorption correction using spherical harmonics,
implemented in SCALE3 ABSPACK scaling algorithm.
;
_exptl_absorpt_special_details     ?
_exptl_crystal_colour              red
_exptl_crystal_colour_primary      red
_exptl_crystal_density_diffrn      1.403
_exptl_crystal_density_meas        ?
_exptl_crystal_density_method      ?
_exptl_crystal_description         plate
_exptl_crystal_F_000               2060
_exptl_crystal_preparation         ?
_exptl_crystal_size_max            0.1254
_exptl_crystal_size_mid            0.0854
_exptl_crystal_size_min            0.052
_exptl_transmission_factor_max     ?
_exptl_transmission_factor_min     ?
_diffrn_reflns_av_R_equivalents    0.1130
_diffrn_reflns_av_unetI/netI       0.0768
_diffrn_reflns_Laue_measured_fraction_full  1.000
_diffrn_reflns_Laue_measured_fraction_max  0.987
_diffrn_reflns_limit_h_max         17
_diffrn_reflns_limit_h_min         -18
_diffrn_reflns_limit_k_max         21
_diffrn_reflns_limit_k_min         -21
_diffrn_reflns_limit_l_max         19
_diffrn_reflns_limit_l_min         -23
_diffrn_reflns_number              75571
_diffrn_reflns_point_group_measured_fraction_full  1.000
_diffrn_reflns_point_group_measured_fraction_max  0.987
_diffrn_reflns_theta_full          67.684
_diffrn_reflns_theta_max           76.902
_diffrn_reflns_theta_min           2.322
_diffrn_ambient_environment        N~2~
_diffrn_ambient_temperature        100.01(10)
_diffrn_detector                   'CCD plate'
_diffrn_detector_area_resol_mean   5.2195
_diffrn_detector_type              Atlas
_diffrn_measured_fraction_theta_full  1.000
_diffrn_measured_fraction_theta_max  0.987
_diffrn_measurement_details
;
List of Runs (angles in degrees, time in seconds):

  # Type    Start    End  Width  t~exp~   \w     \q     \k     \f   Frames
--------------------------------------------------------------------------
  1  \w   -114.00 -19.00   1.00    1.00    --  -41.28 -37.00   0.00   95
  2  \w    -63.00  28.00   1.00    1.00    --  -41.28  77.00 120.00   91
  3  \w    -67.00 -11.00   1.00    1.00    --  -41.28 125.00 150.00   56
  4  \w   -116.00 -19.00   1.00    1.00    --  -41.28 -37.00 -90.00   97
  5  \w     50.00  97.00   1.00    1.00    --   41.28-125.00   0.00   47
  6  \w     13.00  64.00   1.00    1.00    --   41.28 -99.00-120.00   51
  7  \w    135.00 162.00   1.00    5.00    --  112.00 -15.00  90.00   27
  8  \w     31.00 110.00   1.00    5.00    --  112.00 -15.00  90.00   79
  9  \w     44.00  71.00   1.00    5.00    --  112.00 -82.00-130.41   27
 10  \w     83.00 109.00   1.00    5.00    --  112.00-111.00  90.00   26
 11  \w    108.00 140.00   1.00    5.00    --  112.00  15.00  30.00   32
 12  \w     53.00  97.00   1.00    5.00    --  112.00 -94.00 150.00   44
 13  \w    106.00 131.00   1.00    5.00    --  112.00  77.00  60.00   25
 14  \w    140.00 172.00   1.00    5.00    --  112.00  77.00  60.00   32
 15  \w     37.00  62.00   1.00    5.00    --  112.00-111.00  90.00   25
 16  \w     64.00  91.00   1.00    5.00    --  112.00 -37.00 101.41   27
 17  \w    107.00 172.00   1.00    5.00    --  112.00  77.00   0.00   65
 18  \w    112.00 151.00   1.00    5.00    --  112.00  61.00   0.00   39
 19  \w     31.00  77.00   1.00    5.00    --  112.00 -94.00-150.00   46
 20  \w     78.00 106.00   1.00    5.00    --  112.00 -94.00-150.00   28
 21  \w     59.00 109.00   1.00    5.00    --  112.00-111.00 -30.00   50
 22  \w     69.00  96.00   1.00    5.00    --  112.00  15.00  30.00   27
 23  \w     76.00 103.00   1.00    5.00    --  112.00 -94.00  30.00   27
 24  \w     51.00 107.00   1.00    5.00    --  112.00 -94.00 -90.00   56
 25  \w     77.00 140.00   1.00    5.00    --  112.00 -30.00 120.00   63
 26  \w     68.00 141.00   1.00    5.00    --  112.00 -61.00 -90.00   73
 27  \w    106.00 133.00   1.00    5.00    --  112.00 178.00 150.00   27
 28  \w     50.00 109.00   1.00    5.00    --  112.00-111.00-180.00   59
 29  \w     79.00 109.00   1.00    5.00    --  112.00-111.00 -90.00   30
 30  \w     83.00 109.00   1.00    5.00    --  112.00-111.00   0.00   26
 31  \w     85.00 119.00   1.00    5.00    --  112.00 -45.00   0.00   34
 32  \w     85.00 122.00   1.00    5.00    --  112.00 -61.00  60.00   37
 33  \w     68.00 109.00   1.00    5.00    --  112.00-111.00 150.00   41
 34  \w     40.00  65.00   1.00    5.00    --  112.00 -45.00   0.00   25
 35  \w    102.00 172.00   1.00    5.00    --  112.00  15.00 120.00   70
 36  \w     85.00 130.00   1.00    5.00    --  112.00  61.00  30.00   45
 37  \w     39.00  64.00   1.00    5.00    --  112.00 -77.00   0.00   25
 38  \w     68.00  95.00   1.00    5.00    --  112.00 -61.00-180.00   27
 39  \w    104.00 129.00   1.00    5.00    --  112.00 -61.00-180.00   25
 40  \w     65.00  92.00   1.00    5.00    --  112.00 178.00-180.00   27
 41  \w    117.00 146.00   1.00    5.00    --  112.00 178.00-180.00   29
 42  \w    108.00 135.00   1.00    5.00    --  112.00 178.00 -60.00   27
 43  \w     46.00 109.00   1.00    5.00    --  112.00 -45.00  30.00   63
 44  \w     57.00 139.00   1.00    5.00    --  112.00 -30.00-150.00   82
 45  \w     40.00 110.00   1.00    5.00    --  112.00 -30.00  60.00   70
 46  \w     87.00 119.00   1.00    5.00    --  112.00 -77.00  60.00   32
 47  \w    114.00 141.00   1.00    5.00    --  112.00  45.00   0.00   27
 48  \w     70.00  95.00   1.00    5.00    --  112.00 178.00  60.00   25
 49  \w    101.00 134.00   1.00    5.00    --  112.00 178.00  60.00   33
 50  \w    124.00 151.00   1.00    5.00    --  112.00  45.00 150.00   27
 51  \w    113.00 138.00   1.00    5.00    --  112.00 111.00-120.00   25
 52  \w     97.00 124.00   1.00    5.00    --  112.00 -77.00 -30.00   27
 53  \w     63.00 109.00   1.00    5.00    --  112.00-111.00-150.00   46
 54  \w     74.00 106.00   1.00    5.00    --  112.00-111.00 120.00   32
 55  \w    105.00 141.00   1.00    5.00    --  112.00 111.00   0.00   36
 56  \w     41.00  66.00   1.00    5.00    --  112.00 -94.00   0.00   25
 57  \w     82.00 107.00   1.00    5.00    --  112.00 -94.00   0.00   25
 58  \w     40.00  65.00   1.00    5.00    --  112.00 -94.00 120.00   25
 59  \w    107.00 135.00   1.00    5.00    --  112.00 178.00 -30.00   28
 60  \w     71.00  96.00   1.00    5.00    --  112.00 178.00 120.00   25
 61  \w    140.00 173.00   1.00    5.00    --  112.00  45.00-150.00   33
 62  \w     93.00 132.00   1.00    5.00    --  112.00  45.00 -60.00   39
 63  \w     83.00 108.00   1.00    5.00    --  112.00 -82.00-130.41   25
 64  \w     77.00 140.00   1.00    5.00    --  112.00 -83.00 -91.81   63
 65  \w     92.00 117.00   1.00    5.00    --  112.00 -77.00   0.00   25
 66  \w     34.00  59.00   1.00    5.00    --  112.00 -83.00 -91.81   25
;
_diffrn_measurement_device         'four-circle diffractometer'
_diffrn_measurement_device_type    'SuperNova, Dual, Cu at home/near, Atlas'
_diffrn_measurement_method         '\w scans'
_diffrn_orient_matrix_type        
 'CrysAlisPro convention (1999,Acta A55,543-557)'
_diffrn_orient_matrix_UB_11        0.0545696000
_diffrn_orient_matrix_UB_12        0.0776016000
_diffrn_orient_matrix_UB_13        -0.0037906000
_diffrn_orient_matrix_UB_21        0.0905893000
_diffrn_orient_matrix_UB_22        -0.0443906000
_diffrn_orient_matrix_UB_23        -0.0092587000
_diffrn_orient_matrix_UB_31        -0.0140717000
_diffrn_orient_matrix_UB_32        -0.0004036000
_diffrn_orient_matrix_UB_33        -0.0803339000
_diffrn_radiation_monochromator    mirror
_diffrn_radiation_probe            x-ray
_diffrn_radiation_type             'Cu K\a'
_diffrn_radiation_wavelength       1.54184
_diffrn_source                     'micro-focus sealed X-ray tube'
_diffrn_source_type                'SuperNova (Cu) X-ray Source'
_reflns_Friedel_coverage           0.000
_reflns_Friedel_fraction_full      .
_reflns_Friedel_fraction_max       .
_reflns_number_gt                  13743
_reflns_number_total               19720
_reflns_odcompleteness_completeness  94.29
_reflns_odcompleteness_iscentric   1
_reflns_odcompleteness_theta       80.95
_reflns_special_details
;
 Reflections were merged by SHELXL according to the crystal
 class for the calculation of statistics and refinement.
 
 _reflns_Friedel_fraction is defined as the number of unique
 Friedel pairs measured divided by the number that would be
 possible theoretically, ignoring centric projections and
 systematic absences.
;
_reflns_threshold_expression       'I > 2\s(I)'
_computing_cell_refinement         'CrysAlisPro 1.171.40.84a (Rigaku OD, 2020)'
_computing_data_collection         'CrysAlisPro 1.171.40.84a (Rigaku OD, 2020)'
_computing_data_reduction          'CrysAlisPro 1.171.40.84a (Rigaku OD, 2020)'
_computing_molecular_graphics      'Olex2 1.3 (Dolomanov et al., 2009)'
_computing_publication_material    'Olex2 1.3 (Dolomanov et al., 2009)'
_computing_structure_refinement    'SHELXL 2018/3 (Sheldrick, 2015)'
_computing_structure_solution      'SHELXS  (Sheldrick, 2008)'
_refine_diff_density_max           1.974
_refine_diff_density_min           -0.936
_refine_diff_density_rms           0.139
_refine_ls_extinction_coef         .
_refine_ls_extinction_method       none
_refine_ls_goodness_of_fit_ref     1.315
_refine_ls_hydrogen_treatment      constr
_refine_ls_matrix_type             full
_refine_ls_number_parameters       1245
_refine_ls_number_reflns           19720
_refine_ls_number_restraints       76
_refine_ls_R_factor_all            0.1463
_refine_ls_R_factor_gt             0.1168
_refine_ls_restrained_S_all        1.347
_refine_ls_shift/su_max            0.001
_refine_ls_shift/su_mean           0.000
_refine_ls_structure_factor_coef   Fsqd
_refine_ls_weighting_details      
 'w=1/[\s^2^(Fo^2^)+(0.2000P)^2^] where P=(Fo^2^+2Fc^2^)/3'
_refine_ls_weighting_scheme        calc
_refine_ls_wR_factor_gt            0.3207
_refine_ls_wR_factor_ref           0.3603
_refine_special_details            ?
_olex2_refinement_description
;
1. Fixed Uiso
 At 1.2 times of:
  All C(H) groups, All C(H,H) groups
 At 1.5 times of:
  All C(H,H,H) groups
2. Restrained distances
 Cl3A-C1A \\sim Cl2B-C1B
 with sigma of 0.02
 Cl1A-Cl3A \\sim Cl1B-Cl2B
 with sigma of 0.04
 Cl2A-Cl3A \\sim Cl3B-Cl2B
 with sigma of 0.04
 Cl2A-C1A \\sim Cl3B-C1B
 with sigma of 0.02
 Cl1C-C1C \\sim Cl3C-C1C \\sim Cl2C-C1C
 with sigma of 0.02
 Cl1A-C1A \\sim Cl1B-C1B
 with sigma of 0.02
 C1F-Cl1F \\sim C1E-Cl1E
 with sigma of 0.02
 Cl2F-C1F \\sim Cl2E-C1E
 with sigma of 0.02
 C1F-Cl3F \\sim C1E-Cl3E
 with sigma of 0.02
 Cl1F-Cl3F \\sim Cl1E-Cl3E
 with sigma of 0.04
 Cl2F-Cl1F \\sim Cl2E-Cl1E
 with sigma of 0.04
 Cl2F-Cl3F \\sim Cl2E-Cl3E
 with sigma of 0.04
 O11A-O13A \\sim O11B-O13B
 with sigma of 0.04
 O12A-C11 \\sim O12B-C11
 with sigma of 0.04
 S11A-O11A \\sim S11B-O11B
 with sigma of 0.02
 O13A-C11 \\sim O13B-C11
 with sigma of 0.04
 S11A-O12A \\sim S11B-O12B
 with sigma of 0.02
 S11A-O13A \\sim S11B-O13B
 with sigma of 0.02
 O11A-O12A \\sim O11B-O12B
 with sigma of 0.04
 O11A-C11 \\sim O11B-C11
 with sigma of 0.04
 O12A-O13A \\sim O12B-O13B
 with sigma of 0.04
 S11A-C11 \\sim S11B-C11
 with sigma of 0.02
 Cl2A-Cl1A \\sim Cl3B-Cl1B
 with sigma of 0.04
 Cl1C-C1C \\sim Cl2D-C1D
 with sigma of 0.02
 Cl2C-C1C \\sim Cl3D-C1D
 with sigma of 0.02
 Cl1C-Cl3C \\sim Cl2D-Cl4D
 with sigma of 0.04
 Cl2C-Cl1C \\sim Cl3D-Cl2D
 with sigma of 0.04
 Cl2C-Cl3C \\sim Cl3D-Cl4D
 with sigma of 0.04
 Cl3C-C1C \\sim Cl4D-C1D
 with sigma of 0.02
3. Uiso/Uaniso restraints and constraints
Cl1C: within 2A with sigma of 0.01 and sigma for terminal atoms of 0.01 within
2A
C1B \\sim C1A: within 2A with sigma of 0.009 and sigma for terminal atoms of
0.009 within 2A
C1C \\sim C1D: within 2A with sigma of 0.006 and sigma for terminal atoms of
0.006 within 2A
Cl2D \\sim Cl1C: within 2A with sigma of 0.01 and sigma for terminal atoms of
0.01 within 2A
Uanis(Cl2B) \\sim Ueq, Uanis(Cl3A) \\sim Ueq: with sigma of 0.01 and sigma for
terminal atoms of 0.01
Uanis(Cl3A) \\sim Ueq: with sigma of 0.01 and sigma for terminal atoms of 0.005
Uanis(C1C) \\sim Ueq: with sigma of 0.018 and sigma for terminal atoms of 0.018
4. Others
 Sof(Cl1E)=Sof(C1E)=Sof(H1E)=Sof(Cl2E)=Sof(Cl3E)=1-FVAR(1)
 Sof(Cl2F)=Sof(C1F)=Sof(H1F)=Sof(Cl1F)=Sof(Cl3F)=FVAR(1)
 Sof(O11B)=Sof(S11B)=Sof(O12B)=Sof(O13B)=1-FVAR(2)
 Sof(S11A)=Sof(O11A)=Sof(O12A)=Sof(O13A)=FVAR(2)
 Sof(Cl2B)=Sof(C1B)=Sof(H1B)=Sof(Cl3B)=Sof(Cl1B)=1-FVAR(3)
 Sof(Cl2A)=Sof(Cl1A)=Sof(Cl3A)=Sof(C1A)=Sof(H1A)=FVAR(3)
 Sof(Cl3D)=Sof(C1D)=Sof(H1D)=Sof(Cl4D)=Sof(Cl2D)=1-FVAR(4)
 Sof(Cl2C)=Sof(Cl1C)=Sof(Cl3C)=Sof(C1C)=Sof(H1C)=FVAR(4)
5.a Ternary CH refined with riding coordinates:
 C1H(H1H), C1G(H1G), C1A(H1A), C1C(H1C), C1F(H1F), C1E(H1E), C1B(H1B), C1D(H1D)
5.b Secondary CH2 refined with riding coordinates:
 C233(H23D,H23E), C235(H23O,H23P), C135(H13J,H13K), C133(H13O,H13P)
5.c Aromatic/amide H refined with riding coordinates:
 C215(H215), C111(H111), C218(H218), C224(H224), C226(H226), C202(H202),
 C118(H118), C227(H227), C223(H223), C127(H127), C115(H115), C102(H102),
 C123(H123), C108(H108), C126(H126), C203(H203), C208(H208), C211(H211),
 C205(H205), C124(H124), C105(H105), C209(H209), C110(H110), C109(H109),
 C104(H104), C103(H103), C210(H210), C204(H204)
5.d Idealised Me refined as rotating group:
 C229(H22A,H22B,H22C), C230(H23A,H23B,H23C), C129(H12A,H12B,H12C), C130(H13A,
 H13B,H13C), C237(H23F,H23G,H23H), C231(H23I,H23J,H23K), C131(H13D,H13E,H13F),
 C228(H22D,H22E,H22F), C236(H23L,H23M,H23N), C234(H23Q,H23R,H23S), C132(H13G,
 H13H,H13I), C128(H12D,H12E,H12F), C232(H23T,H23U,H23V), C137(H13L,H13M,H13N),
 C134(H13Q,H13R,H13S), C136(H13T,H13U,H13V)
;
_atom_sites_solution_hydrogens     geom
_atom_sites_solution_primary       direct
_atom_sites_solution_secondary     ?
loop_
  _atom_site_label
  _atom_site_type_symbol
  _atom_site_fract_x
  _atom_site_fract_y
  _atom_site_fract_z
  _atom_site_U_iso_or_equiv
  _atom_site_adp_type
  _atom_site_occupancy
  _atom_site_site_symmetry_order
  _atom_site_calc_flag
  _atom_site_refinement_flags_posn
  _atom_site_refinement_flags_adp
  _atom_site_refinement_flags_occupancy
  _atom_site_disorder_assembly
  _atom_site_disorder_group
 S21 S 0.42544(7) 0.21446(7) 0.56786(6) 0.0369(3) Uani 1 1 d . . . . .
 Cl1H Cl 1.20895(8) 0.17500(8) 0.42586(7) 0.0474(3) Uani 1 1 d . . . . .
 S11A S 0.9056(2) 0.2969(3) 0.44093(19) 0.0409(8) Uani 0.765(14) 1 d D . P A
 1
 Cl2H Cl 1.09028(10) 0.04341(9) 0.38476(11) 0.0658(4) Uani 1 1 d . . . . .
 Cl1G Cl 0.53229(10) -0.02192(10) 0.79044(7) 0.0595(4) Uani 1 1 d . . . . .
 Cl2G Cl 0.58953(12) 0.09343(10) 0.68906(8) 0.0605(4) Uani 1 1 d . . . . .
 Cl3H Cl 1.08360(10) 0.18367(13) 0.30607(9) 0.0696(5) Uani 1 1 d . . . . .
 Cl3G Cl 0.68357(14) -0.05108(13) 0.69764(9) 0.0726(5) Uani 1 1 d . . . . .
 Cl2F Cl 1.0607(6) 0.4086(7) 0.3189(5) 0.073(2) Uani 0.356(12) 1 d D . P B 1
 Cl2A Cl 0.1029(4) 0.8285(2) 0.83657(15) 0.1155(13) Uani 0.846(5) 1 d D . P C
 1
 Cl1A Cl -0.0058(2) 0.6951(3) 0.84737(19) 0.1078(11) Uani 0.846(5) 1 d D . P C
 1
 Cl3A Cl 0.1949(3) 0.6811(3) 0.83657(18) 0.1182(13) Uani 0.846(5) 1 d D U P C
 1
 F22 F 0.5015(3) 0.3527(2) 0.5932(2) 0.0589(8) Uani 1 1 d . . . . .
 O23 O 0.4654(3) 0.1401(2) 0.5569(2) 0.0465(8) Uani 1 1 d . . . . .
 Cl2C Cl 0.5391(5) 0.6729(3) 1.1755(3) 0.122(2) Uani 0.677(8) 1 d D . P D 1
 Cl1C Cl 0.7125(4) 0.7568(3) 1.1803(3) 0.1207(17) Uani 0.677(8) 1 d D U P D 1
 Cl3C Cl 0.5176(7) 0.8274(3) 1.1493(3) 0.134(3) Uani 0.677(8) 1 d D . P D 1
 N101 N 0.4629(2) 0.6014(2) 0.87770(19) 0.0340(7) Uani 1 1 d . . . . .
 N202 N 1.0382(2) -0.1495(2) 0.2351(2) 0.0341(7) Uani 1 1 d . . . . .
 N201 N 0.9601(2) -0.1043(2) 0.12516(19) 0.0316(7) Uani 1 1 d . . . . .
 O22 O 0.3740(4) 0.2223(3) 0.6313(3) 0.0630(12) Uani 1 1 d . . . . .
 N102 N 0.5474(2) 0.6553(2) 0.77461(19) 0.0335(7) Uani 1 1 d . . . . .
 F21 F 0.5826(3) 0.2781(3) 0.5301(3) 0.0798(14) Uani 1 1 d . . . . .
 N204 N 0.6362(3) 0.0944(2) 0.4059(2) 0.0368(8) Uani 1 1 d . . . . .
 O21 O 0.3836(3) 0.2482(3) 0.5081(3) 0.0653(12) Uani 1 1 d . . . . .
 N103 N 0.7004(3) 0.7284(3) 0.9437(3) 0.0460(9) Uani 1 1 d . . . . .
 N203 N 1.2065(3) -0.2162(3) 0.0751(3) 0.0496(10) Uani 1 1 d . . . . .
 F12 F 0.8649(4) 0.3523(4) 0.5661(3) 0.0987(19) Uani 1 1 d . . . . .
 F13 F 0.7777(3) 0.2583(3) 0.5365(3) 0.0835(13) Uani 1 1 d . . . . .
 F23 F 0.5723(5) 0.2602(3) 0.6408(3) 0.105(2) Uani 1 1 d . . . . .
 O11A O 0.9468(3) 0.3700(3) 0.4287(3) 0.0486(15) Uani 0.765(14) 1 d D . P A 1
 C220 C 0.9678(3) -0.1154(3) 0.2741(2) 0.0338(8) Uani 1 1 d . . . . .
 C215 C 0.8561(3) -0.0480(3) 0.0551(3) 0.0398(9) Uani 1 1 d . . . . .
 H215 H 0.826778 -0.030933 0.013439 0.048 Uiso 1 1 calc R U . . .
 C201 C 1.0485(3) -0.2330(3) 0.1179(2) 0.0327(8) Uani 1 1 d . . . . .
 C216 C 0.9389(3) -0.0900(3) 0.0581(2) 0.0341(8) Uani 1 1 d . . . . .
 O12A O 0.8495(7) 0.2620(7) 0.3862(5) 0.072(3) Uani 0.765(14) 1 d D . P A 1
 C221 C 0.8965(3) -0.0760(3) 0.2402(2) 0.0359(9) Uani 1 1 d . . . . .
 N104 N 0.1593(3) 0.3925(3) 0.5805(3) 0.0550(12) Uani 1 1 d . . . . .
 C217 C 1.0974(3) -0.1807(3) 0.2806(3) 0.0379(9) Uani 1 1 d . . . . .
 F11 F 0.7562(3) 0.3677(4) 0.4877(4) 0.0979(18) Uani 1 1 d . . . . .
 C219 C 0.9849(3) -0.1275(3) 0.3469(2) 0.0378(9) Uani 1 1 d . . . . .
 C122 C 0.3493(3) 0.5240(3) 0.7104(2) 0.0374(9) Uani 1 1 d . . . . .
 C101 C 0.5436(3) 0.7361(3) 0.8939(2) 0.0351(9) Uani 1 1 d . . . . .
 C120 C 0.4868(3) 0.6126(3) 0.7302(2) 0.0353(9) Uani 1 1 d . . . . .
 C225 C 0.7003(3) 0.0494(3) 0.3611(2) 0.0333(8) Uani 1 1 d . . . . .
 C222 C 0.8273(3) -0.0341(3) 0.2832(2) 0.0353(9) Uani 1 1 d . . . . .
 C112 C 0.6434(3) 0.6110(3) 0.8824(2) 0.0319(8) Uani 1 1 d . . . . .
 C213 C 0.8917(3) -0.0712(3) 0.1675(2) 0.0358(9) Uani 1 1 d . . . . .
 C113 C 0.4017(3) 0.5623(3) 0.8299(2) 0.0376(9) Uani 1 1 d . . . . .
 C111 C 0.6590(4) 0.5337(3) 0.8634(3) 0.0421(10) Uani 1 1 d . . . . .
 H111 H 0.613135 0.505626 0.836631 0.051 Uiso 1 1 calc R U . . .
 C206 C 1.1229(3) -0.2599(3) 0.0778(3) 0.0412(10) Uani 1 1 d . . . . .
 C218 C 1.0672(3) -0.1677(3) 0.3495(3) 0.0408(10) Uani 1 1 d . . . . .
 H218 H 1.097756 -0.183632 0.391024 0.049 Uiso 1 1 calc R U . . .
 C106 C 0.6156(3) 0.7663(3) 0.9379(3) 0.0401(10) Uani 1 1 d . . . . .
 C212 C 1.1401(3) -0.1010(3) 0.1299(2) 0.0373(9) Uani 1 1 d . . . . .
 C224 C 0.7856(3) 0.0842(3) 0.3440(2) 0.0382(9) Uani 1 1 d . . . . .
 H224 H 0.800351 0.135951 0.358937 0.046 Uiso 1 1 calc R U . . .
 C117 C 0.6073(3) 0.6949(3) 0.7337(3) 0.0393(9) Uani 1 1 d . . . . .
 C229 C 0.9941(3) -0.1159(3) -0.0035(2) 0.0395(9) Uani 1 1 d . . . . .
 H22A H 0.996413 -0.172690 -0.004754 0.059 Uiso 1 1 calc R U . . .
 H22B H 1.057137 -0.093948 0.000610 0.059 Uiso 1 1 calc R U . . .
 H22C H 0.965007 -0.098115 -0.046801 0.059 Uiso 1 1 calc R U . . .
 C226 C 0.6789(3) -0.0262(3) 0.3397(3) 0.0390(9) Uani 1 1 d . . . . .
 H226 H 0.620872 -0.049380 0.351200 0.047 Uiso 1 1 calc R U . . .
 C121 C 0.4149(3) 0.5675(3) 0.7583(2) 0.0376(9) Uani 1 1 d . . . . .
 C116 C 0.4355(3) 0.5859(3) 0.9441(2) 0.0379(9) Uani 1 1 d . . . . .
 C202 C 0.9696(3) -0.2814(3) 0.1207(3) 0.0413(10) Uani 1 1 d . . . . .
 H202 H 0.918767 -0.264552 0.147924 0.050 Uiso 1 1 calc R U . . .
 C119 C 0.5125(3) 0.6267(3) 0.6593(2) 0.0408(10) Uani 1 1 d . . . . .
 C214 C 0.8252(3) -0.0361(3) 0.1222(3) 0.0419(10) Uani 1 1 d . . . . .
 C118 C 0.5876(4) 0.6784(3) 0.6629(3) 0.0440(10) Uani 1 1 d . . . . .
 H118 H 0.620018 0.698895 0.624026 0.053 Uiso 1 1 calc R U . . .
 C227 C 0.7436(3) -0.0682(3) 0.3009(3) 0.0398(9) Uani 1 1 d . . . . .
 H227 H 0.729778 -0.120335 0.286676 0.048 Uiso 1 1 calc R U . . .
 C207 C 1.2112(3) -0.1380(4) 0.0917(3) 0.0455(11) Uani 1 1 d . . . . .
 C223 C 0.8479(3) 0.0422(3) 0.3052(2) 0.0377(9) Uani 1 1 d . . . . .
 H223 H 0.905645 0.065470 0.293174 0.045 Uiso 1 1 calc R U . . .
 C127 C 0.2690(3) 0.5574(3) 0.6873(3) 0.0408(10) Uani 1 1 d . . . . .
 H127 H 0.256809 0.609716 0.700059 0.049 Uiso 1 1 calc R U . . .
 C107 C 0.7116(3) 0.6516(3) 0.9231(3) 0.0402(10) Uani 1 1 d . . . . .
 C230 C 1.1827(3) -0.2229(3) 0.2593(3) 0.0463(11) Uani 1 1 d . . . . .
 H23A H 1.219918 -0.233518 0.301134 0.069 Uiso 1 1 calc R U . . .
 H23B H 1.219104 -0.190816 0.227273 0.069 Uiso 1 1 calc R U . . .
 H23C H 1.164724 -0.271993 0.235474 0.069 Uiso 1 1 calc R U . . .
 O13A O 0.9651(5) 0.2461(5) 0.4793(3) 0.066(2) Uani 0.765(14) 1 d D . P A 1
 C115 C 0.3556(4) 0.5377(3) 0.9404(3) 0.0466(11) Uani 1 1 d . . . . .
 H115 H 0.322306 0.518856 0.979612 0.056 Uiso 1 1 calc R U . . .
 C129 C 0.4827(3) 0.6158(3) 1.0080(2) 0.0422(10) Uani 1 1 d . . . . .
 H12A H 0.548853 0.604828 1.005381 0.063 Uiso 1 1 calc R U . . .
 H12B H 0.456159 0.590508 1.049122 0.063 Uiso 1 1 calc R U . . .
 H12C H 0.474585 0.671971 1.012303 0.063 Uiso 1 1 calc R U . . .
 C102 C 0.4635(4) 0.7788(3) 0.8868(3) 0.0470(11) Uani 1 1 d . . . . .
 H102 H 0.415605 0.759501 0.856255 0.056 Uiso 1 1 calc R U . . .
 C123 C 0.3672(4) 0.4478(3) 0.6904(3) 0.0468(11) Uani 1 1 d . . . . .
 H123 H 0.422293 0.424524 0.706378 0.056 Uiso 1 1 calc R U . . .
 C125 C 0.2251(3) 0.4406(3) 0.6261(3) 0.0436(11) Uani 1 1 d . . . . .
 C233 C 0.6257(4) 0.1778(3) 0.3805(3) 0.0435(10) Uani 1 1 d . . . . .
 H23D H 0.580313 0.204391 0.410690 0.052 Uiso 1 1 calc R U . . .
 H23E H 0.685899 0.205849 0.386261 0.052 Uiso 1 1 calc R U . . .
 C114 C 0.3334(3) 0.5222(3) 0.8709(3) 0.0466(11) Uani 1 1 d . . . . .
 C130 C 0.6834(3) 0.7474(4) 0.7627(3) 0.0495(12) Uani 1 1 d . . . . .
 H13A H 0.717780 0.770354 0.723822 0.074 Uiso 1 1 calc R U . . .
 H13B H 0.725449 0.717434 0.791641 0.074 Uiso 1 1 calc R U . . .
 H13C H 0.656526 0.788807 0.791501 0.074 Uiso 1 1 calc R U . . .
 C237 C 0.5402(3) 0.0576(3) 0.4093(3) 0.0429(10) Uani 1 1 d . . . . .
 H23F H 0.516286 0.047635 0.361554 0.064 Uiso 1 1 calc R U . . .
 H23G H 0.498943 0.092782 0.434370 0.064 Uiso 1 1 calc R U . . .
 H23H H 0.543208 0.008525 0.434259 0.064 Uiso 1 1 calc R U . . .
 C231 C 0.9279(4) -0.1055(3) 0.4099(3) 0.0459(11) Uani 1 1 d . . . . .
 H23I H 0.925610 -0.048865 0.414366 0.069 Uiso 1 1 calc R U . . .
 H23J H 0.956057 -0.126327 0.452395 0.069 Uiso 1 1 calc R U . . .
 H23K H 0.864863 -0.127118 0.403966 0.069 Uiso 1 1 calc R U . . .
 C108 C 0.7937(3) 0.6119(4) 0.9414(3) 0.0512(12) Uani 1 1 d . . . . .
 H108 H 0.840813 0.638422 0.968234 0.061 Uiso 1 1 calc R U . . .
 C126 C 0.2056(3) 0.5149(3) 0.6455(3) 0.0452(11) Uani 1 1 d . . . . .
 H126 H 0.149435 0.537421 0.630758 0.054 Uiso 1 1 calc R U . . .
 C203 C 0.9619(4) -0.3536(3) 0.0855(3) 0.0533(13) Uani 1 1 d . . . . .
 H203 H 0.908472 -0.386034 0.090449 0.064 Uiso 1 1 calc R U . . .
 C21 C 0.5256(4) 0.2802(3) 0.5844(3) 0.0482(11) Uani 1 1 d . . . . .
 C208 C 1.2889(3) -0.0933(4) 0.0705(3) 0.0574(15) Uani 1 1 d . . . . .
 H208 H 1.336269 -0.117538 0.044278 0.069 Uiso 1 1 calc R U . . .
 C211 C 1.1516(4) -0.0215(3) 0.1461(3) 0.0468(11) Uani 1 1 d . . . . .
 H211 H 1.104878 0.003914 0.171973 0.056 Uiso 1 1 calc R U . . .
 C205 C 1.1130(5) -0.3319(4) 0.0403(3) 0.0576(14) Uani 1 1 d . . . . .
 H205 H 1.162873 -0.349387 0.012450 0.069 Uiso 1 1 calc R U . . .
 C131 C 0.4719(5) 0.5922(5) 0.5920(3) 0.0609(16) Uani 1 1 d . . . . .
 H13D H 0.475441 0.535497 0.592788 0.091 Uiso 1 1 calc R U . . .
 H13E H 0.506788 0.611762 0.551889 0.091 Uiso 1 1 calc R U . . .
 H13F H 0.406955 0.606861 0.587497 0.091 Uiso 1 1 calc R U . . .
 C124 C 0.3058(4) 0.4054(3) 0.6477(3) 0.0507(12) Uani 1 1 d . . . . .
 H124 H 0.318576 0.353655 0.633445 0.061 Uiso 1 1 calc R U . . .
 C105 C 0.6019(5) 0.8353(4) 0.9767(3) 0.0583(15) Uani 1 1 d . . . . .
 H105 H 0.648180 0.854590 1.008744 0.070 Uiso 1 1 calc R U . . .
 C228 C 0.7367(4) 0.0041(5) 0.1408(3) 0.0599(16) Uani 1 1 d . . . . .
 H22D H 0.710198 0.026763 0.098493 0.090 Uiso 1 1 calc R U . . .
 H22E H 0.750048 0.045352 0.175893 0.090 Uiso 1 1 calc R U . . .
 H22F H 0.692410 -0.033535 0.160013 0.090 Uiso 1 1 calc R U . . .
 C209 C 1.2972(4) -0.0153(5) 0.0871(4) 0.0633(18) Uani 1 1 d . . . . .
 H209 H 1.349864 0.013620 0.072103 0.076 Uiso 1 1 calc R U . . .
 C110 C 0.7403(5) 0.4963(4) 0.8828(3) 0.0567(15) Uani 1 1 d . . . . .
 H110 H 0.749277 0.443671 0.869189 0.068 Uiso 1 1 calc R U . . .
 C109 C 0.8059(4) 0.5361(4) 0.9211(4) 0.0600(16) Uani 1 1 d . . . . .
 H109 H 0.861184 0.510995 0.934027 0.072 Uiso 1 1 calc R U . . .
 C1H C 1.1004(3) 0.1460(3) 0.3894(3) 0.0467(11) Uani 1 1 d . . . . .
 H1H H 1.050786 0.165841 0.420865 0.056 Uiso 1 1 calc R U . . .
 C104 C 0.5201(6) 0.8751(4) 0.9680(4) 0.071(2) Uani 1 1 d . . . . .
 H104 H 0.511594 0.922036 0.993962 0.085 Uiso 1 1 calc R U . . .
 B101 B 0.5500(3) 0.6523(3) 0.8571(2) 0.0301(9) Uani 1 1 d . . . . .
 C103 C 0.4510(5) 0.8483(4) 0.9226(4) 0.0634(18) Uani 1 1 d . . . . .
 H103 H 0.396220 0.876906 0.916151 0.076 Uiso 1 1 calc R U . . .
 C210 C 1.2292(5) 0.0212(4) 0.1255(4) 0.0642(19) Uani 1 1 d . . . . .
 H210 H 1.235534 0.074768 0.137623 0.077 Uiso 1 1 calc R U . . .
 C236 C 0.6999(4) 0.0241(5) 0.5121(3) 0.0587(15) Uani 1 1 d . . . . .
 H23L H 0.745991 -0.001809 0.483017 0.088 Uiso 1 1 calc R U . . .
 H23M H 0.643705 -0.008681 0.514223 0.088 Uiso 1 1 calc R U . . .
 H23N H 0.725042 0.032921 0.559692 0.088 Uiso 1 1 calc R U . . .
 B201 B 1.0483(3) -0.1478(3) 0.1518(2) 0.0301(9) Uani 1 1 d . . . . .
 C235 C 0.6769(4) 0.1004(4) 0.4807(3) 0.0487(12) Uani 1 1 d . . . . .
 H23O H 0.733842 0.133391 0.479961 0.058 Uiso 1 1 calc R U . . .
 H23P H 0.631908 0.126750 0.511463 0.058 Uiso 1 1 calc R U . . .
 C234 C 0.5949(5) 0.1826(3) 0.3061(3) 0.0529(12) Uani 1 1 d . . . . .
 H23Q H 0.634976 0.151054 0.276292 0.079 Uiso 1 1 calc R U . . .
 H23R H 0.598623 0.236725 0.291436 0.079 Uiso 1 1 calc R U . . .
 H23S H 0.530799 0.163167 0.301454 0.079 Uiso 1 1 calc R U . . .
 C204 C 1.0345(5) -0.3761(4) 0.0432(4) 0.0609(15) Uani 1 1 d . . . . .
 H204 H 1.029141 -0.422868 0.015993 0.073 Uiso 1 1 calc R U . . .
 C132 C 0.7815(5) 0.7702(5) 0.9727(4) 0.0664(17) Uani 1 1 d . . . . .
 H13G H 0.771420 0.826203 0.971321 0.100 Uiso 1 1 calc R U . . .
 H13H H 0.836024 0.757533 0.944848 0.100 Uiso 1 1 calc R U . . .
 H13I H 0.791567 0.755026 1.021484 0.100 Uiso 1 1 calc R U . . .
 C1G C 0.6286(4) 0.0206(4) 0.7456(3) 0.0499(12) Uani 1 1 d . . . . .
 H1G H 0.673055 0.044302 0.780901 0.060 Uiso 1 1 calc R U . . .
 C11 C 0.8236(4) 0.3222(4) 0.5105(4) 0.0583(14) Uani 1 1 d D . . . .
 C128 C 0.2527(5) 0.4727(5) 0.8461(4) 0.069(2) Uani 1 1 d . . . . .
 H12D H 0.222495 0.449051 0.886566 0.104 Uiso 1 1 calc R U . . .
 H12E H 0.274313 0.431747 0.814167 0.104 Uiso 1 1 calc R U . . .
 H12F H 0.208314 0.504746 0.821281 0.104 Uiso 1 1 calc R U . . .
 C232 C 1.2891(4) -0.2553(5) 0.0492(5) 0.074(2) Uani 1 1 d . . . . .
 H23T H 1.283830 -0.310876 0.058873 0.111 Uiso 1 1 calc R U . . .
 H23U H 1.344307 -0.233092 0.072983 0.111 Uiso 1 1 calc R U . . .
 H23V H 1.294304 -0.248201 -0.001579 0.111 Uiso 1 1 calc R U . . .
 C135 C 0.1324(5) 0.3179(4) 0.6153(5) 0.076(2) Uani 1 1 d . . . . .
 H13J H 0.188330 0.286397 0.620931 0.091 Uiso 1 1 calc R U . . .
 H13K H 0.088519 0.288342 0.584092 0.091 Uiso 1 1 calc R U . . .
 C137 C 0.0748(5) 0.4367(5) 0.5596(5) 0.080(3) Uani 1 1 d . . . . .
 H13L H 0.042798 0.454606 0.601910 0.120 Uiso 1 1 calc R U . . .
 H13M H 0.033031 0.402712 0.531446 0.120 Uiso 1 1 calc R U . . .
 H13N H 0.093694 0.481565 0.531887 0.120 Uiso 1 1 calc R U . . .
 C133 C 0.2071(6) 0.3702(5) 0.5103(4) 0.075(2) Uani 1 1 d . . . . .
 H13O H 0.256021 0.332539 0.520236 0.090 Uiso 1 1 calc R U . . .
 H13P H 0.160761 0.344008 0.478830 0.090 Uiso 1 1 calc R U . . .
 C1A C 0.0983(6) 0.7318(6) 0.8069(5) 0.071(2) Uani 0.846(5) 1 d D U P C 1
 H1A H 0.092844 0.728591 0.754528 0.085 Uiso 0.846(5) 1 calc R U P C 1
 C134 C 0.2490(9) 0.4362(8) 0.4731(5) 0.101(3) Uani 1 1 d . . . . .
 H13Q H 0.287241 0.416700 0.434629 0.151 Uiso 1 1 calc R U . . .
 H13R H 0.287701 0.467504 0.505946 0.151 Uiso 1 1 calc R U . . .
 H13S H 0.199954 0.468215 0.454026 0.151 Uiso 1 1 calc R U . . .
 C136 C 0.0879(8) 0.3294(6) 0.6869(6) 0.094(3) Uani 1 1 d . . . . .
 H13T H 0.030283 0.357717 0.681493 0.141 Uiso 1 1 calc R U . . .
 H13U H 0.130534 0.359206 0.718071 0.141 Uiso 1 1 calc R U . . .
 H13V H 0.074284 0.278726 0.707322 0.141 Uiso 1 1 calc R U . . .
 C1C C 0.5911(7) 0.7630(6) 1.2005(6) 0.084(4) Uani 0.677(8) 1 d D U P D 1
 H1C H 0.582817 0.773160 1.251998 0.101 Uiso 0.677(8) 1 calc R U P D 1
 C1F C 1.1143(16) 0.4705(12) 0.2554(8) 0.060(6) Uani 0.356(12) 1 d D . P B 1
 H1F H 1.155062 0.439718 0.223674 0.072 Uiso 0.356(12) 1 calc R U P B 1
 Cl1F Cl 1.0176(9) 0.5095(8) 0.2054(4) 0.107(4) Uani 0.356(12) 1 d D . P B 1
 Cl3F Cl 1.1756(10) 0.5444(5) 0.2947(3) 0.092(3) Uani 0.356(12) 1 d D . P B 1
 Cl1E Cl 1.0756(5) 0.5557(4) 0.2230(3) 0.107(2) Uani 0.644(12) 1 d D . P B 2
 C1E C 1.1551(16) 0.4914(11) 0.2663(9) 0.099(7) Uani 0.644(12) 1 d D . P B 2
 H1E H 1.181086 0.455205 0.230239 0.119 Uiso 0.644(12) 1 calc R U P B 2
 Cl2E Cl 1.0855(6) 0.4360(5) 0.3260(3) 0.0933(17) Uani 0.644(12) 1 d D . P B
 2
 Cl3E Cl 1.2428(6) 0.5410(3) 0.3059(2) 0.108(2) Uani 0.644(12) 1 d D . P B 2
 O11B O 0.9888(13) 0.3111(16) 0.4394(9) 0.078(10) Uani 0.235(14) 1 d D . P A
 2
 S11B S 0.8979(9) 0.2797(7) 0.4461(7) 0.058(5) Uani 0.235(14) 1 d D . P A 2
 O12B O 0.848(2) 0.2878(15) 0.3795(12) 0.069(12) Uani 0.235(14) 1 d D . P A 2
 O13B O 0.9037(15) 0.1989(10) 0.4608(10) 0.066(7) Uani 0.235(14) 1 d D . P A
 2
 Cl2B Cl 0.2335(12) 0.6634(9) 0.8699(7) 0.081(4) Uani 0.154(5) 1 d D U P C 2
 C1B C 0.150(2) 0.7314(15) 0.8495(12) 0.069(5) Uani 0.154(5) 1 d D U P C 2
 H1B H 0.087909 0.712944 0.866499 0.083 Uiso 0.154(5) 1 calc R U P C 2
 Cl3B Cl 0.1771(15) 0.8210(11) 0.8875(10) 0.111(7) Uani 0.154(5) 1 d D . P C
 2
 Cl1B Cl 0.1457(10) 0.7411(9) 0.7567(7) 0.078(4) Uani 0.154(5) 1 d D . P C 2
 Cl3D Cl 0.4628(10) 0.6743(4) 1.2013(4) 0.106(4) Uani 0.323(8) 1 d D . P D 2
 C1D C 0.5466(12) 0.7474(8) 1.2065(14) 0.083(4) Uani 0.323(8) 1 d D U P D 2
 H1D H 0.558467 0.752423 1.258289 0.100 Uiso 0.323(8) 1 calc R U P D 2
 Cl4D Cl 0.5539(6) 0.8425(6) 1.1801(5) 0.094(3) Uani 0.323(8) 1 d D . P D 2
 Cl2D Cl 0.6521(11) 0.7132(10) 1.1751(7) 0.144(4) Uani 0.323(8) 1 d D U P D 2

loop_
  _atom_site_aniso_label
  _atom_site_aniso_U_11
  _atom_site_aniso_U_22
  _atom_site_aniso_U_33
  _atom_site_aniso_U_23
  _atom_site_aniso_U_13
  _atom_site_aniso_U_12
 S21 0.0302(5) 0.0466(6) 0.0342(5) 0.0005(4) 0.0043(4) 0.0052(4)
 Cl1H 0.0380(6) 0.0563(7) 0.0472(6) -0.0080(5) -0.0003(4) -0.0031(5)
 S11A 0.0284(11) 0.0464(18) 0.0481(13) 0.0097(12) -0.0056(8) 0.0011(11)
 Cl2H 0.0379(6) 0.0593(8) 0.0994(12) -0.0045(7) -0.0160(7) -0.0031(5)
 Cl1G 0.0522(7) 0.0810(10) 0.0447(7) 0.0024(6) -0.0046(5) -0.0130(6)
 Cl2G 0.0664(9) 0.0653(8) 0.0504(7) 0.0108(6) -0.0090(6) 0.0069(6)
 Cl3H 0.0403(7) 0.1081(13) 0.0612(9) 0.0222(8) -0.0038(6) 0.0002(7)
 Cl3G 0.0734(10) 0.0935(12) 0.0530(8) 0.0121(7) 0.0080(7) 0.0336(9)
 Cl2F 0.069(4) 0.086(5) 0.065(4) 0.014(3) 0.010(3) -0.012(3)
 Cl2A 0.185(4) 0.098(2) 0.0641(14) -0.0004(13) 0.0101(18) 0.017(2)
 Cl1A 0.0806(17) 0.144(3) 0.098(2) 0.0157(19) -0.0045(14) -0.0149(17)
 Cl3A 0.101(2) 0.174(3) 0.0802(17) -0.0361(18) -0.0218(15) 0.072(2)
 F22 0.062(2) 0.0483(17) 0.066(2) -0.0086(15) 0.0165(16) 0.0004(14)
 O23 0.0405(17) 0.0502(19) 0.0485(19) -0.0120(15) 0.0029(15) 0.0078(14)
 Cl2C 0.142(5) 0.128(4) 0.094(3) -0.007(2) -0.064(3) -0.025(3)
 Cl1C 0.128(4) 0.123(3) 0.109(3) -0.046(3) 0.042(3) -0.007(3)
 Cl3C 0.233(8) 0.107(3) 0.066(3) 0.017(2) 0.021(4) 0.050(4)
 N101 0.0272(16) 0.0446(19) 0.0298(17) -0.0033(14) 0.0011(13) -0.0051(14)
 N202 0.0253(16) 0.0440(19) 0.0335(18) 0.0040(14) 0.0032(13) 0.0102(13)
 N201 0.0240(15) 0.0411(18) 0.0300(16) 0.0003(13) 0.0014(13) 0.0087(13)
 O22 0.076(3) 0.050(2) 0.064(3) -0.0030(18) 0.037(2) 0.0070(19)
 N102 0.0252(16) 0.0447(19) 0.0305(17) 0.0025(14) 0.0018(13) -0.0059(14)
 F21 0.0475(19) 0.072(2) 0.119(4) -0.032(2) 0.034(2) -0.0106(17)
 N204 0.0300(17) 0.048(2) 0.0334(18) -0.0036(15) 0.0009(14) 0.0125(15)
 O21 0.056(2) 0.073(3) 0.066(3) 0.021(2) -0.023(2) -0.008(2)
 N103 0.034(2) 0.051(2) 0.052(2) -0.0036(18) -0.0082(17) -0.0069(17)
 N203 0.0263(18) 0.064(3) 0.059(3) 0.008(2) 0.0155(18) 0.0117(17)
 F12 0.085(3) 0.145(5) 0.064(3) -0.020(3) 0.014(2) -0.035(3)
 F13 0.047(2) 0.095(3) 0.109(4) 0.018(3) 0.001(2) -0.006(2)
 F23 0.114(4) 0.081(3) 0.119(4) 0.012(3) -0.078(4) -0.011(3)
 O11A 0.031(2) 0.057(3) 0.057(3) -0.004(2) -0.0057(19) -0.004(2)
 C220 0.0279(19) 0.045(2) 0.029(2) 0.0020(16) 0.0035(15) 0.0043(16)
 C215 0.033(2) 0.049(2) 0.037(2) -0.0005(18) -0.0083(17) 0.0102(18)
 C201 0.0219(17) 0.043(2) 0.033(2) 0.0046(16) 0.0032(15) 0.0076(15)
 C216 0.0275(19) 0.042(2) 0.033(2) -0.0003(16) -0.0022(15) 0.0058(16)
 O12A 0.072(6) 0.061(7) 0.080(5) -0.016(4) -0.021(4) -0.017(5)
 C221 0.0283(19) 0.044(2) 0.036(2) -0.0026(17) 0.0011(16) 0.0071(16)
 N104 0.044(2) 0.051(2) 0.069(3) -0.021(2) -0.025(2) 0.0073(19)
 C217 0.0277(19) 0.046(2) 0.041(2) 0.0087(18) 0.0039(17) 0.0072(16)
 F11 0.056(2) 0.113(4) 0.128(4) 0.043(3) 0.022(3) 0.036(2)
 C219 0.039(2) 0.043(2) 0.031(2) 0.0036(17) 0.0036(17) 0.0056(17)
 C122 0.0274(19) 0.044(2) 0.041(2) -0.0054(18) -0.0023(17) -0.0031(16)
 C101 0.0279(19) 0.037(2) 0.040(2) 0.0022(16) 0.0080(16) 0.0003(15)
 C120 0.0290(19) 0.046(2) 0.030(2) -0.0007(16) -0.0010(16) 0.0019(16)
 C225 0.0277(19) 0.045(2) 0.0276(18) -0.0053(15) 0.0036(15) 0.0086(16)
 C222 0.031(2) 0.043(2) 0.032(2) -0.0030(16) 0.0029(16) 0.0129(16)
 C112 0.0248(18) 0.040(2) 0.0306(19) 0.0027(15) 0.0034(15) 0.0010(15)
 C213 0.0246(18) 0.049(2) 0.034(2) -0.0017(17) -0.0003(16) 0.0098(16)
 C113 0.0249(19) 0.052(2) 0.035(2) -0.0046(18) 0.0015(16) -0.0089(17)
 C111 0.049(3) 0.043(2) 0.035(2) 0.0004(17) 0.0078(19) 0.0103(19)
 C206 0.032(2) 0.049(3) 0.044(2) 0.0049(19) 0.0056(18) 0.0121(18)
 C218 0.036(2) 0.053(3) 0.034(2) 0.0114(18) -0.0017(17) 0.0073(18)
 C106 0.037(2) 0.041(2) 0.042(2) -0.0055(18) 0.0054(18) -0.0073(17)
 C212 0.0258(19) 0.047(2) 0.039(2) 0.0081(18) -0.0032(16) -0.0019(16)
 C224 0.031(2) 0.044(2) 0.039(2) -0.0078(17) -0.0038(17) 0.0047(17)
 C117 0.0245(19) 0.051(2) 0.042(2) 0.0055(19) 0.0056(17) -0.0054(17)
 C229 0.035(2) 0.053(3) 0.031(2) -0.0015(18) 0.0014(17) 0.0051(18)
 C226 0.032(2) 0.046(2) 0.039(2) -0.0024(18) 0.0098(17) 0.0034(17)
 C121 0.0266(19) 0.049(2) 0.037(2) -0.0049(18) -0.0041(16) -0.0020(17)
 C116 0.032(2) 0.050(2) 0.032(2) 0.0053(17) 0.0041(16) -0.0019(17)
 C202 0.0258(19) 0.048(2) 0.050(3) 0.006(2) -0.0038(18) -0.0012(17)
 C119 0.038(2) 0.054(3) 0.031(2) 0.0030(18) 0.0013(17) 0.0050(19)
 C214 0.035(2) 0.046(2) 0.045(2) -0.0016(19) -0.0066(19) 0.0133(18)
 C118 0.040(2) 0.057(3) 0.036(2) 0.0055(19) 0.0099(18) 0.003(2)
 C227 0.036(2) 0.039(2) 0.044(2) -0.0094(18) 0.0074(18) 0.0057(17)
 C207 0.024(2) 0.066(3) 0.047(3) 0.012(2) 0.0025(18) -0.0002(19)
 C223 0.0254(18) 0.049(2) 0.039(2) -0.0029(18) -0.0011(16) -0.0001(16)
 C127 0.034(2) 0.045(2) 0.043(2) -0.0117(19) -0.0039(18) 0.0011(18)
 C107 0.0233(19) 0.055(3) 0.042(2) 0.0035(19) -0.0004(17) -0.0015(17)
 C230 0.032(2) 0.060(3) 0.049(3) 0.011(2) -0.0005(19) 0.019(2)
 O13A 0.056(4) 0.085(5) 0.060(3) 0.016(3) 0.009(3) 0.038(3)
 C115 0.039(2) 0.059(3) 0.042(2) 0.003(2) 0.0100(19) -0.011(2)
 C129 0.040(2) 0.056(3) 0.031(2) 0.0037(18) 0.0047(18) 0.0011(19)
 C102 0.036(2) 0.053(3) 0.053(3) 0.018(2) 0.012(2) 0.011(2)
 C123 0.034(2) 0.047(3) 0.059(3) -0.013(2) -0.014(2) 0.0078(19)
 C125 0.032(2) 0.047(2) 0.052(3) -0.013(2) -0.0113(19) 0.0053(18)
 C233 0.039(2) 0.045(2) 0.046(3) -0.0094(19) -0.0009(19) 0.0107(18)
 C114 0.034(2) 0.058(3) 0.047(3) -0.004(2) 0.0090(19) -0.015(2)
 C130 0.033(2) 0.065(3) 0.051(3) 0.008(2) 0.008(2) -0.015(2)
 C237 0.030(2) 0.059(3) 0.040(2) -0.005(2) 0.0047(17) 0.0054(19)
 C231 0.048(3) 0.059(3) 0.031(2) 0.0023(19) 0.0106(19) 0.011(2)
 C108 0.028(2) 0.076(4) 0.050(3) 0.012(2) -0.0004(19) 0.005(2)
 C126 0.032(2) 0.052(3) 0.051(3) -0.012(2) -0.012(2) 0.0057(19)
 C203 0.044(3) 0.048(3) 0.067(3) 0.007(2) -0.014(2) -0.006(2)
 C21 0.039(2) 0.054(3) 0.051(3) -0.012(2) -0.005(2) 0.006(2)
 C208 0.025(2) 0.089(4) 0.059(3) 0.025(3) -0.002(2) -0.008(2)
 C211 0.050(3) 0.047(3) 0.043(2) 0.007(2) -0.015(2) -0.006(2)
 C205 0.060(3) 0.054(3) 0.059(3) -0.009(2) 0.003(3) 0.028(3)
 C131 0.060(3) 0.088(5) 0.034(3) -0.010(3) 0.003(2) -0.006(3)
 C124 0.038(2) 0.049(3) 0.065(3) -0.016(2) -0.013(2) 0.009(2)
 C105 0.070(4) 0.046(3) 0.058(3) -0.014(2) 0.019(3) -0.012(3)
 C228 0.046(3) 0.084(4) 0.050(3) -0.009(3) -0.010(2) 0.037(3)
 C209 0.043(3) 0.085(4) 0.061(3) 0.029(3) -0.019(3) -0.028(3)
 C110 0.063(4) 0.056(3) 0.053(3) 0.014(2) 0.020(3) 0.028(3)
 C109 0.041(3) 0.079(4) 0.062(3) 0.027(3) 0.011(3) 0.025(3)
 C1H 0.030(2) 0.060(3) 0.050(3) -0.003(2) 0.0020(19) 0.0048(19)
 C104 0.080(5) 0.044(3) 0.088(5) -0.012(3) 0.050(4) -0.005(3)
 B101 0.0220(19) 0.039(2) 0.030(2) 0.0009(16) 0.0015(16) 0.0000(16)
 C103 0.059(3) 0.054(3) 0.081(4) 0.021(3) 0.037(3) 0.024(3)
 C210 0.074(4) 0.059(3) 0.059(3) 0.018(3) -0.035(3) -0.023(3)
 C236 0.045(3) 0.091(5) 0.040(3) 0.002(3) -0.002(2) 0.018(3)
 B201 0.0176(18) 0.042(2) 0.032(2) 0.0056(17) 0.0011(15) 0.0061(15)
 C235 0.043(3) 0.067(3) 0.036(2) -0.013(2) -0.0041(19) 0.015(2)
 C234 0.059(3) 0.049(3) 0.051(3) -0.001(2) -0.004(2) 0.017(2)
 C204 0.064(4) 0.047(3) 0.071(4) -0.004(3) -0.015(3) 0.010(3)
 C132 0.048(3) 0.071(4) 0.078(4) -0.007(3) -0.015(3) -0.020(3)
 C1G 0.046(3) 0.061(3) 0.043(3) 0.005(2) -0.008(2) -0.001(2)
 C11 0.040(3) 0.061(3) 0.075(4) 0.000(3) -0.011(3) 0.007(2)
 C128 0.046(3) 0.092(5) 0.068(4) -0.006(3) 0.006(3) -0.038(3)
 C232 0.037(3) 0.082(5) 0.105(6) 0.010(4) 0.030(3) 0.018(3)
 C135 0.063(4) 0.053(3) 0.109(6) -0.023(4) -0.036(4) -0.001(3)
 C137 0.054(4) 0.066(4) 0.117(6) -0.033(4) -0.048(4) 0.013(3)
 C133 0.072(4) 0.082(5) 0.069(4) -0.038(4) -0.027(4) 0.019(4)
 C1A 0.059(4) 0.094(6) 0.059(4) -0.004(4) -0.003(4) 0.013(4)
 C134 0.120(8) 0.123(9) 0.059(4) -0.034(5) -0.009(5) 0.009(7)
 C136 0.095(6) 0.080(5) 0.105(7) -0.011(5) -0.008(5) -0.034(5)
 C1C 0.110(10) 0.089(7) 0.053(5) -0.004(5) 0.024(6) -0.010(7)
 C1F 0.077(15) 0.072(12) 0.034(8) 0.016(8) 0.023(9) 0.044(12)
 Cl1F 0.122(8) 0.137(8) 0.065(3) -0.002(4) -0.009(4) 0.071(7)
 Cl3F 0.123(8) 0.084(4) 0.067(3) -0.010(3) 0.008(4) -0.031(4)
 Cl1E 0.109(4) 0.125(4) 0.091(3) 0.034(3) 0.047(3) 0.054(3)
 C1E 0.107(14) 0.121(16) 0.071(10) 0.022(10) 0.022(9) -0.021(12)
 Cl2E 0.109(4) 0.112(4) 0.061(2) 0.025(3) 0.029(2) 0.005(3)
 Cl3E 0.132(5) 0.123(3) 0.069(2) 0.007(2) 0.026(3) -0.010(3)
 O11B 0.072(15) 0.12(2) 0.038(9) -0.025(11) 0.005(8) -0.049(15)
 S11B 0.045(5) 0.053(6) 0.078(6) 0.050(5) -0.030(4) -0.029(4)
 O12B 0.09(2) 0.034(14) 0.079(17) -0.033(12) -0.064(16) 0.036(14)
 O13B 0.072(14) 0.080(14) 0.047(10) 0.005(9) 0.023(9) 0.037(12)
 Cl2B 0.085(7) 0.091(7) 0.068(6) 0.005(5) 0.000(6) 0.020(6)
 C1B 0.055(9) 0.093(11) 0.061(9) -0.003(9) 0.004(9) 0.015(9)
 Cl3B 0.125(14) 0.112(12) 0.096(11) -0.034(9) 0.040(10) 0.018(10)
 Cl1B 0.074(7) 0.089(8) 0.070(7) 0.010(6) -0.006(6) 0.009(6)
 Cl3D 0.186(12) 0.070(4) 0.060(4) -0.011(3) -0.056(5) 0.005(5)
 C1D 0.111(12) 0.086(9) 0.053(6) 0.006(6) 0.029(8) -0.010(9)
 Cl4D 0.084(5) 0.135(7) 0.063(4) -0.009(4) 0.000(3) 0.008(4)
 Cl2D 0.153(8) 0.172(8) 0.109(6) 0.004(6) 0.042(6) 0.017(7)

_geom_special_details
;
 All esds (except the esd in the dihedral angle between two l.s. planes)
 are estimated using the full covariance matrix.  The cell esds are taken
 into account individually in the estimation of esds in distances, angles
 and torsion angles; correlations between esds in cell parameters are only
 used when they are defined by crystal symmetry.  An approximate (isotropic)
 treatment of cell esds is used for estimating esds involving l.s. planes.
;
loop_
  _geom_bond_atom_site_label_1
  _geom_bond_atom_site_label_2
  _geom_bond_distance
  _geom_bond_site_symmetry_2
  _geom_bond_publ_flag
 S21 O23 1.431(4) . ?
 S21 O22 1.429(4) . ?
 S21 O21 1.424(5) . ?
 S21 C21 1.838(6) . ?
 Cl1H C1H 1.766(5) . ?
 S11A O11A 1.406(7) . ?
 S11A O12A 1.429(8) . ?
 S11A O13A 1.445(7) . ?
 S11A C11 1.838(8) . ?
 Cl2H C1H 1.772(6) . ?
 Cl1G C1G 1.789(6) . ?
 Cl2G C1G 1.769(6) . ?
 Cl3H C1H 1.743(6) . ?
 Cl3G C1G 1.733(7) . ?
 Cl2F C1F 1.799(18) . ?
 Cl2A C1A 1.748(11) . ?
 Cl1A C1A 1.804(10) . ?
 Cl3A C1A 1.759(10) . ?
 F22 C21 1.314(7) . ?
 Cl2C C1C 1.765(11) . ?
 Cl1C C1C 1.805(10) . ?
 Cl3C C1C 1.841(11) . ?
 N101 C113 1.413(6) . ?
 N101 C116 1.358(6) . ?
 N101 B101 1.575(5) . ?
 N202 C220 1.398(6) . ?
 N202 C217 1.340(6) . ?
 N202 B201 1.594(6) . ?
 N201 C216 1.338(6) . ?
 N201 C213 1.404(5) . ?
 N201 B201 1.578(5) . ?
 N102 C120 1.398(6) . ?
 N102 C117 1.352(6) . ?
 N102 B101 1.572(6) . ?
 F21 C21 1.327(8) . ?
 N204 C225 1.485(5) . ?
 N204 C233 1.536(7) . ?
 N204 C237 1.514(6) . ?
 N204 C235 1.536(6) . ?
 N103 C106 1.405(7) . ?
 N103 C107 1.388(7) . ?
 N103 C132 1.460(7) . ?
 N203 C206 1.411(7) . ?
 N203 C207 1.379(8) . ?
 N203 C232 1.469(7) . ?
 F12 C11 1.302(9) . ?
 F13 C11 1.377(9) . ?
 F23 C21 1.317(8) . ?
 C220 C221 1.405(6) . ?
 C220 C219 1.426(6) . ?
 C215 H215 0.9500 . ?
 C215 C216 1.414(6) . ?
 C215 C214 1.371(7) . ?
 C201 C206 1.404(6) . ?
 C201 C202 1.399(6) . ?
 C201 B201 1.593(7) . ?
 C216 C229 1.490(6) . ?
 C221 C222 1.488(6) . ?
 C221 C213 1.390(7) . ?
 N104 C125 1.504(6) . ?
 N104 C135 1.503(11) . ?
 N104 C137 1.509(8) . ?
 N104 C133 1.556(10) . ?
 C217 C218 1.403(7) . ?
 C217 C230 1.500(6) . ?
 F11 C11 1.340(8) . ?
 C219 C218 1.391(7) . ?
 C219 C231 1.508(6) . ?
 C122 C121 1.488(6) . ?
 C122 C127 1.379(7) . ?
 C122 C123 1.390(7) . ?
 C101 C106 1.413(7) . ?
 C101 C102 1.393(7) . ?
 C101 B101 1.598(6) . ?
 C120 C121 1.399(6) . ?
 C120 C119 1.427(7) . ?
 C225 C224 1.402(6) . ?
 C225 C226 1.385(7) . ?
 C222 C227 1.380(7) . ?
 C222 C223 1.395(7) . ?
 C112 C111 1.398(7) . ?
 C112 C107 1.411(6) . ?
 C112 B101 1.613(6) . ?
 C213 C214 1.436(6) . ?
 C113 C121 1.383(7) . ?
 C113 C114 1.437(6) . ?
 C111 H111 0.9500 . ?
 C111 C110 1.402(8) . ?
 C206 C205 1.423(8) . ?
 C218 H218 0.9500 . ?
 C106 C105 1.407(7) . ?
 C212 C207 1.420(7) . ?
 C212 C211 1.404(8) . ?
 C212 B201 1.599(6) . ?
 C224 H224 0.9500 . ?
 C224 C223 1.378(7) . ?
 C117 C118 1.397(7) . ?
 C117 C130 1.502(7) . ?
 C229 H22A 0.9800 . ?
 C229 H22B 0.9800 . ?
 C229 H22C 0.9800 . ?
 C226 H226 0.9500 . ?
 C226 C227 1.402(6) . ?
 C116 C115 1.407(7) . ?
 C116 C129 1.468(7) . ?
 C202 H202 0.9500 . ?
 C202 C203 1.404(8) . ?
 C119 C118 1.388(7) . ?
 C119 C131 1.511(7) . ?
 C214 C228 1.510(7) . ?
 C118 H118 0.9500 . ?
 C227 H227 0.9500 . ?
 C207 C208 1.412(7) . ?
 C223 H223 0.9500 . ?
 C127 H127 0.9500 . ?
 C127 C126 1.393(7) . ?
 C107 C108 1.427(7) . ?
 C230 H23A 0.9800 . ?
 C230 H23B 0.9800 . ?
 C230 H23C 0.9800 . ?
 C115 H115 0.9500 . ?
 C115 C114 1.379(8) . ?
 C129 H12A 0.9800 . ?
 C129 H12B 0.9800 . ?
 C129 H12C 0.9800 . ?
 C102 H102 0.9500 . ?
 C102 C103 1.382(9) . ?
 C123 H123 0.9500 . ?
 C123 C124 1.383(7) . ?
 C125 C126 1.362(7) . ?
 C125 C124 1.389(7) . ?
 C233 H23D 0.9900 . ?
 C233 H23E 0.9900 . ?
 C233 C234 1.485(8) . ?
 C114 C128 1.497(7) . ?
 C130 H13A 0.9800 . ?
 C130 H13B 0.9800 . ?
 C130 H13C 0.9800 . ?
 C237 H23F 0.9800 . ?
 C237 H23G 0.9800 . ?
 C237 H23H 0.9800 . ?
 C231 H23I 0.9800 . ?
 C231 H23J 0.9800 . ?
 C231 H23K 0.9800 . ?
 C108 H108 0.9500 . ?
 C108 C109 1.371(10) . ?
 C126 H126 0.9500 . ?
 C203 H203 0.9500 . ?
 C203 C204 1.386(10) . ?
 C208 H208 0.9500 . ?
 C208 C209 1.377(11) . ?
 C211 H211 0.9500 . ?
 C211 C210 1.391(9) . ?
 C205 H205 0.9500 . ?
 C205 C204 1.354(11) . ?
 C131 H13D 0.9800 . ?
 C131 H13E 0.9800 . ?
 C131 H13F 0.9800 . ?
 C124 H124 0.9500 . ?
 C105 H105 0.9500 . ?
 C105 C104 1.390(12) . ?
 C228 H22D 0.9800 . ?
 C228 H22E 0.9800 . ?
 C228 H22F 0.9800 . ?
 C209 H209 0.9500 . ?
 C209 C210 1.384(12) . ?
 C110 H110 0.9500 . ?
 C110 C109 1.355(11) . ?
 C109 H109 0.9500 . ?
 C1H H1H 1.0000 . ?
 C104 H104 0.9500 . ?
 C104 C103 1.379(13) . ?
 C103 H103 0.9500 . ?
 C210 H210 0.9500 . ?
 C236 H23L 0.9800 . ?
 C236 H23M 0.9800 . ?
 C236 H23N 0.9800 . ?
 C236 C235 1.499(10) . ?
 C235 H23O 0.9900 . ?
 C235 H23P 0.9900 . ?
 C234 H23Q 0.9800 . ?
 C234 H23R 0.9800 . ?
 C234 H23S 0.9800 . ?
 C204 H204 0.9500 . ?
 C132 H13G 0.9800 . ?
 C132 H13H 0.9800 . ?
 C132 H13I 0.9800 . ?
 C1G H1G 1.0000 . ?
 C11 S11B 1.794(15) . ?
 C128 H12D 0.9800 . ?
 C128 H12E 0.9800 . ?
 C128 H12F 0.9800 . ?
 C232 H23T 0.9800 . ?
 C232 H23U 0.9800 . ?
 C232 H23V 0.9800 . ?
 C135 H13J 0.9900 . ?
 C135 H13K 0.9900 . ?
 C135 C136 1.525(15) . ?
 C137 H13L 0.9800 . ?
 C137 H13M 0.9800 . ?
 C137 H13N 0.9800 . ?
 C133 H13O 0.9900 . ?
 C133 H13P 0.9900 . ?
 C133 C134 1.473(17) . ?
 C1A H1A 1.0000 . ?
 C134 H13Q 0.9800 . ?
 C134 H13R 0.9800 . ?
 C134 H13S 0.9800 . ?
 C136 H13T 0.9800 . ?
 C136 H13U 0.9800 . ?
 C136 H13V 0.9800 . ?
 C1C H1C 1.0000 . ?
 C1F H1F 1.0000 . ?
 C1F Cl1F 1.831(18) . ?
 C1F Cl3F 1.69(3) . ?
 Cl1E C1E 1.817(19) . ?
 C1E H1E 1.0000 . ?
 C1E Cl2E 1.799(16) . ?
 C1E Cl3E 1.68(2) . ?
 O11B S11B 1.416(15) . ?
 S11B O12B 1.462(15) . ?
 S11B O13B 1.431(16) . ?
 Cl2B C1B 1.75(2) . ?
 C1B H1B 1.0000 . ?
 C1B Cl3B 1.73(2) . ?
 C1B Cl1B 1.78(2) . ?
 Cl3D C1D 1.728(13) . ?
 C1D H1D 1.0000 . ?
 C1D Cl4D 1.727(13) . ?
 C1D Cl2D 1.753(14) . ?

loop_
  _geom_angle_atom_site_label_1
  _geom_angle_atom_site_label_2
  _geom_angle_atom_site_label_3
  _geom_angle
  _geom_angle_site_symmetry_1
  _geom_angle_site_symmetry_3
  _geom_angle_publ_flag
 O23 S21 C21 104.1(2) . . ?
 O22 S21 O23 114.7(3) . . ?
 O22 S21 C21 102.5(3) . . ?
 O21 S21 O23 116.4(3) . . ?
 O21 S21 O22 114.5(3) . . ?
 O21 S21 C21 101.9(3) . . ?
 O11A S11A O12A 117.8(7) . . ?
 O11A S11A O13A 113.2(5) . . ?
 O11A S11A C11 100.6(4) . . ?
 O12A S11A O13A 116.8(7) . . ?
 O12A S11A C11 104.7(5) . . ?
 O13A S11A C11 99.8(4) . . ?
 C113 N101 B101 125.5(4) . . ?
 C116 N101 C113 108.6(4) . . ?
 C116 N101 B101 125.9(4) . . ?
 C220 N202 B201 125.9(3) . . ?
 C217 N202 C220 107.7(4) . . ?
 C217 N202 B201 126.4(4) . . ?
 C216 N201 C213 107.9(4) . . ?
 C216 N201 B201 125.9(4) . . ?
 C213 N201 B201 126.2(4) . . ?
 C120 N102 B101 125.9(3) . . ?
 C117 N102 C120 107.7(4) . . ?
 C117 N102 B101 126.3(4) . . ?
 C225 N204 C233 112.0(4) . . ?
 C225 N204 C237 113.1(4) . . ?
 C225 N204 C235 108.5(3) . . ?
 C237 N204 C233 107.6(4) . . ?
 C237 N204 C235 108.5(4) . . ?
 C235 N204 C233 106.8(4) . . ?
 C106 N103 C132 119.8(5) . . ?
 C107 N103 C106 123.0(4) . . ?
 C107 N103 C132 117.2(5) . . ?
 C206 N203 C232 117.9(5) . . ?
 C207 N203 C206 122.2(4) . . ?
 C207 N203 C232 119.7(5) . . ?
 N202 C220 C221 120.5(4) . . ?
 N202 C220 C219 108.9(4) . . ?
 C221 C220 C219 130.6(4) . . ?
 C216 C215 H215 125.7 . . ?
 C214 C215 H215 125.7 . . ?
 C214 C215 C216 108.5(4) . . ?
 C206 C201 B201 122.1(4) . . ?
 C202 C201 C206 117.0(4) . . ?
 C202 C201 B201 120.5(4) . . ?
 N201 C216 C215 109.6(4) . . ?
 N201 C216 C229 124.7(4) . . ?
 C215 C216 C229 125.7(4) . . ?
 C220 C221 C222 119.4(4) . . ?
 C213 C221 C220 121.8(4) . . ?
 C213 C221 C222 118.7(4) . . ?
 C125 N104 C137 112.3(4) . . ?
 C125 N104 C133 109.8(5) . . ?
 C135 N104 C125 111.2(5) . . ?
 C135 N104 C137 111.0(6) . . ?
 C135 N104 C133 107.0(6) . . ?
 C137 N104 C133 105.3(6) . . ?
 N202 C217 C218 109.7(4) . . ?
 N202 C217 C230 124.1(4) . . ?
 C218 C217 C230 126.2(4) . . ?
 C220 C219 C231 129.8(4) . . ?
 C218 C219 C220 105.3(4) . . ?
 C218 C219 C231 124.9(4) . . ?
 C127 C122 C121 120.8(4) . . ?
 C127 C122 C123 119.3(4) . . ?
 C123 C122 C121 119.9(4) . . ?
 C106 C101 B101 121.3(4) . . ?
 C102 C101 C106 118.4(5) . . ?
 C102 C101 B101 120.2(4) . . ?
 N102 C120 C121 120.3(4) . . ?
 N102 C120 C119 108.2(4) . . ?
 C121 C120 C119 131.5(4) . . ?
 C224 C225 N204 118.1(4) . . ?
 C226 C225 N204 121.2(4) . . ?
 C226 C225 C224 120.6(4) . . ?
 C227 C222 C221 121.7(4) . . ?
 C227 C222 C223 119.6(4) . . ?
 C223 C222 C221 118.7(4) . . ?
 C111 C112 C107 118.3(4) . . ?
 C111 C112 B101 120.2(4) . . ?
 C107 C112 B101 121.5(4) . . ?
 N201 C213 C214 108.0(4) . . ?
 C221 C213 N201 120.6(4) . . ?
 C221 C213 C214 131.3(4) . . ?
 N101 C113 C114 107.0(4) . . ?
 C121 C113 N101 120.4(4) . . ?
 C121 C113 C114 132.5(4) . . ?
 C112 C111 H111 119.0 . . ?
 C112 C111 C110 122.0(5) . . ?
 C110 C111 H111 119.0 . . ?
 N203 C206 C205 120.4(5) . . ?
 C201 C206 N203 120.4(5) . . ?
 C201 C206 C205 119.2(5) . . ?
 C217 C218 H218 125.8 . . ?
 C219 C218 C217 108.5(4) . . ?
 C219 C218 H218 125.8 . . ?
 N103 C106 C101 121.1(4) . . ?
 N103 C106 C105 119.6(5) . . ?
 C105 C106 C101 119.3(5) . . ?
 C207 C212 B201 121.1(4) . . ?
 C211 C212 C207 117.9(5) . . ?
 C211 C212 B201 121.0(5) . . ?
 C225 C224 H224 120.5 . . ?
 C223 C224 C225 119.0(4) . . ?
 C223 C224 H224 120.5 . . ?
 N102 C117 C118 109.9(4) . . ?
 N102 C117 C130 123.3(4) . . ?
 C118 C117 C130 126.8(4) . . ?
 C216 C229 H22A 109.5 . . ?
 C216 C229 H22B 109.5 . . ?
 C216 C229 H22C 109.5 . . ?
 H22A C229 H22B 109.5 . . ?
 H22A C229 H22C 109.5 . . ?
 H22B C229 H22C 109.5 . . ?
 C225 C226 H226 120.3 . . ?
 C225 C226 C227 119.4(4) . . ?
 C227 C226 H226 120.3 . . ?
 C120 C121 C122 119.8(4) . . ?
 C113 C121 C122 118.1(4) . . ?
 C113 C121 C120 122.1(4) . . ?
 N101 C116 C115 108.6(4) . . ?
 N101 C116 C129 124.5(4) . . ?
 C115 C116 C129 126.8(4) . . ?
 C201 C202 H202 118.4 . . ?
 C201 C202 C203 123.2(5) . . ?
 C203 C202 H202 118.4 . . ?
 C120 C119 C131 129.2(5) . . ?
 C118 C119 C120 106.2(4) . . ?
 C118 C119 C131 124.6(5) . . ?
 C215 C214 C213 106.0(4) . . ?
 C215 C214 C228 124.6(5) . . ?
 C213 C214 C228 129.4(5) . . ?
 C117 C118 H118 126.0 . . ?
 C119 C118 C117 108.1(4) . . ?
 C119 C118 H118 126.0 . . ?
 C222 C227 C226 120.3(4) . . ?
 C222 C227 H227 119.9 . . ?
 C226 C227 H227 119.9 . . ?
 N203 C207 C212 121.6(4) . . ?
 N203 C207 C208 119.4(5) . . ?
 C208 C207 C212 119.0(6) . . ?
 C222 C223 H223 119.5 . . ?
 C224 C223 C222 121.1(4) . . ?
 C224 C223 H223 119.5 . . ?
 C122 C127 H127 119.8 . . ?
 C122 C127 C126 120.4(5) . . ?
 C126 C127 H127 119.8 . . ?
 N103 C107 C112 121.2(4) . . ?
 N103 C107 C108 120.6(5) . . ?
 C112 C107 C108 118.2(5) . . ?
 C217 C230 H23A 109.5 . . ?
 C217 C230 H23B 109.5 . . ?
 C217 C230 H23C 109.5 . . ?
 H23A C230 H23B 109.5 . . ?
 H23A C230 H23C 109.5 . . ?
 H23B C230 H23C 109.5 . . ?
 C116 C115 H115 125.5 . . ?
 C114 C115 C116 109.1(4) . . ?
 C114 C115 H115 125.5 . . ?
 C116 C129 H12A 109.5 . . ?
 C116 C129 H12B 109.5 . . ?
 C116 C129 H12C 109.5 . . ?
 H12A C129 H12B 109.5 . . ?
 H12A C129 H12C 109.5 . . ?
 H12B C129 H12C 109.5 . . ?
 C101 C102 H102 118.7 . . ?
 C103 C102 C101 122.5(6) . . ?
 C103 C102 H102 118.7 . . ?
 C122 C123 H123 119.5 . . ?
 C124 C123 C122 121.0(5) . . ?
 C124 C123 H123 119.5 . . ?
 C126 C125 N104 121.2(4) . . ?
 C126 C125 C124 122.0(4) . . ?
 C124 C125 N104 116.8(5) . . ?
 N204 C233 H23D 108.8 . . ?
 N204 C233 H23E 108.8 . . ?
 H23D C233 H23E 107.7 . . ?
 C234 C233 N204 113.9(4) . . ?
 C234 C233 H23D 108.8 . . ?
 C234 C233 H23E 108.8 . . ?
 C113 C114 C128 128.8(5) . . ?
 C115 C114 C113 106.6(4) . . ?
 C115 C114 C128 124.6(5) . . ?
 C117 C130 H13A 109.5 . . ?
 C117 C130 H13B 109.5 . . ?
 C117 C130 H13C 109.5 . . ?
 H13A C130 H13B 109.5 . . ?
 H13A C130 H13C 109.5 . . ?
 H13B C130 H13C 109.5 . . ?
 N204 C237 H23F 109.5 . . ?
 N204 C237 H23G 109.5 . . ?
 N204 C237 H23H 109.5 . . ?
 H23F C237 H23G 109.5 . . ?
 H23F C237 H23H 109.5 . . ?
 H23G C237 H23H 109.5 . . ?
 C219 C231 H23I 109.5 . . ?
 C219 C231 H23J 109.5 . . ?
 C219 C231 H23K 109.5 . . ?
 H23I C231 H23J 109.5 . . ?
 H23I C231 H23K 109.5 . . ?
 H23J C231 H23K 109.5 . . ?
 C107 C108 H108 119.4 . . ?
 C109 C108 C107 121.2(5) . . ?
 C109 C108 H108 119.4 . . ?
 C127 C126 H126 120.4 . . ?
 C125 C126 C127 119.2(5) . . ?
 C125 C126 H126 120.4 . . ?
 C202 C203 H203 120.9 . . ?
 C204 C203 C202 118.1(5) . . ?
 C204 C203 H203 120.9 . . ?
 F22 C21 S21 112.4(4) . . ?
 F22 C21 F21 106.8(5) . . ?
 F22 C21 F23 107.9(5) . . ?
 F21 C21 S21 110.1(4) . . ?
 F23 C21 S21 111.3(5) . . ?
 F23 C21 F21 108.1(6) . . ?
 C207 C208 H208 119.4 . . ?
 C209 C208 C207 121.2(6) . . ?
 C209 C208 H208 119.4 . . ?
 C212 C211 H211 118.9 . . ?
 C210 C211 C212 122.2(6) . . ?
 C210 C211 H211 118.9 . . ?
 C206 C205 H205 119.1 . . ?
 C204 C205 C206 121.9(6) . . ?
 C204 C205 H205 119.1 . . ?
 C119 C131 H13D 109.5 . . ?
 C119 C131 H13E 109.5 . . ?
 C119 C131 H13F 109.5 . . ?
 H13D C131 H13E 109.5 . . ?
 H13D C131 H13F 109.5 . . ?
 H13E C131 H13F 109.5 . . ?
 C123 C124 C125 118.2(5) . . ?
 C123 C124 H124 120.9 . . ?
 C125 C124 H124 120.9 . . ?
 C106 C105 H105 120.2 . . ?
 C104 C105 C106 119.6(6) . . ?
 C104 C105 H105 120.2 . . ?
 C214 C228 H22D 109.5 . . ?
 C214 C228 H22E 109.5 . . ?
 C214 C228 H22F 109.5 . . ?
 H22D C228 H22E 109.5 . . ?
 H22D C228 H22F 109.5 . . ?
 H22E C228 H22F 109.5 . . ?
 C208 C209 H209 119.8 . . ?
 C208 C209 C210 120.5(5) . . ?
 C210 C209 H209 119.8 . . ?
 C111 C110 H110 120.4 . . ?
 C109 C110 C111 119.2(6) . . ?
 C109 C110 H110 120.4 . . ?
 C108 C109 H109 119.4 . . ?
 C110 C109 C108 121.1(5) . . ?
 C110 C109 H109 119.4 . . ?
 Cl1H C1H Cl2H 110.2(3) . . ?
 Cl1H C1H H1H 108.3 . . ?
 Cl2H C1H H1H 108.3 . . ?
 Cl3H C1H Cl1H 111.9(3) . . ?
 Cl3H C1H Cl2H 109.7(3) . . ?
 Cl3H C1H H1H 108.3 . . ?
 C105 C104 H104 119.1 . . ?
 C103 C104 C105 121.7(6) . . ?
 C103 C104 H104 119.1 . . ?
 N101 B101 C101 109.2(3) . . ?
 N101 B101 C112 109.8(4) . . ?
 N102 B101 N101 105.4(3) . . ?
 N102 B101 C101 112.9(4) . . ?
 N102 B101 C112 109.6(3) . . ?
 C101 B101 C112 109.8(3) . . ?
 C102 C103 H103 120.8 . . ?
 C104 C103 C102 118.3(6) . . ?
 C104 C103 H103 120.8 . . ?
 C211 C210 H210 120.4 . . ?
 C209 C210 C211 119.2(6) . . ?
 C209 C210 H210 120.4 . . ?
 H23L C236 H23M 109.5 . . ?
 H23L C236 H23N 109.5 . . ?
 H23M C236 H23N 109.5 . . ?
 C235 C236 H23L 109.5 . . ?
 C235 C236 H23M 109.5 . . ?
 C235 C236 H23N 109.5 . . ?
 N202 B201 C212 111.2(3) . . ?
 N201 B201 N202 104.8(3) . . ?
 N201 B201 C201 109.4(3) . . ?
 N201 B201 C212 109.8(4) . . ?
 C201 B201 N202 111.7(4) . . ?
 C201 B201 C212 109.8(3) . . ?
 N204 C235 H23O 108.6 . . ?
 N204 C235 H23P 108.6 . . ?
 C236 C235 N204 114.5(5) . . ?
 C236 C235 H23O 108.6 . . ?
 C236 C235 H23P 108.6 . . ?
 H23O C235 H23P 107.6 . . ?
 C233 C234 H23Q 109.5 . . ?
 C233 C234 H23R 109.5 . . ?
 C233 C234 H23S 109.5 . . ?
 H23Q C234 H23R 109.5 . . ?
 H23Q C234 H23S 109.5 . . ?
 H23R C234 H23S 109.5 . . ?
 C203 C204 H204 119.8 . . ?
 C205 C204 C203 120.4(6) . . ?
 C205 C204 H204 119.8 . . ?
 N103 C132 H13G 109.5 . . ?
 N103 C132 H13H 109.5 . . ?
 N103 C132 H13I 109.5 . . ?
 H13G C132 H13H 109.5 . . ?
 H13G C132 H13I 109.5 . . ?
 H13H C132 H13I 109.5 . . ?
 Cl1G C1G H1G 109.3 . . ?
 Cl2G C1G Cl1G 109.8(3) . . ?
 Cl2G C1G H1G 109.3 . . ?
 Cl3G C1G Cl1G 109.1(3) . . ?
 Cl3G C1G Cl2G 110.1(3) . . ?
 Cl3G C1G H1G 109.3 . . ?
 F12 C11 S11A 112.4(5) . . ?
 F12 C11 F13 102.9(6) . . ?
 F12 C11 F11 111.3(7) . . ?
 F12 C11 S11B 115.8(6) . . ?
 F13 C11 S11A 112.7(5) . . ?
 F13 C11 S11B 102.4(6) . . ?
 F11 C11 S11A 112.5(6) . . ?
 F11 C11 F13 104.5(5) . . ?
 F11 C11 S11B 117.6(7) . . ?
 C114 C128 H12D 109.5 . . ?
 C114 C128 H12E 109.5 . . ?
 C114 C128 H12F 109.5 . . ?
 H12D C128 H12E 109.5 . . ?
 H12D C128 H12F 109.5 . . ?
 H12E C128 H12F 109.5 . . ?
 N203 C232 H23T 109.5 . . ?
 N203 C232 H23U 109.5 . . ?
 N203 C232 H23V 109.5 . . ?
 H23T C232 H23U 109.5 . . ?
 H23T C232 H23V 109.5 . . ?
 H23U C232 H23V 109.5 . . ?
 N104 C135 H13J 108.8 . . ?
 N104 C135 H13K 108.8 . . ?
 N104 C135 C136 113.7(6) . . ?
 H13J C135 H13K 107.7 . . ?
 C136 C135 H13J 108.8 . . ?
 C136 C135 H13K 108.8 . . ?
 N104 C137 H13L 109.5 . . ?
 N104 C137 H13M 109.5 . . ?
 N104 C137 H13N 109.5 . . ?
 H13L C137 H13M 109.5 . . ?
 H13L C137 H13N 109.5 . . ?
 H13M C137 H13N 109.5 . . ?
 N104 C133 H13O 108.6 . . ?
 N104 C133 H13P 108.6 . . ?
 H13O C133 H13P 107.6 . . ?
 C134 C133 N104 114.6(6) . . ?
 C134 C133 H13O 108.6 . . ?
 C134 C133 H13P 108.6 . . ?
 Cl2A C1A Cl1A 102.4(5) . . ?
 Cl2A C1A Cl3A 111.2(5) . . ?
 Cl2A C1A H1A 110.9 . . ?
 Cl1A C1A H1A 110.9 . . ?
 Cl3A C1A Cl1A 110.3(6) . . ?
 Cl3A C1A H1A 110.9 . . ?
 C133 C134 H13Q 109.5 . . ?
 C133 C134 H13R 109.5 . . ?
 C133 C134 H13S 109.5 . . ?
 H13Q C134 H13R 109.5 . . ?
 H13Q C134 H13S 109.5 . . ?
 H13R C134 H13S 109.5 . . ?
 C135 C136 H13T 109.5 . . ?
 C135 C136 H13U 109.5 . . ?
 C135 C136 H13V 109.5 . . ?
 H13T C136 H13U 109.5 . . ?
 H13T C136 H13V 109.5 . . ?
 H13U C136 H13V 109.5 . . ?
 Cl2C C1C Cl1C 106.7(6) . . ?
 Cl2C C1C Cl3C 99.1(6) . . ?
 Cl2C C1C H1C 110.3 . . ?
 Cl1C C1C Cl3C 119.4(7) . . ?
 Cl1C C1C H1C 110.3 . . ?
 Cl3C C1C H1C 110.3 . . ?
 Cl2F C1F H1F 110.3 . . ?
 Cl2F C1F Cl1F 104.8(13) . . ?
 Cl1F C1F H1F 110.3 . . ?
 Cl3F C1F Cl2F 111.5(10) . . ?
 Cl3F C1F H1F 110.3 . . ?
 Cl3F C1F Cl1F 109.5(11) . . ?
 Cl1E C1E H1E 108.7 . . ?
 Cl2E C1E Cl1E 105.6(12) . . ?
 Cl2E C1E H1E 108.7 . . ?
 Cl3E C1E Cl1E 111.6(11) . . ?
 Cl3E C1E H1E 108.7 . . ?
 Cl3E C1E Cl2E 113.4(10) . . ?
 O11B S11B C11 118.3(12) . . ?
 O11B S11B O12B 109.0(18) . . ?
 O11B S11B O13B 108.7(16) . . ?
 O12B S11B C11 104.4(14) . . ?
 O13B S11B C11 107.4(9) . . ?
 O13B S11B O12B 108.6(15) . . ?
 Cl2B C1B H1B 109.6 . . ?
 Cl2B C1B Cl1B 108.4(15) . . ?
 Cl3B C1B Cl2B 111.1(17) . . ?
 Cl3B C1B H1B 109.6 . . ?
 Cl3B C1B Cl1B 108.6(16) . . ?
 Cl1B C1B H1B 109.6 . . ?
 Cl3D C1D H1D 102.5 . . ?
 Cl3D C1D Cl2D 110.0(12) . . ?
 Cl4D C1D Cl3D 135.1(14) . . ?
 Cl4D C1D H1D 102.5 . . ?
 Cl4D C1D Cl2D 100.2(9) . . ?
 Cl2D C1D H1D 102.5 . . ?

loop_
  _geom_torsion_atom_site_label_1
  _geom_torsion_atom_site_label_2
  _geom_torsion_atom_site_label_3
  _geom_torsion_atom_site_label_4
  _geom_torsion
  _geom_torsion_site_symmetry_1
  _geom_torsion_site_symmetry_2
  _geom_torsion_site_symmetry_3
  _geom_torsion_site_symmetry_4
  _geom_torsion_publ_flag
 O23 S21 C21 F22 177.6(4) . . . . ?
 O23 S21 C21 F21 58.6(5) . . . . ?
 O23 S21 C21 F23 -61.2(5) . . . . ?
 N101 C113 C121 C122 178.9(4) . . . . ?
 N101 C113 C121 C120 -1.7(8) . . . . ?
 N101 C113 C114 C115 -0.4(6) . . . . ?
 N101 C113 C114 C128 179.6(7) . . . . ?
 N101 C116 C115 C114 0.6(7) . . . . ?
 N202 C220 C221 C222 -174.4(4) . . . . ?
 N202 C220 C221 C213 1.6(7) . . . . ?
 N202 C220 C219 C218 1.2(5) . . . . ?
 N202 C220 C219 C231 -177.0(5) . . . . ?
 N202 C217 C218 C219 0.8(6) . . . . ?
 N201 C213 C214 C215 -0.9(6) . . . . ?
 N201 C213 C214 C228 177.3(6) . . . . ?
 O22 S21 C21 F22 -62.6(5) . . . . ?
 O22 S21 C21 F21 178.4(5) . . . . ?
 O22 S21 C21 F23 58.6(6) . . . . ?
 N102 C120 C121 C122 178.4(4) . . . . ?
 N102 C120 C121 C113 -1.1(8) . . . . ?
 N102 C120 C119 C118 -0.6(6) . . . . ?
 N102 C120 C119 C131 177.2(6) . . . . ?
 N102 C117 C118 C119 0.2(6) . . . . ?
 N204 C225 C224 C223 177.1(4) . . . . ?
 N204 C225 C226 C227 -176.3(4) . . . . ?
 O21 S21 C21 F22 56.2(5) . . . . ?
 O21 S21 C21 F21 -62.8(5) . . . . ?
 O21 S21 C21 F23 177.4(5) . . . . ?
 N103 C106 C105 C104 176.4(5) . . . . ?
 N103 C107 C108 C109 -179.7(5) . . . . ?
 N203 C206 C205 C204 178.4(6) . . . . ?
 N203 C207 C208 C209 -178.8(5) . . . . ?
 F12 C11 S11B O11B -30.2(17) . . . . ?
 F12 C11 S11B O12B -151.6(15) . . . . ?
 F12 C11 S11B O13B 93.2(13) . . . . ?
 F13 C11 S11B O11B -141.2(14) . . . . ?
 F13 C11 S11B O12B 97.4(15) . . . . ?
 F13 C11 S11B O13B -17.8(13) . . . . ?
 O11A S11A C11 F12 -59.8(7) . . . . ?
 O11A S11A C11 F13 -175.5(5) . . . . ?
 O11A S11A C11 F11 66.7(6) . . . . ?
 C220 N202 C217 C218 0.0(5) . . . . ?
 C220 N202 C217 C230 180.0(5) . . . . ?
 C220 N202 B201 N201 -3.0(6) . . . . ?
 C220 N202 B201 C201 -121.4(4) . . . . ?
 C220 N202 B201 C212 115.6(5) . . . . ?
 C220 C221 C222 C227 -94.8(6) . . . . ?
 C220 C221 C222 C223 86.2(6) . . . . ?
 C220 C221 C213 N201 -1.5(7) . . . . ?
 C220 C221 C213 C214 178.4(5) . . . . ?
 C220 C219 C218 C217 -1.2(6) . . . . ?
 C201 C206 C205 C204 -1.4(9) . . . . ?
 C201 C202 C203 C204 -3.1(8) . . . . ?
 C216 N201 C213 C221 -179.2(4) . . . . ?
 C216 N201 C213 C214 0.9(5) . . . . ?
 C216 N201 B201 N202 -179.3(4) . . . . ?
 C216 N201 B201 C201 -59.3(5) . . . . ?
 C216 N201 B201 C212 61.2(6) . . . . ?
 C216 C215 C214 C213 0.6(6) . . . . ?
 C216 C215 C214 C228 -177.7(6) . . . . ?
 O12A S11A C11 F12 177.5(8) . . . . ?
 O12A S11A C11 F13 61.8(8) . . . . ?
 O12A S11A C11 F11 -56.0(9) . . . . ?
 C221 C220 C219 C218 -177.7(5) . . . . ?
 C221 C220 C219 C231 4.1(9) . . . . ?
 C221 C222 C227 C226 -178.1(4) . . . . ?
 C221 C222 C223 C224 178.8(4) . . . . ?
 C221 C213 C214 C215 179.1(5) . . . . ?
 C221 C213 C214 C228 -2.6(10) . . . . ?
 N104 C125 C126 C127 -179.5(6) . . . . ?
 N104 C125 C124 C123 -179.2(6) . . . . ?
 C217 N202 C220 C221 178.3(4) . . . . ?
 C217 N202 C220 C219 -0.7(5) . . . . ?
 C217 N202 B201 N201 -179.9(4) . . . . ?
 C217 N202 B201 C201 61.7(6) . . . . ?
 C217 N202 B201 C212 -61.3(6) . . . . ?
 F11 C11 S11B O11B 105.0(15) . . . . ?
 F11 C11 S11B O12B -16.4(17) . . . . ?
 F11 C11 S11B O13B -131.6(13) . . . . ?
 C219 C220 C221 C222 4.4(8) . . . . ?
 C219 C220 C221 C213 -179.5(5) . . . . ?
 C122 C127 C126 C125 -1.8(9) . . . . ?
 C122 C123 C124 C125 -1.0(10) . . . . ?
 C101 C106 C105 C104 -4.0(8) . . . . ?
 C101 C102 C103 C104 -1.3(8) . . . . ?
 C120 N102 C117 C118 -0.6(6) . . . . ?
 C120 N102 C117 C130 -179.8(5) . . . . ?
 C120 N102 B101 N101 -7.6(6) . . . . ?
 C120 N102 B101 C101 -126.8(4) . . . . ?
 C120 N102 B101 C112 110.5(5) . . . . ?
 C120 C119 C118 C117 0.3(6) . . . . ?
 C225 N204 C233 C234 56.0(6) . . . . ?
 C225 N204 C235 C236 -54.0(6) . . . . ?
 C225 C224 C223 C222 -0.4(7) . . . . ?
 C225 C226 C227 C222 -1.0(8) . . . . ?
 C222 C221 C213 N201 174.5(4) . . . . ?
 C222 C221 C213 C214 -5.6(8) . . . . ?
 C112 C111 C110 C109 0.1(8) . . . . ?
 C112 C107 C108 C109 -0.9(8) . . . . ?
 C213 N201 C216 C215 -0.5(5) . . . . ?
 C213 N201 C216 C229 -179.6(4) . . . . ?
 C213 N201 B201 N202 3.2(6) . . . . ?
 C213 N201 B201 C201 123.1(4) . . . . ?
 C213 N201 B201 C212 -116.3(5) . . . . ?
 C213 C221 C222 C227 89.1(6) . . . . ?
 C213 C221 C222 C223 -90.0(6) . . . . ?
 C113 N101 C116 C115 -0.8(6) . . . . ?
 C113 N101 C116 C129 179.4(5) . . . . ?
 C113 N101 B101 N102 4.8(6) . . . . ?
 C113 N101 B101 C101 126.3(5) . . . . ?
 C113 N101 B101 C112 -113.2(5) . . . . ?
 C111 C112 C107 N103 -180.0(4) . . . . ?
 C111 C112 C107 C108 1.2(7) . . . . ?
 C111 C112 B101 N101 52.7(5) . . . . ?
 C111 C112 B101 N102 -62.7(5) . . . . ?
 C111 C112 B101 C101 172.8(4) . . . . ?
 C111 C110 C109 C108 0.4(9) . . . . ?
 C206 N203 C207 C212 17.1(8) . . . . ?
 C206 N203 C207 C208 -163.2(5) . . . . ?
 C206 C201 C202 C203 -0.6(7) . . . . ?
 C206 C201 B201 N202 -121.3(4) . . . . ?
 C206 C201 B201 N201 123.1(4) . . . . ?
 C206 C201 B201 C212 2.5(6) . . . . ?
 C206 C205 C204 C203 -2.5(10) . . . . ?
 C106 N103 C107 C112 12.5(7) . . . . ?
 C106 N103 C107 C108 -168.7(5) . . . . ?
 C106 C101 C102 C103 -1.8(7) . . . . ?
 C106 C101 B101 N101 124.1(4) . . . . ?
 C106 C101 B101 N102 -119.0(4) . . . . ?
 C106 C101 B101 C112 3.6(5) . . . . ?
 C106 C105 C104 C103 0.8(10) . . . . ?
 C212 C207 C208 C209 1.0(8) . . . . ?
 C212 C211 C210 C209 0.7(8) . . . . ?
 C224 C225 C226 C227 0.3(7) . . . . ?
 C117 N102 C120 C121 -178.0(5) . . . . ?
 C117 N102 C120 C119 0.7(6) . . . . ?
 C117 N102 B101 N101 177.6(4) . . . . ?
 C117 N102 B101 C101 58.5(6) . . . . ?
 C117 N102 B101 C112 -64.3(6) . . . . ?
 C226 C225 C224 C223 0.4(7) . . . . ?
 C121 C122 C127 C126 -176.6(5) . . . . ?
 C121 C122 C123 C124 178.0(6) . . . . ?
 C121 C120 C119 C118 177.9(5) . . . . ?
 C121 C120 C119 C131 -4.3(10) . . . . ?
 C121 C113 C114 C115 179.5(6) . . . . ?
 C121 C113 C114 C128 -0.5(11) . . . . ?
 C116 N101 C113 C121 -179.2(5) . . . . ?
 C116 N101 C113 C114 0.7(6) . . . . ?
 C116 N101 B101 N102 -177.1(4) . . . . ?
 C116 N101 B101 C101 -55.5(6) . . . . ?
 C116 N101 B101 C112 64.9(6) . . . . ?
 C116 C115 C114 C113 -0.1(7) . . . . ?
 C116 C115 C114 C128 179.9(7) . . . . ?
 C202 C201 C206 N203 -176.9(5) . . . . ?
 C202 C201 C206 C205 2.8(7) . . . . ?
 C202 C201 B201 N202 65.6(5) . . . . ?
 C202 C201 B201 N201 -50.0(5) . . . . ?
 C202 C201 B201 C212 -170.6(4) . . . . ?
 C202 C203 C204 C205 4.6(9) . . . . ?
 C119 C120 C121 C122 0.0(8) . . . . ?
 C119 C120 C121 C113 -179.4(5) . . . . ?
 C214 C215 C216 N201 -0.1(6) . . . . ?
 C214 C215 C216 C229 179.0(5) . . . . ?
 C227 C222 C223 C224 -0.3(7) . . . . ?
 C207 N203 C206 C201 -20.3(8) . . . . ?
 C207 N203 C206 C205 159.9(5) . . . . ?
 C207 C212 C211 C210 0.5(7) . . . . ?
 C207 C212 B201 N202 118.4(5) . . . . ?
 C207 C212 B201 N201 -126.0(4) . . . . ?
 C207 C212 B201 C201 -5.7(6) . . . . ?
 C207 C208 C209 C210 0.3(9) . . . . ?
 C223 C222 C227 C226 1.0(7) . . . . ?
 C127 C122 C121 C120 -90.6(6) . . . . ?
 C127 C122 C121 C113 88.9(6) . . . . ?
 C127 C122 C123 C124 0.3(9) . . . . ?
 C107 N103 C106 C101 -17.3(8) . . . . ?
 C107 N103 C106 C105 162.3(5) . . . . ?
 C107 C112 C111 C110 -0.9(7) . . . . ?
 C107 C112 B101 N101 -128.2(4) . . . . ?
 C107 C112 B101 N102 116.4(4) . . . . ?
 C107 C112 B101 C101 -8.1(5) . . . . ?
 C107 C108 C109 C110 0.0(9) . . . . ?
 C230 C217 C218 C219 -179.2(5) . . . . ?
 O13A S11A C11 F12 56.2(7) . . . . ?
 O13A S11A C11 F13 -59.4(6) . . . . ?
 O13A S11A C11 F11 -177.2(6) . . . . ?
 C129 C116 C115 C114 -179.6(5) . . . . ?
 C102 C101 C106 N103 -175.9(4) . . . . ?
 C102 C101 C106 C105 4.4(7) . . . . ?
 C102 C101 B101 N101 -51.7(5) . . . . ?
 C102 C101 B101 N102 65.3(5) . . . . ?
 C102 C101 B101 C112 -172.1(4) . . . . ?
 C123 C122 C121 C120 91.7(6) . . . . ?
 C123 C122 C121 C113 -88.8(6) . . . . ?
 C123 C122 C127 C126 1.1(8) . . . . ?
 C125 N104 C135 C136 57.7(8) . . . . ?
 C125 N104 C133 C134 -51.8(9) . . . . ?
 C233 N204 C225 C224 47.3(5) . . . . ?
 C233 N204 C225 C226 -136.0(5) . . . . ?
 C233 N204 C235 C236 -174.9(5) . . . . ?
 C114 C113 C121 C122 -1.0(9) . . . . ?
 C114 C113 C121 C120 178.5(6) . . . . ?
 C130 C117 C118 C119 179.4(5) . . . . ?
 C237 N204 C225 C224 169.1(4) . . . . ?
 C237 N204 C225 C226 -14.2(6) . . . . ?
 C237 N204 C233 C234 -68.9(5) . . . . ?
 C237 N204 C235 C236 69.3(5) . . . . ?
 C231 C219 C218 C217 177.1(5) . . . . ?
 C126 C125 C124 C123 0.4(10) . . . . ?
 C208 C209 C210 C211 -1.1(8) . . . . ?
 C211 C212 C207 N203 178.4(5) . . . . ?
 C211 C212 C207 C208 -1.3(7) . . . . ?
 C211 C212 B201 N202 -63.5(5) . . . . ?
 C211 C212 B201 N201 52.1(6) . . . . ?
 C211 C212 B201 C201 172.4(4) . . . . ?
 C131 C119 C118 C117 -177.7(6) . . . . ?
 C124 C125 C126 C127 1.0(9) . . . . ?
 C105 C104 C103 C102 1.8(9) . . . . ?
 B101 N101 C113 C121 -0.8(7) . . . . ?
 B101 N101 C113 C114 179.1(4) . . . . ?
 B101 N101 C116 C115 -179.2(4) . . . . ?
 B101 N101 C116 C129 1.0(8) . . . . ?
 B101 N102 C120 C121 6.5(7) . . . . ?
 B101 N102 C120 C119 -174.8(4) . . . . ?
 B101 N102 C117 C118 175.0(4) . . . . ?
 B101 N102 C117 C130 -4.3(8) . . . . ?
 B101 C101 C106 N103 8.3(7) . . . . ?
 B101 C101 C106 C105 -171.4(5) . . . . ?
 B101 C101 C102 C103 174.0(5) . . . . ?
 B101 C112 C111 C110 178.3(4) . . . . ?
 B101 C112 C107 N103 0.9(7) . . . . ?
 B101 C112 C107 C108 -177.9(4) . . . . ?
 B201 N202 C220 C221 1.0(7) . . . . ?
 B201 N202 C220 C219 -178.1(4) . . . . ?
 B201 N202 C217 C218 177.3(4) . . . . ?
 B201 N202 C217 C230 -2.7(8) . . . . ?
 B201 N201 C216 C215 -178.4(4) . . . . ?
 B201 N201 C216 C229 2.5(7) . . . . ?
 B201 N201 C213 C221 -1.3(7) . . . . ?
 B201 N201 C213 C214 178.8(4) . . . . ?
 B201 C201 C206 N203 9.7(7) . . . . ?
 B201 C201 C206 C205 -170.6(5) . . . . ?
 B201 C201 C202 C203 172.9(5) . . . . ?
 B201 C212 C207 N203 -3.4(7) . . . . ?
 B201 C212 C207 C208 176.8(4) . . . . ?
 B201 C212 C211 C210 -177.6(4) . . . . ?
 C235 N204 C225 C224 -70.4(5) . . . . ?
 C235 N204 C225 C226 106.3(5) . . . . ?
 C235 N204 C233 C234 174.7(4) . . . . ?
 C132 N103 C106 C101 162.8(5) . . . . ?
 C132 N103 C106 C105 -17.5(8) . . . . ?
 C132 N103 C107 C112 -167.6(5) . . . . ?
 C132 N103 C107 C108 11.1(8) . . . . ?
 C232 N203 C206 C201 163.7(6) . . . . ?
 C232 N203 C206 C205 -16.1(8) . . . . ?
 C232 N203 C207 C212 -167.0(6) . . . . ?
 C232 N203 C207 C208 12.8(9) . . . . ?
 C135 N104 C125 C126 -123.9(7) . . . . ?
 C135 N104 C125 C124 55.7(8) . . . . ?
 C135 N104 C133 C134 -172.6(7) . . . . ?
 C137 N104 C125 C126 1.1(9) . . . . ?
 C137 N104 C125 C124 -179.3(7) . . . . ?
 C137 N104 C135 C136 -68.1(8) . . . . ?
 C137 N104 C133 C134 69.3(8) . . . . ?
 C133 N104 C125 C126 117.9(7) . . . . ?
 C133 N104 C125 C124 -62.5(8) . . . . ?
 C133 N104 C135 C136 177.5(7) . . . . ?

_shelx_res_file
;
TITL kur123_cdcl3_rura_2n_a.res in P-1
    kur123_cdcl3_rura_2n.res
    created by SHELXL-2018/3 at 09:18:02 on 18-May-2023
REM Old TITL KUR123_cdcl3_rura_2N in P-1
REM SHELXT solution in P-1
REM R1 0.286, Rweak 0.041, Alpha 0.078, Orientation as input
REM Formula found by SHELXT: C90 N7 O14 Cl9
CELL 1.54184 14.4444 17.24 19.0349 91.169 90.536 91.305
ZERR 2 0.0003 0.0005 0.0003 0.002 0.002 0.002
LATT 1
SFAC C H B Cl F N O S
UNIT 162 178 4 30 12 16 12 4
SADI Cl3A C1A Cl2B C1B
SIMU 0.01 0.01 2 Cl1C
SADI 0.04 Cl1A Cl3A Cl1B Cl2B
SADI 0.04 Cl2A Cl3A Cl3B Cl2B
ISOR 0.01 0.01 Cl2B Cl3A
ISOR 0.01 0.005 Cl3A
SADI Cl2A C1A Cl3B C1B
SADI Cl1C C1C Cl3C C1C Cl2C C1C
SADI Cl1A C1A Cl1B C1B
ISOR 0.018 0.018 C1C
SIMU 0.009 0.009 2 C1B C1A
SADI C1F Cl1F C1E Cl1E
SADI Cl2F C1F Cl2E C1E
SADI C1F Cl3F C1E Cl3E
SADI 0.04 Cl1F Cl3F Cl1E Cl3E
SADI 0.04 Cl2F Cl1F Cl2E Cl1E
SADI 0.04 Cl2F Cl3F Cl2E Cl3E
SADI 0.04 O11A O13A O11B O13B
SADI 0.04 O12A C11 O12B C11
SADI S11A O11A S11B O11B
SADI 0.04 O13A C11 O13B C11
SADI S11A O12A S11B O12B
SADI S11A O13A S11B O13B
SADI 0.04 O11A O12A O11B O12B
SADI 0.04 O11A C11 O11B C11
SADI 0.04 O12A O13A O12B O13B
SADI S11A C11 S11B C11
SADI 0.04 Cl2A Cl1A Cl3B Cl1B
SADI Cl1C C1C Cl2D C1D
SADI Cl2C C1C Cl3D C1D
SADI 0.04 Cl1C Cl3C Cl2D Cl4D
SADI 0.04 Cl2C Cl1C Cl3D Cl2D
SADI 0.04 Cl2C Cl3C Cl3D Cl4D
SADI Cl3C C1C Cl4D C1D
SIMU 0.006 0.006 2 C1C C1D
SIMU 0.01 0.01 2 Cl2D Cl1C

L.S. 14 0 0
PLAN  23
SIZE 0.052 0.0854 0.1254
TEMP -173.14(10)
CONF
BOND $H
list 4
MORE -1
fmap 2 53
acta
OMIT -5 -5 21
OMIT 1 -4 23
OMIT 1 -5 23
OMIT -5 -10 20
OMIT 0 -6 23
OMIT -1 -6 23
OMIT -4 -11 20
OMIT -2 -12 20
REM <olex2.extras>
REM <HklSrc "%.\\KUR123_cdcl3_rura_2N.hkl">
REM </olex2.extras>

WGHT    0.200000
FVAR       0.28900   0.35575   0.76495   0.84595   0.67678
S21   8    0.425442    0.214458    0.567862    11.00000    0.03015    0.04659 =
         0.03417    0.00048    0.00427    0.00520
CL1H  4    1.208953    0.174995    0.425859    11.00000    0.03797    0.05632 =
         0.04719   -0.00802   -0.00035   -0.00315
PART 1
S11A  8    0.905623    0.296896    0.440928    31.00000    0.02838    0.04636 =
         0.04813    0.00971   -0.00563    0.00112

PART 0
CL2H  4    1.090279    0.043412    0.384759    11.00000    0.03793    0.05932 =
         0.09939   -0.00446   -0.01602   -0.00309

CL1G  4    0.532294   -0.021919    0.790440    11.00000    0.05216    0.08104 =
         0.04466    0.00244   -0.00456   -0.01305
CL2G  4    0.589532    0.093432    0.689060    11.00000    0.06640    0.06529 =
         0.05036    0.01080   -0.00903    0.00692
CL3H  4    1.083596    0.183668    0.306069    11.00000    0.04025    0.10812 =
         0.06123    0.02221   -0.00382    0.00021
CL3G  4    0.683567   -0.051082    0.697644    11.00000    0.07336    0.09350 =
         0.05301    0.01212    0.00796    0.03363
PART 1
CL2F  4    1.060737    0.408559    0.318933    21.00000    0.06856    0.08635 =
         0.06541    0.01365    0.01014   -0.01193

CL2A  4    0.102917    0.828500    0.836575    41.00000    0.18483    0.09824 =
         0.06411   -0.00043    0.01012    0.01701
CL1A  4   -0.005788    0.695074    0.847375    41.00000    0.08062    0.14382 =
         0.09845    0.01573   -0.00449   -0.01495
CL3A  4    0.194917    0.681107    0.836573    41.00000    0.10134    0.17414 =
         0.08016   -0.03610   -0.02182    0.07183
PART 0
F22   5    0.501533    0.352702    0.593191    11.00000    0.06194    0.04829 =
         0.06646   -0.00862    0.01648    0.00042
O23   7    0.465363    0.140063    0.556862    11.00000    0.04054    0.05024 =
         0.04852   -0.01201    0.00285    0.00778

PART 1
CL2C  4    0.539123    0.672909    1.175458    51.00000    0.14179    0.12846 =
         0.09360   -0.00710   -0.06367   -0.02475
CL1C  4    0.712487    0.756844    1.180264    51.00000    0.12839    0.12348 =
         0.10852   -0.04552    0.04181   -0.00703
CL3C  4    0.517564    0.827440    1.149274    51.00000    0.23345    0.10662 =
         0.06649    0.01694    0.02057    0.05025

PART 0
N101  6    0.462924    0.601363    0.877700    11.00000    0.02721    0.04458 =
         0.02985   -0.00331    0.00105   -0.00506

N202  6    1.038164   -0.149473    0.235101    11.00000    0.02526    0.04398 =
         0.03354    0.00401    0.00321    0.01018
N201  6    0.960068   -0.104255    0.125165    11.00000    0.02403    0.04106 =
         0.03001    0.00030    0.00138    0.00868
O22   7    0.374004    0.222262    0.631291    11.00000    0.07570    0.04968 =
         0.06440   -0.00297    0.03728    0.00704
N102  6    0.547401    0.655255    0.774610    11.00000    0.02522    0.04468 =
         0.03047    0.00253    0.00180   -0.00592
F21   5    0.582615    0.278094    0.530149    11.00000    0.04752    0.07195 =
         0.11860   -0.03249    0.03430   -0.01062
N204  6    0.636162    0.094391    0.405887    11.00000    0.02999    0.04754 =
         0.03336   -0.00364    0.00086    0.01250
O21   7    0.383565    0.248219    0.508147    11.00000    0.05640    0.07301 =
         0.06648    0.02067   -0.02275   -0.00829
N103  6    0.700380    0.728438    0.943711    11.00000    0.03398    0.05125 =
         0.05209   -0.00363   -0.00822   -0.00692
N203  6    1.206461   -0.216178    0.075097    11.00000    0.02627    0.06432 =
         0.05940    0.00823    0.01554    0.01174
F12   5    0.864949    0.352311    0.566107    11.00000    0.08508    0.14503 =
         0.06352   -0.01960    0.01363   -0.03461
F13   5    0.777652    0.258320    0.536510    11.00000    0.04714    0.09491 =
         0.10885    0.01811    0.00139   -0.00632
F23   5    0.572299    0.260174    0.640751    11.00000    0.11377    0.08078 =
         0.11916    0.01215   -0.07843   -0.01055
PART 1
O11A  7    0.946757    0.370017    0.428678    31.00000    0.03132    0.05716 =
         0.05670   -0.00370   -0.00572   -0.00422

PART 0
C220  1    0.967779   -0.115361    0.274064    11.00000    0.02794    0.04482 =
         0.02899    0.00197    0.00349    0.00431
C215  1    0.856095   -0.048030    0.055050    11.00000    0.03336    0.04910 =
         0.03713   -0.00048   -0.00831    0.01016
AFIX  43
H215  2    0.826778   -0.030933    0.013439    11.00000   -1.20000
AFIX   0
C201  1    1.048511   -0.233019    0.117873    11.00000    0.02191    0.04336 =
         0.03325    0.00459    0.00320    0.00763
C216  1    0.938940   -0.090035    0.058119    11.00000    0.02754    0.04207 =
         0.03293   -0.00028   -0.00221    0.00583

PART 1
O12A  7    0.849510    0.262029    0.386176    31.00000    0.07224    0.06129 =
         0.08028   -0.01563   -0.02146   -0.01732

PART 0
C221  1    0.896459   -0.076028    0.240247    11.00000    0.02827    0.04372 =
         0.03591   -0.00259    0.00114    0.00708

N104  6    0.159349    0.392496    0.580549    11.00000    0.04431    0.05050 =
         0.06914   -0.02103   -0.02544    0.00730
C217  1    1.097406   -0.180700    0.280554    11.00000    0.02771    0.04607 =
         0.04051    0.00871    0.00389    0.00718
F11   5    0.756169    0.367714    0.487654    11.00000    0.05637    0.11260 =
         0.12830    0.04290    0.02181    0.03639
C219  1    0.984886   -0.127465    0.346890    11.00000    0.03942    0.04292 =
         0.03132    0.00361    0.00361    0.00556
C122  1    0.349296    0.523980    0.710380    11.00000    0.02737    0.04369 =
         0.04064   -0.00544   -0.00234   -0.00309
C101  1    0.543593    0.736082    0.893906    11.00000    0.02794    0.03708 =
         0.04045    0.00223    0.00800    0.00028
C120  1    0.486817    0.612561    0.730214    11.00000    0.02899    0.04639 =
         0.03036   -0.00071   -0.00100    0.00193
C225  1    0.700301    0.049428    0.361097    11.00000    0.02765    0.04483 =
         0.02765   -0.00534    0.00365    0.00856
C222  1    0.827347   -0.034059    0.283242    11.00000    0.03120    0.04293 =
         0.03221   -0.00298    0.00289    0.01285
C112  1    0.643387    0.611016    0.882427    11.00000    0.02475    0.04042 =
         0.03057    0.00275    0.00344    0.00100
C213  1    0.891707   -0.071151    0.167512    11.00000    0.02461    0.04936 =
         0.03380   -0.00173   -0.00027    0.00976
C113  1    0.401701    0.562283    0.829894    11.00000    0.02492    0.05205 =
         0.03523   -0.00460    0.00152   -0.00886
C111  1    0.659002    0.533687    0.863446    11.00000    0.04910    0.04304 =
         0.03468    0.00043    0.00781    0.01028
AFIX  43
H111  2    0.613135    0.505626    0.836631    11.00000   -1.20000
AFIX   0

C206  1    1.122852   -0.259893    0.077847    11.00000    0.03216    0.04856 =
         0.04351    0.00488    0.00558    0.01209
C218  1    1.067179   -0.167678    0.349528    11.00000    0.03586    0.05274 =
         0.03442    0.01140   -0.00169    0.00728
AFIX  43
H218  2    1.097756   -0.183632    0.391024    11.00000   -1.20000
AFIX   0

C106  1    0.615650    0.766345    0.937895    11.00000    0.03724    0.04079 =
         0.04176   -0.00547    0.00536   -0.00726
C212  1    1.140074   -0.100997    0.129921    11.00000    0.02584    0.04680 =
         0.03927    0.00810   -0.00322   -0.00185
C224  1    0.785647    0.084183    0.343987    11.00000    0.03108    0.04443 =
         0.03890   -0.00783   -0.00377    0.00473
AFIX  43
H224  2    0.800351    0.135951    0.358937    11.00000   -1.20000
AFIX   0

C117  1    0.607265    0.694887    0.733728    11.00000    0.02446    0.05137 =
         0.04209    0.00549    0.00561   -0.00539
C229  1    0.994095   -0.115912   -0.003479    11.00000    0.03537    0.05261 =
         0.03073   -0.00146    0.00142    0.00513
AFIX 137
H22A  2    0.996413   -0.172690   -0.004754    11.00000   -1.50000
H22B  2    1.057137   -0.093948    0.000610    11.00000   -1.50000
H22C  2    0.965007   -0.098115   -0.046801    11.00000   -1.50000
AFIX   0
C226  1    0.678907   -0.026176    0.339688    11.00000    0.03176    0.04612 =
         0.03924   -0.00242    0.00976    0.00342
AFIX  43
H226  2    0.620872   -0.049380    0.351200    11.00000   -1.20000
AFIX   0

C121  1    0.414887    0.567500    0.758264    11.00000    0.02664    0.04865 =
         0.03705   -0.00486   -0.00407   -0.00195
C116  1    0.435464    0.585949    0.944086    11.00000    0.03192    0.04983 =
         0.03220    0.00531    0.00408   -0.00186
C202  1    0.969640   -0.281383    0.120747    11.00000    0.02584    0.04804 =
         0.04993    0.00624   -0.00382   -0.00125
AFIX  43
H202  2    0.918767   -0.264552    0.147924    11.00000   -1.20000
AFIX   0

C119  1    0.512537    0.626683    0.659345    11.00000    0.03778    0.05396 =
         0.03084    0.00303    0.00131    0.00504
C214  1    0.825176   -0.036116    0.122227    11.00000    0.03483    0.04640 =
         0.04465   -0.00163   -0.00656    0.01332
C118  1    0.587627    0.678355    0.662936    11.00000    0.03963    0.05722 =
         0.03552    0.00551    0.00994    0.00324
AFIX  43
H118  2    0.620018    0.698895    0.624026    11.00000   -1.20000
AFIX   0

C227  1    0.743619   -0.068179    0.300884    11.00000    0.03616    0.03931 =
         0.04374   -0.00941    0.00737    0.00568
AFIX  43
H227  2    0.729778   -0.120335    0.286676    11.00000   -1.20000
AFIX   0
C207  1    1.211235   -0.137957    0.091690    11.00000    0.02414    0.06594 =
         0.04694    0.01230    0.00250   -0.00022
C223  1    0.847855    0.042168    0.305185    11.00000    0.02543    0.04851 =
         0.03894   -0.00285   -0.00113   -0.00013
AFIX  43
H223  2    0.905645    0.065470    0.293174    11.00000   -1.20000
AFIX   0

C127  1    0.268987    0.557387    0.687346    11.00000    0.03368    0.04492 =
         0.04329   -0.01171   -0.00390    0.00110
AFIX  43
H127  2    0.256809    0.609716    0.700059    11.00000   -1.20000
AFIX   0
C107  1    0.711599    0.651563    0.923086    11.00000    0.02335    0.05485 =
         0.04233    0.00354   -0.00036   -0.00153

C230  1    1.182675   -0.222914    0.259265    11.00000    0.03161    0.05967 =
         0.04888    0.01127   -0.00049    0.01894
AFIX 137
H23A  2    1.219918   -0.233518    0.301134    11.00000   -1.50000
H23B  2    1.219104   -0.190816    0.227273    11.00000   -1.50000
H23C  2    1.164724   -0.271993    0.235474    11.00000   -1.50000
AFIX   0

PART 1
O13A  7    0.965144    0.246113    0.479300    31.00000    0.05617    0.08452 =
         0.05988    0.01564    0.00904    0.03818

PART 0
C115  1    0.355602    0.537710    0.940438    11.00000    0.03871    0.05926 =
         0.04158    0.00306    0.01000   -0.01067
AFIX  43
H115  2    0.322306    0.518856    0.979612    11.00000   -1.20000
AFIX   0
C129  1    0.482689    0.615794    1.008037    11.00000    0.03999    0.05611 =
         0.03065    0.00368    0.00469    0.00110
AFIX 137
H12A  2    0.548853    0.604828    1.005381    11.00000   -1.50000
H12B  2    0.456159    0.590508    1.049122    11.00000   -1.50000
H12C  2    0.474585    0.671971    1.012303    11.00000   -1.50000
AFIX   0
C102  1    0.463489    0.778837    0.886841    11.00000    0.03645    0.05332 =
         0.05263    0.01809    0.01170    0.01055
AFIX  43
H102  2    0.415605    0.759501    0.856255    11.00000   -1.20000
AFIX   0
C123  1    0.367162    0.447811    0.690428    11.00000    0.03437    0.04654 =
         0.05899   -0.01326   -0.01370    0.00778
AFIX  43
H123  2    0.422293    0.424524    0.706378    11.00000   -1.20000
AFIX   0
C125  1    0.225105    0.440609    0.626144    11.00000    0.03158    0.04690 =
         0.05182   -0.01348   -0.01126    0.00530

C233  1    0.625665    0.177779    0.380488    11.00000    0.03913    0.04505 =
         0.04619   -0.00941   -0.00093    0.01074
AFIX  23
H23D  2    0.580313    0.204391    0.410690    11.00000   -1.20000
H23E  2    0.685899    0.205849    0.386261    11.00000   -1.20000
AFIX   0

C114  1    0.333424    0.522196    0.870873    11.00000    0.03434    0.05807 =
         0.04653   -0.00421    0.00903   -0.01462
C130  1    0.683367    0.747436    0.762689    11.00000    0.03271    0.06458 =
         0.05076    0.00758    0.00818   -0.01463
AFIX 137
H13A  2    0.717780    0.770354    0.723822    11.00000   -1.50000
H13B  2    0.725449    0.717434    0.791641    11.00000   -1.50000
H13C  2    0.656526    0.788807    0.791501    11.00000   -1.50000
AFIX   0

C237  1    0.540188    0.057588    0.409320    11.00000    0.02964    0.05941 =
         0.03975   -0.00470    0.00471    0.00536
AFIX 137
H23F  2    0.516286    0.047635    0.361554    11.00000   -1.50000
H23G  2    0.498943    0.092782    0.434370    11.00000   -1.50000
H23H  2    0.543208    0.008525    0.434259    11.00000   -1.50000
AFIX   0
C231  1    0.927859   -0.105522    0.409925    11.00000    0.04774    0.05936 =
         0.03125    0.00235    0.01060    0.01052
AFIX 137
H23I  2    0.925610   -0.048865    0.414366    11.00000   -1.50000
H23J  2    0.956057   -0.126327    0.452395    11.00000   -1.50000
H23K  2    0.864863   -0.127118    0.403966    11.00000   -1.50000
AFIX   0

C108  1    0.793718    0.611858    0.941433    11.00000    0.02812    0.07563 =
         0.05042    0.01228   -0.00044    0.00469
AFIX  43
H108  2    0.840813    0.638422    0.968234    11.00000   -1.20000
AFIX   0
C126  1    0.205581    0.514879    0.645543    11.00000    0.03196    0.05221 =
         0.05077   -0.01177   -0.01235    0.00568
AFIX  43
H126  2    0.149435    0.537421    0.630758    11.00000   -1.20000
AFIX   0

C203  1    0.961929   -0.353561    0.085463    11.00000    0.04433    0.04800 =
         0.06716    0.00720   -0.01352   -0.00608
AFIX  43
H203  2    0.908472   -0.386034    0.090449    11.00000   -1.20000
AFIX   0

C21   1    0.525644    0.280153    0.584440    11.00000    0.03851    0.05435 =
         0.05133   -0.01224   -0.00527    0.00647
C208  1    1.288884   -0.093320    0.070482    11.00000    0.02458    0.08893 =
         0.05917    0.02487   -0.00188   -0.00781
AFIX  43
H208  2    1.336269   -0.117538    0.044278    11.00000   -1.20000
AFIX   0
C211  1    1.151633   -0.021548    0.146087    11.00000    0.05016    0.04679 =
         0.04296    0.00705   -0.01492   -0.00634
AFIX  43
H211  2    1.104878    0.003914    0.171973    11.00000   -1.20000
AFIX   0
C205  1    1.112971   -0.331868    0.040309    11.00000    0.05973    0.05445 =
         0.05932   -0.00885    0.00334    0.02759
AFIX  43
H205  2    1.162873   -0.349387    0.012450    11.00000   -1.20000
AFIX   0

C131  1    0.471855    0.592168    0.591958    11.00000    0.06013    0.08762 =
         0.03411   -0.01047    0.00293   -0.00648
AFIX 137
H13D  2    0.475441    0.535497    0.592788    11.00000   -1.50000
H13E  2    0.506788    0.611762    0.551889    11.00000   -1.50000
H13F  2    0.406955    0.606861    0.587497    11.00000   -1.50000
AFIX   0
C124  1    0.305827    0.405426    0.647682    11.00000    0.03754    0.04903 =
         0.06488   -0.01565   -0.01278    0.00877
AFIX  43
H124  2    0.318576    0.353655    0.633445    11.00000   -1.20000
AFIX   0
C105  1    0.601885    0.835330    0.976742    11.00000    0.06951    0.04643 =
         0.05801   -0.01373    0.01876   -0.01250
AFIX  43
H105  2    0.648180    0.854590    1.008744    11.00000   -1.20000
AFIX   0

C228  1    0.736698    0.004147    0.140784    11.00000    0.04575    0.08447 =
         0.05036   -0.00876   -0.01037    0.03672
AFIX 137
H22D  2    0.710198    0.026763    0.098493    11.00000   -1.50000
H22E  2    0.750048    0.045352    0.175893    11.00000   -1.50000
H22F  2    0.692410   -0.033535    0.160013    11.00000   -1.50000
AFIX   0
C209  1    1.297163   -0.015324    0.087098    11.00000    0.04341    0.08478 =
         0.06116    0.02873   -0.01858   -0.02778
AFIX  43
H209  2    1.349864    0.013620    0.072103    11.00000   -1.20000
AFIX   0

C110  1    0.740289    0.496271    0.882776    11.00000    0.06330    0.05573 =
         0.05331    0.01393    0.02032    0.02761
AFIX  43
H110  2    0.749277    0.443671    0.869189    11.00000   -1.20000
AFIX   0
C109  1    0.805857    0.536051    0.921067    11.00000    0.04129    0.07903 =
         0.06209    0.02670    0.01138    0.02491
AFIX  43
H109  2    0.861184    0.510995    0.934027    11.00000   -1.20000
AFIX   0

C1H   1    1.100389    0.146024    0.389383    11.00000    0.03033    0.06038 =
         0.04952   -0.00263    0.00204    0.00482
AFIX  13
H1H   2    1.050786    0.165841    0.420865    11.00000   -1.20000
AFIX   0

C104  1    0.520113    0.875133    0.968003    11.00000    0.07998    0.04403 =
         0.08805   -0.01184    0.04975   -0.00479
AFIX  43
H104  2    0.511594    0.922036    0.993962    11.00000   -1.20000
AFIX   0
B101  3    0.550039    0.652275    0.857097    11.00000    0.02196    0.03875 =
         0.02960    0.00089    0.00152    0.00001
C103  1    0.451005    0.848334    0.922636    11.00000    0.05859    0.05355 =
         0.08073    0.02143    0.03677    0.02432
AFIX  43
H103  2    0.396220    0.876906    0.916151    11.00000   -1.20000
AFIX   0

C210  1    1.229239    0.021171    0.125484    11.00000    0.07390    0.05894 =
         0.05855    0.01755   -0.03520   -0.02287
AFIX  43
H210  2    1.235534    0.074768    0.137623    11.00000   -1.20000
AFIX   0
C236  1    0.699894    0.024105    0.512131    11.00000    0.04508    0.09114 =
         0.04049    0.00174   -0.00194    0.01814
AFIX 137
H23L  2    0.745991   -0.001809    0.483017    11.00000   -1.50000
H23M  2    0.643705   -0.008681    0.514223    11.00000   -1.50000
H23N  2    0.725042    0.032921    0.559692    11.00000   -1.50000
AFIX   0
B201  3    1.048280   -0.147805    0.151801    11.00000    0.01761    0.04156 =
         0.03152    0.00562    0.00110    0.00609
C235  1    0.676858    0.100417    0.480707    11.00000    0.04284    0.06717 =
         0.03607   -0.01348   -0.00409    0.01502
AFIX  23
H23O  2    0.733842    0.133391    0.479961    11.00000   -1.20000
H23P  2    0.631908    0.126750    0.511463    11.00000   -1.20000
AFIX   0
C234  1    0.594901    0.182590    0.306095    11.00000    0.05916    0.04913 =
         0.05104   -0.00110   -0.00396    0.01682
AFIX 137
H23Q  2    0.634976    0.151054    0.276292    11.00000   -1.50000
H23R  2    0.598623    0.236725    0.291436    11.00000   -1.50000
H23S  2    0.530799    0.163167    0.301454    11.00000   -1.50000
AFIX   0
C204  1    1.034487   -0.376110    0.043155    11.00000    0.06385    0.04728 =
         0.07145   -0.00357   -0.01503    0.00977
AFIX  43
H204  2    1.029141   -0.422868    0.015993    11.00000   -1.20000
AFIX   0

C132  1    0.781514    0.770234    0.972725    11.00000    0.04818    0.07112 =
         0.07833   -0.00672   -0.01526   -0.02025
AFIX 137
H13G  2    0.771420    0.826203    0.971321    11.00000   -1.50000
H13H  2    0.836024    0.757533    0.944848    11.00000   -1.50000
H13I  2    0.791567    0.755026    1.021484    11.00000   -1.50000
AFIX   0

C1G   1    0.628554    0.020597    0.745618    11.00000    0.04598    0.06087 =
         0.04281    0.00546   -0.00785   -0.00090
AFIX  13
H1G   2    0.673055    0.044302    0.780901    11.00000   -1.20000
AFIX   0

C11   1    0.823636    0.322230    0.510523    11.00000    0.03965    0.06062 =
         0.07470   -0.00016   -0.01079    0.00661
C128  1    0.252664    0.472659    0.846082    11.00000    0.04649    0.09195 =
         0.06799   -0.00556    0.00589   -0.03818
AFIX 137
H12D  2    0.222495    0.449051    0.886566    11.00000   -1.50000
H12E  2    0.274313    0.431747    0.814167    11.00000   -1.50000
H12F  2    0.208314    0.504746    0.821281    11.00000   -1.50000
AFIX   0

C232  1    1.289104   -0.255347    0.049187    11.00000    0.03738    0.08220 =
         0.10454    0.00962    0.02962    0.01758
AFIX 137
H23T  2    1.283830   -0.310876    0.058873    11.00000   -1.50000
H23U  2    1.344307   -0.233092    0.072983    11.00000   -1.50000
H23V  2    1.294304   -0.248201   -0.001579    11.00000   -1.50000
AFIX   0

C135  1    0.132407    0.317916    0.615278    11.00000    0.06338    0.05271 =
         0.10937   -0.02265   -0.03649   -0.00089
AFIX  23
H13J  2    0.188330    0.286397    0.620931    11.00000   -1.20000
H13K  2    0.088519    0.288342    0.584092    11.00000   -1.20000
AFIX   0
C137  1    0.074809    0.436720    0.559613    11.00000    0.05392    0.06627 =
         0.11731   -0.03285   -0.04774    0.01263
AFIX 137
H13L  2    0.042798    0.454606    0.601910    11.00000   -1.50000
H13M  2    0.033031    0.402712    0.531446    11.00000   -1.50000
H13N  2    0.093694    0.481565    0.531887    11.00000   -1.50000
AFIX   0
C133  1    0.207148    0.370246    0.510303    11.00000    0.07167    0.08201 =
         0.06894   -0.03837   -0.02685    0.01942
AFIX  23
H13O  2    0.256021    0.332539    0.520236    11.00000   -1.20000
H13P  2    0.160761    0.344008    0.478830    11.00000   -1.20000
AFIX   0

PART 1
C1A   1    0.098281    0.731847    0.806922    41.00000    0.05894    0.09407 =
         0.05885   -0.00389   -0.00300    0.01296
AFIX  13
H1A   2    0.092844    0.728591    0.754528    41.00000   -1.20000
AFIX   0

PART 0
C134  1    0.249011    0.436179    0.473116    11.00000    0.11991    0.12281 =
         0.05883   -0.03366   -0.00947    0.00852
AFIX 137
H13Q  2    0.287241    0.416700    0.434629    11.00000   -1.50000
H13R  2    0.287701    0.467504    0.505946    11.00000   -1.50000
H13S  2    0.199954    0.468215    0.454026    11.00000   -1.50000
AFIX   0
C136  1    0.087903    0.329418    0.686941    11.00000    0.09518    0.07986 =
         0.10453   -0.01105   -0.00817   -0.03353
AFIX 137
H13T  2    0.030283    0.357717    0.681493    11.00000   -1.50000
H13U  2    0.130534    0.359206    0.718071    11.00000   -1.50000
H13V  2    0.074284    0.278726    0.707322    11.00000   -1.50000
AFIX   0

PART 1
C1C   1    0.591055    0.763031    1.200546    51.00000    0.11030    0.08855 =
         0.05332   -0.00351    0.02426   -0.00953
AFIX  13
H1C   2    0.582817    0.773160    1.251998    51.00000   -1.20000
AFIX   0

C1F   1    1.114306    0.470509    0.255363    21.00000    0.07676    0.07180 =
         0.03418    0.01592    0.02289    0.04384
AFIX  13
H1F   2    1.155062    0.439718    0.223674    21.00000   -1.20000
AFIX   0
CL1F  4    1.017648    0.509541    0.205366    21.00000    0.12236    0.13717 =
         0.06547   -0.00211   -0.00921    0.07088
CL3F  4    1.175628    0.544374    0.294664    21.00000    0.12284    0.08407 =
         0.06743   -0.00966    0.00772   -0.03104
PART 2
CL1E  4    1.075624    0.555727    0.223000   -21.00000    0.10927    0.12469 =
         0.09118    0.03404    0.04726    0.05426
C1E   1    1.155082    0.491422    0.266295   -21.00000    0.10675    0.12062 =
         0.07094    0.02160    0.02204   -0.02093
AFIX  13
H1E   2    1.181086    0.455205    0.230239   -21.00000   -1.20000
AFIX   0
CL2E  4    1.085455    0.436034    0.326007   -21.00000    0.10856    0.11245 =
         0.06056    0.02495    0.02862    0.00476
CL3E  4    1.242797    0.541022    0.305915   -21.00000    0.13184    0.12270 =
         0.06921    0.00721    0.02626   -0.00980

O11B  7    0.988784    0.311125    0.439393   -31.00000    0.07154    0.12048 =
         0.03761   -0.02473    0.00467   -0.04869
S11B  8    0.897933    0.279727    0.446051   -31.00000    0.04477    0.05291 =
         0.07766    0.04999   -0.02991   -0.02854
O12B  7    0.848074    0.287833    0.379500   -31.00000    0.09339    0.03374 =
         0.07938   -0.03340   -0.06420    0.03600
O13B  7    0.903733    0.198900    0.460830   -31.00000    0.07244    0.07960 =
         0.04709    0.00491    0.02304    0.03720
CL2B  4    0.233464    0.663398    0.869895   -41.00000    0.08539    0.09101 =
         0.06823    0.00489    0.00017    0.02037
C1B   1    0.149734    0.731428    0.849529   -41.00000    0.05514    0.09293 =
         0.06063   -0.00315    0.00421    0.01463
AFIX  13
H1B   2    0.087909    0.712944    0.866499   -41.00000   -1.20000
AFIX   0
CL3B  4    0.177134    0.820954    0.887453   -41.00000    0.12540    0.11238 =
         0.09645   -0.03432    0.03990    0.01833
CL1B  4    0.145675    0.741132    0.756670   -41.00000    0.07401    0.08927 =
         0.07018    0.00972   -0.00603    0.00928

CL3D  4    0.462775    0.674279    1.201256   -51.00000    0.18569    0.06975 =
         0.06000   -0.01066   -0.05643    0.00511
C1D   1    0.546553    0.747368    1.206544   -51.00000    0.11111    0.08567 =
         0.05292    0.00613    0.02895   -0.00992
AFIX  13
H1D   2    0.558467    0.752423    1.258289   -51.00000   -1.20000
AFIX   0
CL4D  4    0.553925    0.842544    1.180123   -51.00000    0.08405    0.13533 =
         0.06252   -0.00884   -0.00012    0.00777
CL2D  4    0.652136    0.713199    1.175141   -51.00000    0.15269    0.17178 =
         0.10876    0.00415    0.04230    0.01661
HKLF 4


REM  kur123_cdcl3_rura_2n_a.res in P-1
REM wR2 = 0.3603, GooF = S = 1.315, Restrained GooF = 1.347 for all data
REM R1 = 0.1168 for 13743 Fo > 4sig(Fo) and 0.1463 for all 19720 data
REM 1245 parameters refined using 76 restraints

END

WGHT      0.2000      0.0000

REM Highest difference peak  1.974,  deepest hole -0.936,  1-sigma level  0.139
Q1    1   0.0417  0.6523  0.8136  11.00000  0.05    1.97
Q2    1   0.2275  0.7293  0.8170  11.00000  0.05    1.94
Q3    1   0.0524  0.7984  0.8384  11.00000  0.05    1.69
Q4    1   0.8426  0.4045  0.4883  11.00000  0.05    1.36
Q5    1  -0.0804  0.6995  0.8253  11.00000  0.05    1.14
Q6    1   1.1380  0.3999  0.3188  11.00000  0.05    1.14
Q7    1   0.4611  0.1798  0.5837  11.00000  0.05    1.13
Q8    1   0.7531  0.3029  0.5007  11.00000  0.05    1.06
Q9    1   1.0982  0.2377  0.3248  11.00000  0.05    0.96
Q10   1   0.7402 -0.0239  0.7059  11.00000  0.05    0.88
Q11   1   0.6585  0.7575  1.1781  11.00000  0.05    0.86
Q12   1   0.3464  0.2195  0.5967  11.00000  0.05    0.79
Q13   1   0.5164  0.8810  1.1798  11.00000  0.05    0.77
Q14   1   0.1362  0.8093  0.8191  11.00000  0.05    0.76
Q15   1   0.4321  0.2211  0.5005  11.00000  0.05    0.74
Q16   1   0.6978  0.8001  1.1729  11.00000  0.05    0.71
Q17   1   0.9887  0.4331  0.1653  11.00000  0.05    0.68
Q18   1   0.9046  0.2809  0.3835  11.00000  0.05    0.68
Q19   1   0.5040  0.8598  1.1937  11.00000  0.05    0.67
Q20   1   0.6016  0.2460  0.5687  11.00000  0.05    0.67
Q21   1   0.4975  0.1255  0.5982  11.00000  0.05    0.66
Q22   1   0.4050  0.2251  0.6222  11.00000  0.05    0.65
Q23   1   0.5333  0.7180  1.1717  11.00000  0.05    0.65
;
_shelx_res_checksum                37881
_shelx_hkl_file
;
   0   0  -1  423.50    8.81
   0   0  -1  454.85    9.44
   0   0  -2  251.05   10.09
   0   0  -2  250.84    9.93
   0   0  -2  241.23    9.54
   0   0  -3  193.57   10.64
   0   0  -3  212.03   11.45
   0   0  -3  194.60   10.56
   0   0  -4 2999.82   49.15
   0   0  -4 3050.94   51.26
   0   0  -5  491.96   23.34
   0   0  -5  467.21   21.86
   0   0  -6  250.65   18.42
   0   0  -6  257.00   17.19
   0   0  -6  279.91   20.44
   0   0  -7 1053.24   37.83
   0   0  -7 1049.51   42.80
   0   0  -7 1089.98   40.72
   0   0  -8 1087.83   43.87
   0   0  -8 1051.37   40.83
   0   0  -9  106.16   14.20
   0   0   9   96.08   11.06
   0   0  -9  100.36   14.31
   0   0 -10    4.19    4.60
   0   0 -10    8.91    6.27
   0   0 -11  586.70   40.11
   0   0 -11  601.15   37.88
   0   0 -12   18.56    9.08
   0   0 -12    3.00    5.84
   0   0 -13   46.04   12.17
   0   0 -13   42.39   12.91
   0   0 -14  214.44   27.24
   0   0 -15  130.13   13.19
   0   0 -15  106.29   11.84
   0   0 -15  108.56   12.38
   0   0 -15  111.31   10.10
   0   0 -15   96.87   11.15
   0   0 -15  126.73   22.20
   0   0 -15   84.30    9.21
   0   0 -15   96.50   10.12
   0   0 -15  103.48   13.38
   0   0 -15  118.42   11.70
   0   0 -15   98.40   11.19
   0   0 -16  185.44   16.13
   0   0 -16  180.00   12.86
   0   0 -16  174.88   14.82
   0   0 -16  177.01   15.70
   0   0 -16  209.31   16.87
   0   0 -16  177.12   27.34
   0   0 -16  143.76   12.17
   0   0 -16  172.35   17.93
   0   0 -16  153.68   14.62
   0   0 -16  170.76   15.13
   0   0 -16  192.33   15.22
   0   0 -17   30.79    5.80
   0   0 -17   35.01    6.99
   0   0 -17   25.75    5.92
   0   0 -17   39.69    7.92
   0   0 -17   31.08    6.45
   0   0 -17   51.92    7.64
   0   0 -17   24.22    5.10
   0   0 -17   30.08    6.41
   0   0 -17   34.73    8.09
   0   0 -17   30.20    6.45
   0   0 -17   28.87    6.26
   0   0 -17   18.55    2.94
   0   0 -18    3.37    3.62
   0   0 -18    5.07    3.30
   0   0 -18    1.87    3.23
   0   0 -18    2.44    2.68
   0   0 -18    5.02    3.24
   0   0 -18   -3.00    3.68
   0   0 -18   -1.21    3.13
   0   0 -18   -4.28    4.99
   0   0 -18   -0.03    3.17
   0   0 -18   -2.55    1.73
   0   0 -18    3.09    2.94
   0   0 -19   36.46    7.69
   0   0 -19   35.75    7.23
   0   0 -19   48.79    7.83
   0   0 -19   48.94    6.97
   0   0 -19   27.73    5.76
   0   0 -19   31.06    5.34
   0   0 -19   15.20    4.98
   0   0 -19   28.08    6.71
   0   0 -19   33.11    7.97
   0   0 -19   34.80    7.29
   0   0 -19   40.04    4.42
   0   0 -19   35.17    7.13
   0   0 -20    0.88    2.64
   0   0 -20    1.41    2.49
   0   0 -20    3.67    3.29
   0   0 -20    1.12    3.01
   0   0 -20    2.18    2.30
   0   0 -20   -1.41    3.55
   0   0 -20    2.70    4.03
   0   0 -20    1.30    2.38
   0   0 -20    3.34    3.92
   0   0 -21  314.02   16.66
   0   0 -21   28.53    5.13
   0   0 -21   23.95    5.16
   0   0 -21   24.96    4.23
   0   0 -21   18.05    4.77
   0   0 -21  235.08   15.11
   0   0 -21   35.48    6.63
   0   0 -21   21.26    4.91
   0   0 -22   52.44    6.61
   0   0 -22   53.07    5.36
   0   0 -22   29.45    5.07
   0   0 -22   34.69    5.22
   0   0 -23   44.47    4.15
   0   1 -22  291.67   14.84
   0   1 -22  453.58    9.82
   0   1 -21  103.60   10.14
   0   1 -21    1.37    2.52
   0   1 -21    0.81    1.88
   0   1 -21    3.97    3.46
   0   1 -21   76.70    9.14
   0   1 -21   -1.76    1.71
   0   1 -20   39.82    6.62
   0   1 -20   50.91    8.29
   0   1 -20   73.35    8.80
   0   1 -20   52.14    7.94
   0   1 -20   62.13    7.81
   0   1 -20   44.26    5.90
   0   1 -20   46.17    7.72
   0   1 -20   55.61   10.04
   0   1 -20   44.14    7.99
   0   1 -20   58.93    9.04
   0   1 -20   72.96    5.52
   0   1 -20   48.87    7.40
   0   1 -19   11.32    4.50
   0   1 -19    4.48    2.80
   0   1 -19    5.15    2.89
   0   1 -19   13.63    4.80
   0   1 -19    3.23    3.72
   0   1 -19    6.85    2.28
   0   1 -19    9.49    4.27
   0   1 -19    8.42    4.77
   0   1 -19    8.16    3.98
   0   1 -19    8.68    4.00
   0   1 -19    6.72    2.19
   0   1 -18   30.44    6.83
   0   1 -18   25.58    5.92
   0   1 -18   29.15    7.17
   0   1 -18   25.56    6.02
   0   1 -18   28.37    7.48
   0   1 -18   44.28    7.34
   0   1 -18   22.26    4.30
   0   1 -18   26.62    8.39
   0   1 -18   22.89    6.42
   0   1 -18   32.42    7.19
   0   1 -18   28.19    6.88
   0   1 -18   19.08    3.04
   0   1 -17   15.78    4.33
   0   1 -17   13.87    3.18
   0   1 -17    9.84    3.49
   0   1 -17   18.73    5.65
   0   1 -17   17.20    4.78
   0   1 -17   12.97    3.96
   0   1 -17    2.97    1.86
   0   1 -17   15.05    5.38
   0   1 -17    7.54    3.95
   0   1 -17   10.08    4.10
   0   1 -17    6.23    1.86
   0   1 -17   15.27    5.00
   0   1 -16   -1.24    3.30
   0   1 -16    0.23    1.85
   0   1 -16   -1.95    3.09
   0   1 -16   -1.65    2.87
   0   1 -16   -0.95    3.42
   0   1 -16   -1.86    2.70
   0   1 -16    0.94    3.36
   0   1 -16   -5.21    6.04
   0   1 -16   -1.52    2.11
   0   1 -16   -3.86    2.56
   0   1 -16   -1.81    3.64
   0   1 -16    1.05    2.45
   0   1 -16   -4.34    3.91
   0   1 -15   41.55    7.34
   0   1 -15   39.13    7.71
   0   1 -15   38.51    6.92
   0   1 -15   40.75    7.56
   0   1 -15   47.15    6.47
   0   1 -15   26.99    5.42
   0   1 -15   31.79   11.10
   0   1 -15   38.53    6.28
   0   1 -15   37.94    8.21
   0   1 -15   41.51    7.53
   0   1 -15   18.22    4.10
   0   1 -15   40.13    7.21
   0   1 -15   45.29    7.29
   0   1 -14   72.65   15.96
   0   1 -13   70.10   15.27
   0   1 -12  218.86   24.83
   0   1 -11   -3.83    4.55
   0   1 -10  254.69   23.52
   0   1 -10  249.11   24.27
   0   1  -9   16.93    6.10
   0   1  -9   28.36    7.65
   0  -1   9   22.19    5.01
   0   1  -8  248.99   20.68
   0   1  -8  261.93   20.58
   0  -1   8  226.57   15.40
   0   1  -7   61.93    9.84
   0   1  -7   70.90   10.24
   0  -1   7   61.16    7.63
   0   1  -6   51.52    7.90
   0   1  -6   50.69    8.01
   0  -1   6   49.71    6.27
   0   1  -5   14.34    4.90
   0   1  -5   20.56    7.74
   0  -1   5    9.17    3.27
   0  -1   4   -0.35    0.83
   0   1  -4    0.87    1.70
   0  -1   3  155.71    7.96
   0   1  -3  151.26    9.50
   0  -1   2   36.07    3.26
   0  -1   1    1.77    0.71
   0  -1   0   31.49    2.97
   0  -1  -1    3.23    1.28
   0  -1  -1    2.59    0.70
   0  -1  -1    2.37    0.87
   0  -1  -2   66.40    5.18
   0  -1  -2   67.84    5.43
   0  -1  -2   65.71    4.66
   0  -1  -3  291.71   12.49
   0  -1  -3  305.23   13.54
   0  -1  -3  287.28   12.97
   0  -1  -4  565.40   21.05
   0  -1  -4  568.36   21.58
   0  -1  -4  556.15   21.34
   0  -1  -5   68.18    8.74
   0  -1  -5   64.00    8.37
   0  -1  -5   55.35    7.97
   0  -1  -6    6.03    3.96
   0  -1  -6    4.20    2.44
   0  -1  -6    5.40    3.65
   0  -1  -6    6.62    3.09
   0  -1  -7   29.11    7.00
   0  -1  -7   33.37    6.81
   0  -1  -7   35.85    7.43
   0  -1  -8   32.63    7.55
   0  -1  -8   32.06    8.16
   0  -1  -8   27.63    7.87
   0  -1  -9   37.46   10.68
   0  -1  -9   57.23   11.23
   0  -1  -9   33.42    9.07
   0   1  10    0.76    1.23
   0  -1 -10    0.05    2.72
   0  -1 -10   -1.69    4.93
   0  -1 -11    4.27    5.11
   0  -1 -11   11.72    7.57
   0  -1 -12   28.42   10.20
   0  -1 -12   33.86    9.75
   0  -1 -13    3.44    5.12
   0  -1 -13    3.22    4.72
   0  -1 -14    4.76    5.90
   0  -1 -14    4.02    4.78
   0  -1 -15    0.38    2.35
   0  -1 -15   -1.33    2.56
   0  -1 -15   -2.40    2.52
   0  -1 -15   -1.46    3.05
   0  -1 -15    0.28    2.83
   0  -1 -15    0.57    1.42
   0  -1 -15    3.43    3.42
   0  -1 -15   -1.31    3.76
   0  -1 -15    1.36    2.83
   0  -1 -15   -2.05    1.63
   0  -1 -15    3.40    3.54
   0  -1 -16    4.69    2.78
   0  -1 -16    3.34    2.21
   0  -1 -16    3.08    4.07
   0  -1 -16    9.39    3.49
   0  -1 -16   14.77    5.37
   0  -1 -16    7.24    3.35
   0  -1 -16    1.08    4.36
   0  -1 -16    3.53    3.46
   0  -1 -16    4.58    3.09
   0  -1 -16    2.15    2.67
   0  -1 -16   -1.04    1.55
   0  -1 -17   14.93    4.98
   0  -1 -17   29.18    6.19
   0  -1 -17   24.10    6.63
   0  -1 -17   11.47    4.50
   0  -1 -17   13.65    4.03
   0  -1 -17   13.37    4.23
   0  -1 -17   -3.38    4.97
   0  -1 -17   12.57    5.18
   0  -1 -17   12.55    4.38
   0  -1 -17   11.30    4.40
   0  -1 -17    9.29    3.82
   0  -1 -17    5.23    1.86
   0  -1 -18    8.50    3.66
   0  -1 -18   10.49    3.92
   0  -1 -18    8.11    3.90
   0  -1 -18    9.46    3.93
   0  -1 -18    8.77    3.16
   0  -1 -18    5.29    2.58
   0  -1 -18   -6.96    5.31
   0  -1 -18   -1.79    5.03
   0  -1 -18    7.97    4.48
   0  -1 -18    8.96    4.19
   0  -1 -18   23.71    3.47
   0  -1 -18    7.16    4.42
   0  -1 -19    6.99    3.79
   0  -1 -19    5.93    3.48
   0  -1 -19    0.63    3.06
   0  -1 -19   21.76    5.97
   0  -1 -19    1.00    2.54
   0  -1 -19    4.12    2.49
   0  -1 -19    4.42    4.18
   0  -1 -19   20.37    6.07
   0  -1 -19    1.34    3.63
   0  -1 -19    4.69    3.48
   0  -1 -19    3.89    3.38
   0  -1 -20   -3.93    4.02
   0  -1 -20    3.26    3.66
   0  -1 -20  157.41   13.50
   0  -1 -20    7.04    4.14
   0  -1 -20    0.80    2.10
   0  -1 -20   -1.86    3.35
   0  -1 -20  133.39   12.55
   0  -1 -20    1.39    3.36
   0  -1 -20    4.82    3.21
   0  -1 -20   10.52    4.30
   0  -1 -21   20.54    4.76
   0  -1 -21   17.59    4.52
   0  -1 -21   24.85    4.40
   0  -1 -21   14.17    4.96
   0  -1 -21    6.13    2.77
   0  -1 -21   13.21    3.70
   0  -1 -21   20.83    5.69
   0  -1 -22    9.61    2.90
   0  -1 -22    6.65    3.05
   0  -1 -22    6.13    2.50
   0  -1 -23   17.13    2.94
   0   2 -22    2.41    2.32
   0   2 -22    2.72    1.70
   0   2 -21   34.07    6.48
   0   2 -21    8.74    3.16
   0   2 -21   11.53    3.50
   0   2 -21    5.57    2.37
   0   2 -21   25.35    5.77
   0   2 -21   10.62    3.57
   0   2 -20   63.17    8.02
   0   2 -20   30.97    6.04
   0   2 -20   34.15    7.26
   0   2 -20   52.11    7.33
   0   2 -20   41.02    7.09
   0   2 -20   30.26    4.86
   0   2 -20   16.00    3.17
   0   2 -20   39.37    6.58
   0   2 -20    6.50    4.31
   0   2 -20   47.23    8.52
   0   2 -20   32.36    5.89
   0   2 -20   38.61    4.16
   0   2 -19   21.06    5.49
   0   2 -19   22.22    5.97
   0   2 -19   26.52    5.24
   0   2 -19   21.30    6.26
   0   2 -19   34.88    6.57
   0   2 -19   18.75    4.16
   0   2 -19   22.93    7.59
   0   2 -19    9.55    3.12
   0   2 -19   19.50    5.47
   0   2 -19    8.49    2.48
   0   2 -19   24.16    5.52
   0   2 -19   34.22    7.25
   0   2 -18   50.62    6.83
   0   2 -18   34.82    6.78
   0   2 -18   43.86    8.17
   0   2 -18   53.03    9.41
   0   2 -18   34.40    7.04
   0   2 -18   31.92    7.48
   0   2 -18   29.51    5.13
   0   2 -18   12.80    3.72
   0   2 -18   40.34    7.31
   0   2 -18   40.86    9.51
   0   2 -18   36.42    7.07
   0   2 -18   50.76    8.72
   0   2 -18   23.80    3.40
   0   2 -17   37.86    7.71
   0   2 -17   50.90    8.50
   0   2 -17   37.70    5.92
   0   2 -17   49.13    8.87
   0   2 -17   36.72    7.12
   0   2 -17   33.53    7.24
   0   2 -17   23.69    5.17
   0   2 -17   56.09    8.49
   0   2 -17   65.41   11.56
   0   2 -17   45.38    7.90
   0   2 -17   49.13    7.99
   0   2 -17   53.36    8.85
   0   2 -16   75.19   10.67
   0   2 -16   55.90    9.24
   0   2 -16   71.16    7.98
   0   2 -16   70.35    9.77
   0   2 -16   62.46    9.40
   0   2 -16   52.96    8.29
   0   2 -16   53.48   15.37
   0   2 -16   42.81    6.40
   0   2 -16   83.04   13.09
   0   2 -16   68.68    9.68
   0   2 -16   73.43    9.30
   0   2 -16   68.91    9.27
   0   2 -16   71.88    9.39
   0   2 -15  183.57   15.94
   0   2 -15  176.49   14.41
   0   2 -15  211.88   16.93
   0   2 -15  221.23   14.11
   0   2 -15  201.65   15.83
   0   2 -15  233.66   17.38
   0   2 -15  226.67   30.38
   0   2 -15  215.67   15.08
   0   2 -15  124.52   10.18
   0   2 -15  211.50   15.78
   0   2 -15  251.16   20.97
   0   2 -15  204.88   14.16
   0   2 -15  253.97   16.82
   0   2 -15  191.17   14.88
   0   2 -14   95.82   18.80
   0   2 -13  226.78   27.44
   0   2 -12  128.81   20.04
   0   2 -11   66.36   13.51
   0  -2  10  183.77   20.37
   0   2 -10  213.73   22.32
   0   2  -9  115.17   15.54
   0  -2   9   96.57   10.69
   0  -2   8  423.55   20.95
   0   2  -8  478.44   29.02
   0  -2   7    4.92    2.28
   0   2  -7    3.21    3.23
   0  -2   6 1368.12   33.46
   0  -2   5  669.61   21.69
   0  -2   4  125.21    8.66
   0  -2   3 3081.56   39.33
   0  -2   1 1069.17   22.42
   0  -2   0  903.49   22.32
   0  -2  -1 1663.92   25.28
   0  -2  -1 1904.22   33.52
   0  -2  -2   55.58    6.17
   0  -2  -2   43.29    5.21
   0  -2  -2   43.46    3.43
   0  -2  -3  973.77   25.50
   0  -2  -3  914.91   13.81
   0  -2  -3  986.36   22.48
   0  -2  -4   89.86    9.34
   0  -2  -4   80.38    8.07
   0  -2  -4   85.45    9.07
   0  -2  -5 1918.08   43.29
   0  -2  -5 1804.15   44.07
   0  -2  -5 1866.63   45.38
   0  -2  -6  513.65   26.27
   0  -2  -6  466.53   24.03
   0  -2  -6  492.54   25.85
   0  -2  -6  532.01   24.81
   0  -2  -7   15.52    5.55
   0  -2  -7   17.10    5.73
   0  -2  -7   15.18    5.67
   0  -2  -7   17.76    5.80
   0  -2  -8   23.04    8.62
   0  -2  -8   10.47    7.40
   0  -2  -8   13.08    7.28
   0  -2  -9  456.51   32.09
   0  -2  -9  547.85   31.31
   0  -2  -9  527.07   35.01
   0  -2 -10  324.77   25.81
   0  -2 -10  330.22   29.92
   0  -2 -11 2232.65   72.31
   0  -2 -11 2255.55   84.35
   0  -2 -12  303.90   32.88
   0  -2 -12  321.31   29.76
   0  -2 -13    9.89    6.27
   0  -2 -13    6.96    5.80
   0  -2 -14    6.66    5.87
   0  -2 -14   17.69    6.18
   0  -2 -14   14.19    5.71
   0  -2 -15   15.45    5.47
   0  -2 -15   16.46    4.28
   0  -2 -15   27.24    5.49
   0  -2 -15   16.50    5.55
   0  -2 -15   21.77    5.61
   0  -2 -15   23.06    5.43
   0  -2 -15   22.26   10.99
   0  -2 -15   17.45    6.13
   0  -2 -15   10.72    5.07
   0  -2 -15   -1.43    4.66
   0  -2 -15    8.39    1.89
   0  -2 -15   11.13    4.91
   0  -2 -15   13.35    4.62
   0  -2 -15   16.18    4.73
   0  -2 -16   13.99    4.34
   0  -2 -16    8.15    4.01
   0  -2 -16    8.71    4.33
   0  -2 -16    8.13    2.71
   0  -2 -16   15.07    5.32
   0  -2 -16    8.51    3.56
   0  -2 -16    5.86    3.89
   0  -2 -16    3.41    4.44
   0  -2 -16    3.45    2.69
   0  -2 -16    8.15    2.09
   0  -2 -16    5.74    3.96
   0  -2 -16   10.60    4.15
   0  -2 -17    3.35    3.27
   0  -2 -17    1.68    2.84
   0  -2 -17    1.69    3.50
   0  -2 -17   -2.01    3.62
   0  -2 -17   -0.34    2.35
   0  -2 -17    0.92    1.57
   0  -2 -17    4.42    4.73
   0  -2 -17  -14.70    6.15
   0  -2 -17   -3.66    4.74
   0  -2 -17   -2.84    4.07
   0  -2 -17   -4.44    4.11
   0  -2 -18    3.72    3.30
   0  -2 -18   18.11    5.38
   0  -2 -18    3.48    2.76
   0  -2 -18    7.93    3.91
   0  -2 -18    3.68    2.42
   0  -2 -18    3.28    2.50
   0  -2 -18    0.09    4.63
   0  -2 -18   -4.37    4.99
   0  -2 -18   26.32    6.85
   0  -2 -18    0.01    3.35
   0  -2 -18   -0.82    3.58
   0  -2 -19  148.64   12.95
   0  -2 -19   25.68    5.83
   0  -2 -19   36.65    6.85
   0  -2 -19   22.62    5.68
   0  -2 -19   23.02    4.87
   0  -2 -19   31.03    5.18
   0  -2 -19  184.38   15.21
   0  -2 -19   15.83    4.82
   0  -2 -19   19.54    6.27
   0  -2 -19   29.62    6.28
   0  -2 -19   26.19    6.18
   0  -2 -20    6.25    2.90
   0  -2 -20    7.01    3.52
   0  -2 -20   11.67    3.64
   0  -2 -20    5.37    2.61
   0  -2 -20    8.28    4.14
   0  -2 -20    5.44    4.13
   0  -2 -20   10.34    4.59
   0  -2 -20   15.16    4.79
   0  -2 -21   40.48    6.52
   0  -2 -21   24.58    5.00
   0  -2 -21   38.89    5.04
   0  -2 -21   30.21    6.34
   0  -2 -21   22.70    5.56
   0  -2 -21   37.39    6.50
   0  -2 -21   23.20    4.75
   0  -2 -22    2.29    1.66
   0  -2 -22   18.63    3.35
   0  -2 -22   12.97    3.96
   0  -2 -22    7.22    2.88
   0  -2 -23   31.98    3.56
   0  -2 -23   10.16    2.46
   0   3 -23  231.73   10.63
   0   3 -22  154.45   10.65
   0   3 -22   60.88    7.44
   0   3 -22  159.84    6.06
   0   3 -21    5.37    3.05
   0   3 -21    6.12    2.48
   0   3 -21    5.68    2.14
   0   3 -20    2.10    3.70
   0   3 -20    1.99    2.64
   0   3 -20    8.33    3.70
   0   3 -20    5.05    2.86
   0   3 -20    3.32    2.18
   0   3 -20    4.18    2.05
   0   3 -20    3.67    2.77
   0   3 -20    0.28    1.67
   0   3 -20   10.78    5.50
   0   3 -20    6.61    2.91
   0   3 -19    1.40    3.34
   0   3 -19    0.53    2.47
   0   3 -19    3.81    3.62
   0   3 -19   -6.66    3.32
   0   3 -19   -4.26    3.32
   0   3 -19   -4.21    3.07
   0   3 -19    0.42    1.81
   0   3 -19    3.16    3.26
   0   3 -19   -0.83    1.87
   0   3 -19    4.34    4.11
   0   3 -19   -2.51    2.08
   0   3 -18   17.44    6.26
   0   3 -18    7.96    3.63
   0   3 -18   10.36    4.56
   0   3 -18   11.64    4.52
   0   3 -18   12.30    4.83
   0   3 -18    6.60    2.47
   0   3 -18    8.67    2.92
   0   3 -18    5.84    3.75
   0   3 -18    3.37    2.82
   0   3 -18   11.36    5.95
   0   3 -18   13.56    3.98
   0   3 -18    9.26    4.33
   0   3 -17    2.97    3.54
   0   3 -17   -0.52    3.51
   0   3 -17   -2.09    3.58
   0   3 -17   -4.72    3.86
   0   3 -17    1.33    2.13
   0   3 -17   -1.17    2.49
   0   3 -17    3.83    5.18
   0   3 -17    0.99    3.56
   0   3 -17   -0.16    2.37
   0   3 -17   -2.71    3.20
   0   3 -17   -4.27    3.19
   0   3 -17   -0.62    2.42
   0   3 -17   -6.63    5.06
   0   3 -16    2.35    3.61
   0   3 -16   -0.32    2.09
   0   3 -16    0.91    1.91
   0   3 -16    2.24    2.09
   0   3 -16   -4.13    4.20
   0   3 -16   -2.34    3.59
   0   3 -16    1.50    4.96
   0   3 -16   -0.47    2.66
   0   3 -16    2.29    4.14
   0   3 -16   -0.66    4.34
   0   3 -16  -10.89    3.74
   0   3 -16    0.82    2.37
   0   3 -16    2.33    2.14
   0   3 -16   -0.67    3.28
   0   3 -16    0.79    1.43
   0   3 -15  114.64   11.92
   0   3 -15   97.03   11.78
   0   3 -15  119.08   12.63
   0   3 -15  107.00   11.53
   0   3 -15  119.67   10.61
   0   3 -15  100.80   11.70
   0   3 -15  107.64   21.73
   0   3 -15  127.10   15.36
   0   3 -15   80.65   12.99
   0   3 -15  114.25   11.06
   0   3 -15   98.62   10.56
   0   3 -15  115.46   11.52
   0   3 -15  104.37   10.80
   0   3 -15  136.38   12.61
   0   3 -15  110.82   10.49
   0   3 -14  110.65   12.14
   0   3 -14  119.37   10.13
   0   3 -14  105.80   11.67
   0   3 -14  133.31   12.75
   0   3 -14  127.42   22.28
   0   3 -14  100.57    9.86
   0   3 -14  110.13   10.76
   0   3 -14  141.26   12.21
   0   3 -13    3.59    3.53
   0   3 -12    2.98    4.08
   0  -3  11    1.71    3.77
   0   3 -11    5.33    4.42
   0   3 -10   42.82   11.27
   0  -3  10   35.05    9.42
   0   3  -9    4.14    3.42
   0  -3   9    6.19    2.81
   0  -3   8    8.07    3.11
   0   3  -8    7.20    2.75
   0  -3   7  341.87   18.53
   0  -3   6  189.32   13.10
   0  -3   5    8.60    3.12
   0  -3   4   28.59    4.71
   0  -3   3  136.90    9.93
   0  -3   2   11.22    3.11
   0  -3   1    5.14    2.19
   0  -3   0  134.70   10.71
   0  -3  -1  132.98    9.34
   0  -3  -1  153.44   11.68
   0  -3  -2  600.04   16.73
   0  -3  -2  597.61   18.67
   0  -3  -3 1655.61   35.05
   0  -3  -3 1634.48   24.06
   0  -3  -4   95.30    9.71
   0  -3  -4   96.07    5.43
   0  -3  -4   89.68    8.33
   0  -3  -5  294.81   18.23
   0  -3  -5  273.34   16.09
   0  -3  -6   17.98    5.59
   0  -3  -6   23.03    6.59
   0  -3  -6   17.01    5.11
   0  -3  -7  286.38   20.83
   0  -3  -7  354.71   25.28
   0  -3  -7  302.19   22.34
   0  -3  -8  196.80   20.21
   0  -3  -8  175.26   18.32
   0  -3  -8  171.07   17.72
   0  -3  -9   19.80    7.10
   0  -3  -9   28.15    9.17
   0  -3 -10   69.87   13.65
   0  -3 -10   88.15   16.52
   0  -3 -11   43.54   12.91
   0  -3 -12    3.08    3.34
   0  -3 -13   78.13   18.14
   0  -3 -14   78.95    8.07
   0  -3 -14  128.46   10.66
   0  -3 -14   81.38   10.82
   0  -3 -14   92.51   20.82
   0  -3 -14   73.09    9.34
   0  -3 -14  101.22   12.72
   0  -3 -14   82.50   11.81
   0  -3 -14  107.35   10.08
   0  -3 -14   54.30    4.18
   0  -3 -14   76.56   10.97
   0  -3 -15   15.15    4.40
   0  -3 -15   21.92    4.83
   0  -3 -15   10.29    3.37
   0  -3 -15   10.30    3.73
   0  -3 -15   11.98    4.62
   0  -3 -15    9.99    3.43
   0  -3 -15    5.04    6.55
   0  -3 -15   15.81    6.34
   0  -3 -15   16.39    5.18
   0  -3 -15    6.77    3.78
   0  -3 -15   14.66    5.65
   0  -3 -15   13.49    2.36
   0  -3 -15   11.23    3.59
   0  -3 -16   22.59    4.95
   0  -3 -16   17.12    4.37
   0  -3 -16   21.55    5.42
   0  -3 -16   25.58    5.92
   0  -3 -16   19.05    5.65
   0  -3 -16   16.05    4.83
   0  -3 -16   11.99    5.59
   0  -3 -16   34.01    6.79
   0  -3 -16   12.24    4.63
   0  -3 -16   16.92    5.16
   0  -3 -16   14.64    4.15
   0  -3 -17   42.11    7.56
   0  -3 -17   28.12    6.11
   0  -3 -17   20.86    5.65
   0  -3 -17   22.40    5.16
   0  -3 -17   28.18    4.82
   0  -3 -17   20.43    6.36
   0  -3 -17   20.30    5.35
   0  -3 -17   24.85    5.57
   0  -3 -17   17.23    5.35
   0  -3 -18   10.69    4.42
   0  -3 -18  145.44   13.32
   0  -3 -18   20.16    5.49
   0  -3 -18   11.97    4.65
   0  -3 -18   15.76    4.44
   0  -3 -18   14.94    3.52
   0  -3 -18   10.52    3.78
   0  -3 -18    9.07    3.89
   0  -3 -18    7.16    4.27
   0  -3 -18  167.61   14.53
   0  -3 -18    8.65    4.25
   0  -3 -18   15.22    4.54
   0  -3 -19    7.19    3.50
   0  -3 -19    4.65    3.08
   0  -3 -19    3.55    2.18
   0  -3 -19    8.69    3.51
   0  -3 -19    7.18    3.10
   0  -3 -19   -1.82    3.46
   0  -3 -19    9.91    5.31
   0  -3 -19   11.09    4.55
   0  -3 -19    7.75    4.07
   0  -3 -20    4.12    3.05
   0  -3 -20    5.72    3.19
   0  -3 -20    4.47    3.16
   0  -3 -20    2.47    1.91
   0  -3 -20    1.00    3.75
   0  -3 -20    3.17    3.42
   0  -3 -20    7.39    3.77
   0  -3 -20    5.61    3.50
   0  -3 -21   -2.58    2.67
   0  -3 -21    1.80    1.42
   0  -3 -21    3.08    2.64
   0  -3 -21    1.71    2.35
   0  -3 -21    3.22    3.36
   0  -3 -21    4.02    2.72
   0  -3 -21    1.85    2.39
   0  -3 -21    9.57    3.52
   0  -3 -22    1.17    1.39
   0  -3 -22    3.06    2.98
   0  -3 -22    3.78    2.56
   0  -3 -23    4.98    1.89
   0   4 -23  157.42    8.52
   0   4 -23  248.01    6.12
   0   4 -22  131.30    9.25
   0   4 -22  120.69    9.84
   0   4 -22  100.15    5.10
   0   4 -21   14.78    4.16
   0   4 -21   26.11    5.13
   0   4 -21   21.81    4.18
   0   4 -21   17.95    3.14
   0   4 -21   16.65    2.70
   0   4 -20    3.79    2.64
   0   4 -20    4.68    3.21
   0   4 -20    4.95    1.87
   0   4 -20    2.43    1.87
   0   4 -20    1.18    1.62
   0   4 -19    0.99    2.75
   0   4 -19    1.68    2.54
   0   4 -19   -0.25    4.42
   0   4 -19    0.56    1.52
   0   4 -19    1.64    2.20
   0   4 -19    4.35    4.35
   0   4 -19    5.41    4.47
   0   4 -18   19.54    5.43
   0   4 -18   19.24    4.22
   0   4 -18   11.00    4.60
   0   4 -18   14.73    5.32
   0   4 -18   17.45    3.76
   0   4 -18    8.22    6.88
   0   4 -18    4.39    3.01
   0   4 -18   15.43    5.11
   0   4 -18   14.42    3.96
   0   4 -18   25.39    6.04
   0   4 -17  111.91   10.60
   0   4 -17   75.57   10.71
   0   4 -17   89.23   11.05
   0   4 -17   75.27   10.63
   0   4 -17  100.36   12.81
   0   4 -17  103.21   11.82
   0   4 -17  112.67   15.22
   0   4 -17   37.85    6.34
   0   4 -17   92.47   10.68
   0   4 -17   76.10   13.34
   0   4 -17  108.00   12.00
   0   4 -17   88.09    9.80
   0   4 -16   86.89    9.44
   0   4 -16   88.31   11.44
   0   4 -16   82.82   10.55
   0   4 -16   75.60   10.08
   0   4 -16   59.68    9.48
   0   4 -16   68.85   10.00
   0   4 -16  116.46   14.92
   0   4 -16   50.98    7.15
   0   4 -16   94.10   11.06
   0   4 -16   84.52    9.89
   0   4 -16   77.54   13.42
   0   4 -16   94.54   10.79
   0   4 -16   84.69    9.52
   0   4 -16   69.09    8.68
   0   4 -15   49.96    9.02
   0   4 -15   57.03    8.66
   0   4 -15   63.19    7.66
   0   4 -15   62.82    9.09
   0   4 -15   67.19   10.09
   0   4 -15   49.79    8.36
   0   4 -15   77.09   18.71
   0   4 -15   29.08    8.56
   0   4 -15   43.66    7.45
   0   4 -15   54.40   10.85
   0   4 -15   45.06    7.15
   0   4 -15   64.56    9.01
   0   4 -15   39.53    6.68
   0   4 -15   47.66    6.91
   0   4 -14  127.03   12.18
   0   4 -14  113.57   12.38
   0   4 -14  124.98   12.58
   0   4 -14  158.05   14.32
   0   4 -14  131.19   12.41
   0   4 -14  138.80   11.01
   0   4 -14  142.01   24.16
   0   4 -14  122.24   10.93
   0   4 -14  131.60   16.26
   0   4 -14  126.71   11.77
   0   4 -14  156.71   16.19
   0   4 -14  152.94   12.71
   0   4 -13  244.46   30.59
   0   4 -12   53.83   13.40
   0   4 -11   26.93    9.50
   0  -4  11   24.01    9.71
   0  -4  10    4.38    3.41
   0   4 -10    0.92    2.67
   0  -4   9   66.96    9.89
   0   4  -9   78.98   13.63
   0  -4   8    3.67    2.58
   0  -4   7 1070.27   36.30
   0  -4   6  122.81   11.94
   0  -4   5  519.43   23.32
   0  -4   4 1143.05   33.85
   0  -4   3 2286.77   47.36
   0  -4   2 2290.43   48.19
   0  -4   1   32.47    6.81
   0  -4   0  248.63   17.10
   0  -4  -1   69.39    7.96
   0  -4  -1   87.69   10.36
   0  -4  -2   32.73    5.08
   0  -4  -2   30.14    4.99
   0  -4  -3  123.20   10.56
   0  -4  -3  108.51    7.84
   0  -4  -3  117.13   12.53
   0  -4  -4  345.03   16.40
   0  -4  -4  335.66   12.53
   0  -4  -5   15.09    2.42
   0  -4  -5   13.83    4.54
   0  -4  -5   22.93    6.15
   0  -4  -5   23.48    6.42
   0  -4  -6   60.05    9.35
   0  -4  -6   68.59   11.02
   0  -4  -6   60.47    8.70
   0  -4  -7   26.62    7.53
   0  -4  -7   18.31    5.62
   0  -4  -7   22.52    6.49
   0  -4  -8  116.11   16.58
   0  -4  -8   98.75   13.44
   0  -4  -8   88.61   13.59
   0  -4  -9   76.24   12.86
   0  -4  -9   94.08   15.92
   0  -4  -9   82.42   13.84
   0  -4 -10    8.38    4.08
   0  -4 -10   15.42    8.11
   0  -4 -11  137.77   22.29
   0  -4 -12  695.37   53.16
   0  -4 -13  194.95   29.75
   0  -4 -14   72.64    7.94
   0  -4 -14   95.62    9.87
   0  -4 -14   69.55   10.30
   0  -4 -14   72.83   19.53
   0  -4 -14   48.40    9.10
   0  -4 -14   74.61   12.17
   0  -4 -14   83.30    5.30
   0  -4 -14   69.81   10.55
   0  -4 -15   75.97   11.28
   0  -4 -15   93.40   10.18
   0  -4 -15   83.70    9.44
   0  -4 -15   48.02   16.50
   0  -4 -15   60.28    9.12
   0  -4 -15  176.68   14.20
   0  -4 -15   95.58   13.68
   0  -4 -15   58.89   10.41
   0  -4 -15   73.59   11.59
   0  -4 -15  141.57    6.85
   0  -4 -15   74.09    9.12
   0  -4 -16   -4.94    4.05
   0  -4 -16   -0.53    2.67
   0  -4 -16   -1.07    2.79
   0  -4 -16    1.00    3.45
   0  -4 -16   -8.23    6.08
   0  -4 -16   -1.68    3.15
   0  -4 -16   -2.60    4.68
   0  -4 -17    1.53    2.66
   0  -4 -17    2.84    3.25
   0  -4 -17    4.78    3.17
   0  -4 -17    2.10    2.47
   0  -4 -17    0.19    3.29
   0  -4 -17    3.57    3.42
   0  -4 -17   -2.53    3.23
   0  -4 -17   -1.05    4.03
   0  -4 -17   -0.48    2.38
   0  -4 -18   -5.18    3.50
   0  -4 -18   -0.31    2.76
   0  -4 -18   -3.02    3.17
   0  -4 -18    1.17    2.29
   0  -4 -18    0.87    4.50
   0  -4 -18   -3.01    3.38
   0  -4 -18   -4.64    4.66
   0  -4 -18   -2.11    4.35
   0  -4 -18   -1.95    2.68
   0  -4 -19   13.16    4.78
   0  -4 -19    7.85    3.26
   0  -4 -19    6.80    2.89
   0  -4 -19   15.97    4.08
   0  -4 -19    8.68    3.88
   0  -4 -19   19.73    6.14
   0  -4 -19   11.69    4.66
   0  -4 -19   16.95    4.93
   0  -4 -20   15.02    4.38
   0  -4 -20   23.39    4.23
   0  -4 -20    9.54    2.97
   0  -4 -20   27.39    5.61
   0  -4 -20   23.37    6.40
   0  -4 -20   17.72    5.19
   0  -4 -20   15.24    4.84
   0  -4 -20   29.47    5.63
   0  -4 -21    9.61    3.32
   0  -4 -21   10.76    2.84
   0  -4 -21   30.72    4.78
   0  -4 -21   17.90    4.10
   0  -4 -21   25.21    5.79
   0  -4 -21   12.16    4.06
   0  -4 -22    6.72    2.34
   0  -4 -22    6.03    3.18
   0  -4 -22    7.33    3.07
   0  -4 -23    1.30    1.45
   0   5 -23  200.01    5.25
   0   5 -22    5.20    1.47
   0   5 -22   19.33    4.37
   0   5 -21   18.00    3.83
   0   5 -21   12.33    3.90
   0   5 -21   21.15    4.38
   0   5 -21   -3.82    2.24
   0   5 -21   -2.47    3.69
   0   5 -21   10.52    2.25
   0   5 -20   25.91    4.81
   0   5 -20   19.98    4.62
   0   5 -20    9.37    4.00
   0   5 -20    2.07    2.13
   0   5 -20    4.61    2.18
   0   5 -19    3.83    3.92
   0   5 -19   -0.73    3.14
   0   5 -19   -9.35    3.61
   0   5 -19    3.83    3.34
   0   5 -19   -0.68    2.01
   0   5 -19   -5.59    5.50
   0   5 -18   -0.14    3.50
   0   5 -18    3.78    3.99
   0   5 -18    3.48    3.89
   0   5 -18    7.38    3.73
   0   5 -18   -1.83    4.44
   0   5 -18   -4.34    2.86
   0   5 -18    4.58    3.27
   0   5 -17   33.14    7.52
   0   5 -17   23.04    4.63
   0   5 -17   44.88    7.05
   0   5 -17   38.95    7.42
   0   5 -17   24.15    6.15
   0   5 -17   41.34    8.70
   0   5 -17   19.17    4.58
   0   5 -17   43.73    7.50
   0   5 -17   33.52    9.50
   0   5 -17   51.03    8.72
   0   5 -17   43.90    7.04
   0   5 -16   16.99    4.66
   0   5 -16   14.80    5.44
   0   5 -16   10.24    3.43
   0   5 -16   16.43    5.26
   0   5 -16   26.49    7.27
   0   5 -16   17.24    5.79
   0   5 -16    4.12    3.07
   0   5 -16   13.79    4.58
   0   5 -16   11.43    4.83
   0   5 -16   19.71    7.44
   0   5 -16   10.53    5.50
   0   5 -16   13.67    4.29
   0   5 -16   20.96    5.95
   0   5 -15   53.00    8.90
   0   5 -15   54.63    8.72
   0   5 -15   52.33    7.32
   0   5 -15   48.63    7.96
   0   5 -15   47.67    8.44
   0   5 -15   29.76    5.59
   0   5 -15   44.71    7.94
   0   5 -15   42.47   14.16
   0   5 -15   50.96   10.32
   0   5 -15   40.75    9.95
   0   5 -15   45.20    7.21
   0   5 -15   37.48    6.87
   0   5 -15   57.11    8.55
   0   5 -15   39.69    6.52
   0   5 -14    4.84    3.24
   0   5 -14   11.14    4.18
   0   5 -14    8.69    3.20
   0   5 -14    7.55    2.57
   0   5 -14    6.65    2.87
   0   5 -14   10.25    3.18
   0   5 -14    8.92    6.90
   0   5 -14   16.82    6.06
   0   5 -14    7.33    2.53
   0   5 -14    7.66    3.14
   0   5 -14    5.02    4.77
   0   5 -14    8.80    2.90
   0   5 -14   11.92    3.77
   0   5 -13    6.92    5.22
   0  -5  12   -2.42    3.20
   0   5 -12   -2.16    2.72
   0  -5  11   -2.61    4.69
   0   5 -11    3.28    4.96
   0   5 -10   30.58    9.73
   0  -5  10   23.45   10.34
   0  -5   9   13.46    7.49
   0  -5   9   14.08    5.25
   0  -5   8    2.86    2.97
   0  -5   7   71.08   10.79
   0  -5   6    0.86    1.98
   0  -5   5   12.72    4.80
   0  -5   4   20.02    5.49
   0  -5   3  119.30   12.79
   0  -5   2   28.11    6.47
   0  -5   1   28.30    6.73
   0  -5   0   11.64    4.47
   0  -5   0   17.69    5.60
   0  -5  -1   47.89    8.39
   0  -5  -1   45.83    7.50
   0  -5  -2  175.94   13.27
   0  -5  -2  190.13   13.93
   0  -5  -3   25.96    4.80
   0  -5  -3   33.10    6.12
   0  -5  -3   23.01    6.70
   0  -5  -4    9.96    4.08
   0  -5  -4    4.53    2.97
   0  -5  -4    7.00    4.54
   0  -5  -4    6.33    2.47
   0  -5  -5    4.21    2.82
   0  -5  -5    1.78    1.20
   0  -5  -5    1.72    2.69
   0  -5  -5    1.59    1.31
   0  -5  -6  406.77   28.25
   0  -5  -6  369.36   24.25
   0  -5  -6  343.61   20.45
   0  -5  -7   66.08   12.08
   0  -5  -7   84.96   12.58
   0  -5  -7   79.07   10.80
   0  -5  -8    7.41    5.08
   0  -5  -8    2.87    4.22
   0  -5  -8    2.44    3.09
   0  -5  -9   34.42    9.35
   0  -5  -9   28.34    8.15
   0  -5  -9   32.66    9.89
   0  -5 -10   16.17    8.78
   0  -5 -10    3.56    4.27
   0  -5 -11   84.75   18.44
   0  -5 -12   33.47   12.60
   0  -5 -13   55.64    7.30
   0  -5 -13   46.13   15.18
   0  -5 -13   60.81   10.05
   0  -5 -14  104.50   10.73
   0  -5 -14   70.39   10.65
   0  -5 -14   94.91    9.69
   0  -5 -14   46.45   15.66
   0  -5 -14   54.81    9.34
   0  -5 -14   79.70   12.57
   0  -5 -14  191.26   14.83
   0  -5 -14   79.69   11.49
   0  -5 -14  199.53    7.58
   0  -5 -15    3.55    3.18
   0  -5 -15    4.06    3.44
   0  -5 -15   -0.34    2.05
   0  -5 -15    3.43    4.84
   0  -5 -15    2.16    2.76
   0  -5 -15    0.94    2.94
   0  -5 -15    7.34    4.93
   0  -5 -15    3.09    2.55
   0  -5 -15    3.29    4.66
   0  -5 -16   -4.11    3.52
   0  -5 -16   -2.12    3.38
   0  -5 -16   -1.05    2.57
   0  -5 -16    0.14    1.83
   0  -5 -16    3.30    2.91
   0  -5 -16   -0.52    3.52
   0  -5 -16   -3.37    3.88
   0  -5 -16   -0.92    3.71
   0  -5 -16    0.63    2.27
   0  -5 -17   -6.69    4.62
   0  -5 -17    4.94    3.11
   0  -5 -17   -1.26    2.34
   0  -5 -17   -0.41    2.19
   0  -5 -17    0.11    4.15
   0  -5 -17   -5.40    4.14
   0  -5 -17   -2.96    4.30
   0  -5 -17   -2.44    4.05
   0  -5 -17    1.33    2.14
   0  -5 -18    2.69    2.80
   0  -5 -18    7.16    3.34
   0  -5 -18    8.56    2.95
   0  -5 -18    2.90    2.18
   0  -5 -18    6.27    4.28
   0  -5 -18    4.55    3.35
   0  -5 -18   -1.99    3.29
   0  -5 -18    4.13    3.95
   0  -5 -18    6.91    3.41
   0  -5 -19   52.64    8.39
   0  -5 -19  100.04    8.63
   0  -5 -19   57.85    7.98
   0  -5 -19   81.76    8.61
   0  -5 -19   98.70   11.61
   0  -5 -19   62.06    9.53
   0  -5 -19   98.06    9.64
   0  -5 -19   76.30   10.32
   0  -5 -20    7.11    3.39
   0  -5 -20    8.34    2.74
   0  -5 -20   20.68    4.03
   0  -5 -20    8.88    4.08
   0  -5 -20   11.35    4.48
   0  -5 -20   19.12    4.80
   0  -5 -20    7.00    3.69
   0  -5 -20   13.85    3.79
   0  -5 -21   -0.73    1.68
   0  -5 -21   -0.72    1.34
   0  -5 -21    0.75    1.85
   0  -5 -21    1.42    2.18
   0  -5 -21    1.87    2.89
   0  -5 -21   -3.07    2.84
   0  -5 -22    9.47    2.52
   0  -5 -22    0.66    0.67
   0  -5 -22   18.50    2.90
   0  -5 -22   15.56    3.73
   0  -5 -22    5.87    2.04
   0  -5 -22   16.30    3.80
   0  -5 -23   12.85    2.50
   0   6 -23  147.30    4.23
   0   6 -22   48.06    5.85
   0   6 -22   49.11    3.57
   0   6 -21    3.01    2.30
   0   6 -21    2.39    2.59
   0   6 -21   -0.38    1.38
   0   6 -20  101.23    9.02
   0   6 -20   48.05    7.47
   0   6 -20   77.06    7.85
   0   6 -20   21.39    4.42
   0   6 -20   45.45    4.63
   0   6 -19   65.58    7.87
   0   6 -19   39.55    7.39
   0   6 -19   32.37    8.36
   0   6 -19   21.19    4.57
   0   6 -19   72.13    9.02
   0   6 -18   -2.47    3.02
   0   6 -18    4.37    3.86
   0   6 -18    1.72    1.64
   0   6 -18    0.36    3.23
   0   6 -18   -4.02    2.90
   0   6 -18    0.60    3.89
   0   6 -18    4.80    3.31
   0   6 -17   70.15   10.13
   0   6 -17   90.45   11.61
   0   6 -17   60.15    7.69
   0   6 -17  107.16   10.42
   0   6 -17   84.02   10.08
   0   6 -17   67.62   13.04
   0   6 -17   27.04    6.24
   0   6 -17   94.64   11.34
   0   6 -17  119.00   11.79
   0   6 -17   98.56   10.32
   0   6 -16  305.25   21.11
   0   6 -16  276.67   16.57
   0   6 -16  240.72   18.55
   0   6 -16  192.23   13.89
   0   6 -16  201.59   16.59
   0   6 -16  282.71   19.70
   0   6 -16  243.93   17.00
   0   6 -16  126.64   10.53
   0   6 -16  263.71   18.39
   0   6 -16  239.92   23.79
   0   6 -16  298.60   18.75
   0   6 -16  249.43   16.31
   0   6 -15   34.94    7.22
   0   6 -15   23.64    5.94
   0   6 -15   47.22    8.47
   0   6 -15   32.79    6.90
   0   6 -15   38.21    6.18
   0   6 -15   34.98   13.14
   0   6 -15   37.62   10.01
   0   6 -15   35.35    6.36
   0   6 -15   29.11    6.12
   0   6 -15    9.58    3.00
   0   6 -15   28.92    5.70
   0   6 -15   45.12    7.79
   0   6 -14  169.04   14.92
   0   6 -14  202.72   13.81
   0   6 -14  219.38   16.98
   0   6 -14  226.80   16.98
   0   6 -14  186.11   15.71
   0   6 -14  197.57   30.34
   0   6 -14  224.92   21.89
   0   6 -14  192.25   14.94
   0   6 -14  181.07   13.88
   0   6 -14  242.11   15.96
   0   6 -14  158.42   12.61
   0   6 -13    9.85    3.41
   0   6 -13    7.76    3.42
   0   6 -13    9.46    3.91
   0   6 -13    4.87    2.66
   0   6 -13    7.22    2.83
   0   6 -13    4.58    4.96
   0   6 -13    1.77    1.99
   0   6 -13   10.87    4.42
   0   6 -13    4.96    3.74
   0   6 -13    9.03    3.53
   0  -6  12   69.88   16.98
   0   6 -12   85.45   18.47
   0   6 -11 1037.04   60.97
   0  -6  11  975.25   63.51
   0   6 -10    4.13    4.32
   0  -6  10    6.36    4.59
   0  -6   9  190.13   25.99
   0  -6   8   54.17   10.93
   0  -6   8   54.17   14.09
   0  -6   7  415.69   28.32
   0  -6   6    0.02    2.11
   0  -6   5    1.70    2.49
   0  -6   4   34.89    8.12
   0  -6   3 1615.81   53.36
   0  -6   2  851.63   38.95
   0  -6   1 1034.72   42.50
   0  -6   1 1004.91   42.18
   0  -6   0  151.16   18.56
   0  -6   0  149.38   17.37
   0  -6  -1   96.76   11.71
   0  -6  -2   17.07    5.16
   0  -6  -2   17.93    4.88
   0  -6  -3  156.84   13.36
   0  -6  -3  164.83   12.94
   0  -6  -3  164.80   18.55
   0  -6  -4  145.40   11.34
   0  -6  -4  152.86   17.67
   0  -6  -5  842.51   35.37
   0  -6  -5  748.76   28.06
   0  -6  -6   91.58   15.09
   0  -6  -6  136.46   15.39
   0  -6  -6  122.10   12.11
   0  -6  -7  197.84   22.65
   0  -6  -7  234.23   18.52
   0  -6  -7  227.38   21.38
   0  -6  -8   12.46    6.34
   0  -6  -8   24.05    7.49
   0  -6  -9   57.64   14.39
   0  -6  -9   54.05   11.75
   0  -6 -10   69.88   16.16
   0  -6 -11  253.37   32.11
   0  -6 -12  123.84   24.16
   0  -6 -13   16.25    5.18
   0  -6 -13   22.25    4.92
   0  -6 -13   18.91   10.38
   0  -6 -13   20.55    4.39
   0  -6 -13   28.48    7.51
   0  -6 -13   28.65    6.60
   0  -6 -14   56.24    9.81
   0  -6 -14   63.08    8.13
   0  -6 -14   62.40    6.48
   0  -6 -14   66.53    7.88
   0  -6 -14   69.17   11.65
   0  -6 -14   80.96   11.96
   0  -6 -15   14.34    5.65
   0  -6 -15   15.43    4.30
   0  -6 -15   18.74    3.78
   0  -6 -15   -0.88    3.11
   0  -6 -15   10.11    3.10
   0  -6 -15    6.75    4.46
   0  -6 -15   13.19    4.91
   0  -6 -16   52.02    7.76
   0  -6 -16   36.35    8.07
   0  -6 -16   54.60    6.53
   0  -6 -16   39.67    7.73
   0  -6 -16   51.06    8.84
   0  -6 -16   30.86    5.57
   0  -6 -16   21.56    6.64
   0  -6 -16   46.89    9.26
   0  -6 -16   39.97    6.77
   0  -6 -17  149.45   13.13
   0  -6 -17   90.84   11.88
   0  -6 -17  144.72   10.10
   0  -6 -17  101.31   11.61
   0  -6 -17  131.29   11.38
   0  -6 -17   67.37   11.27
   0  -6 -17  141.47   13.70
   0  -6 -17  115.23   13.60
   0  -6 -17  132.93   11.36
   0  -6 -18    0.81    2.95
   0  -6 -18    3.41    2.57
   0  -6 -18    2.05    2.46
   0  -6 -18   -0.25    3.27
   0  -6 -18    5.14    3.11
   0  -6 -18    1.58    3.63
   0  -6 -18    7.73    4.82
   0  -6 -18    4.67    2.86
   0  -6 -19    3.44    2.26
   0  -6 -19   17.03    3.74
   0  -6 -19    8.22    3.44
   0  -6 -19   16.23    5.43
   0  -6 -19   14.75    4.23
   0  -6 -19    6.69    3.78
   0  -6 -19   14.58    5.11
   0  -6 -20   16.54    4.35
   0  -6 -20   17.34    4.25
   0  -6 -20   31.12    4.32
   0  -6 -20   33.42    6.14
   0  -6 -20   31.92    5.51
   0  -6 -20   22.25    5.42
   0  -6 -21    9.38    2.95
   0  -6 -21   14.98    2.91
   0  -6 -21    7.90    2.31
   0  -6 -21   13.56    3.88
   0  -6 -21   15.61    3.67
   0  -6 -21   11.16    3.69
   0  -6 -22    0.63    1.05
   0  -6 -22    1.02    0.82
   0  -6 -22   -1.95    1.41
   0  -6 -22    0.32    1.90
   0  -6 -22   -0.90    1.85
   0   7 -22    9.16    1.74
   0   7 -22   16.32    2.04
   0   7 -21   -0.99    1.80
   0   7 -21   -1.68    1.46
   0   7 -20   36.78    5.31
   0   7 -20   25.81    5.77
   0   7 -19    1.45    2.14
   0   7 -19    8.17    4.24
   0   7 -19    5.78    2.33
   0   7 -19    0.05    2.06
   0   7 -19    9.31    3.54
   0   7 -18   11.82    5.33
   0   7 -18    4.58    2.21
   0   7 -18    4.67    2.75
   0   7 -18    9.28    3.37
   0   7 -18   16.01    4.83
   0   7 -18   -2.88    2.70
   0   7 -18   11.29    6.40
   0   7 -18   13.39    3.86
   0   7 -17    4.87    3.34
   0   7 -17    0.71    1.99
   0   7 -17    4.61    3.99
   0   7 -17   11.62    4.16
   0   7 -17   10.83    4.23
   0   7 -17    7.03    3.29
   0   7 -17   10.20    6.24
   0   7 -17   -1.49    2.97
   0   7 -17    7.89    3.28
   0   7 -16   12.72    5.42
   0   7 -16   13.02    5.58
   0   7 -16    5.29    2.37
   0   7 -16    9.38    3.63
   0   7 -16    9.42    4.04
   0   7 -16    4.03    2.80
   0   7 -16    9.44    3.95
   0   7 -16   13.93    7.29
   0   7 -16   11.03    3.87
   0   7 -16    7.03    2.95
   0   7 -15    4.61    2.77
   0   7 -15    5.34    4.06
   0   7 -15    0.21    2.61
   0   7 -15    5.90    3.84
   0   7 -15    0.01    2.51
   0   7 -15    0.93    5.45
   0   7 -15   -5.47    3.88
   0   7 -15   -0.14    2.25
   0   7 -15    2.93    3.26
   0   7 -15    1.68    1.93
   0   7 -14   34.86    7.04
   0   7 -14   27.91    6.22
   0   7 -14   27.23    5.13
   0   7 -14   22.06    5.83
   0   7 -14   34.98    7.80
   0   7 -14   23.56   11.75
   0   7 -14   21.51    5.38
   0   7 -14   24.43    5.42
   0   7 -14   25.48    7.88
   0   7 -14   24.39    5.48
   0   7 -14   19.45    4.63
   0   7 -13    3.44    2.10
   0   7 -13    3.07    2.87
   0   7 -13    0.62    2.75
   0   7 -13   -1.77    3.71
   0   7 -13    3.57    2.36
   0   7 -13    3.36    2.66
   0   7 -13   -5.29    5.89
   0   7 -13    0.62    2.83
   0   7 -13    5.22    2.97
   0  -7  12   -0.88    3.93
   0   7 -12    3.26    6.45
   0   7 -11   25.96   10.37
   0  -7  11    9.79    7.08
   0  -7  10   68.84   17.21
   0  -7   9   10.71    6.90
   0  -7   8   45.98   12.74
   0  -7   8   39.21   10.17
   0  -7   7    0.12    5.58
   0  -7   7    5.21    3.94
   0  -7   6   -1.27    5.22
   0  -7   6    1.62    2.08
   0  -7   5    0.04    4.60
   0  -7   5    2.00    3.45
   0  -7   4   -4.91    6.24
   0  -7   4   -0.28    2.86
   0  -7   3    7.19    5.82
   0  -7   3    6.55    4.27
   0  -7   2  195.69   21.21
   0  -7   2  192.64   20.72
   0  -7   1  753.24   38.94
   0  -7   1  798.83   41.96
   0  -7   0   10.86    5.81
   0  -7   0   11.92    6.76
   0  -7  -1  700.91   33.68
   0  -7  -2   73.57   10.70
   0  -7  -2   75.89    9.46
   0  -7  -3  749.95   30.29
   0  -7  -3  730.66   30.16
   0  -7  -4   93.85   15.96
   0  -7  -4   79.05    9.56
   0  -7  -4   87.51   11.38
   0  -7  -5  200.14   22.64
   0  -7  -5  180.58   14.07
   0  -7  -5  214.80   18.96
   0  -7  -6   57.10   13.16
   0  -7  -6   97.87   13.52
   0  -7  -7   18.47    7.83
   0  -7  -7   45.96   10.23
   0  -7  -8    4.07    4.11
   0  -7  -8   -0.78    3.28
   0  -7  -9   96.23   16.28
   0  -7  -9   66.70   14.91
   0  -7 -10   81.00   16.27
   0  -7 -10   53.55   15.04
   0  -7 -11   36.56   12.84
   0  -7 -12   -3.30    3.25
   0  -7 -12   -2.88    3.15
   0  -7 -12   -2.72    4.99
   0  -7 -13   89.49    9.50
   0  -7 -13   73.89    6.78
   0  -7 -13   39.66   14.51
   0  -7 -13   88.65    9.23
   0  -7 -13  131.92   15.73
   0  -7 -13  110.81   11.08
   0  -7 -13  126.02   14.02
   0  -7 -14  172.24   13.40
   0  -7 -14  131.86   15.12
   0  -7 -14  100.86   24.46
   0  -7 -14  167.30   10.65
   0  -7 -14  162.24   12.85
   0  -7 -14  214.19   20.17
   0  -7 -14  223.27   19.22
   0  -7 -15    6.10    4.40
   0  -7 -15    3.57    4.57
   0  -7 -15    4.43    2.78
   0  -7 -15    1.98    3.19
   0  -7 -15    2.51    3.86
   0  -7 -15    5.88    5.52
   0  -7 -15    7.94    5.71
   0  -7 -16    1.11    2.60
   0  -7 -16    4.99    3.63
   0  -7 -16    8.82    3.10
   0  -7 -16    7.55    3.74
   0  -7 -16    8.53    4.81
   0  -7 -16    1.31    2.77
   0  -7 -16    2.43    3.39
   0  -7 -17   72.51   11.23
   0  -7 -17  113.98    8.82
   0  -7 -17   85.67   10.73
   0  -7 -17  114.97   10.67
   0  -7 -17   69.07   10.71
   0  -7 -17  112.20   11.77
   0  -7 -17   96.78   12.35
   0  -7 -18    8.98    3.87
   0  -7 -18   24.14    4.17
   0  -7 -18   20.77    5.38
   0  -7 -18   19.05    5.63
   0  -7 -18   24.96    5.29
   0  -7 -18    9.71    4.13
   0  -7 -18   22.11    6.27
   0  -7 -19   -2.15    3.04
   0  -7 -19   -0.35    1.86
   0  -7 -19   -0.84    1.90
   0  -7 -19    0.95    2.96
   0  -7 -19    9.49    4.18
   0  -7 -19    4.51    2.88
   0  -7 -19    2.91    3.28
   0  -7 -20    5.19    2.76
   0  -7 -20   10.59    2.56
   0  -7 -20    6.73    2.53
   0  -7 -20   12.39    3.72
   0  -7 -20    7.47    3.23
   0  -7 -20   12.43    4.07
   0  -7 -21    8.24    2.69
   0  -7 -21    9.89    2.63
   0  -7 -21    5.48    2.52
   0  -7 -21    6.37    2.31
   0  -7 -21   13.45    3.74
   0  -7 -22   13.38    2.53
   0  -7 -22    9.55    2.11
   0  -7 -22   15.01    2.85
   0  -7 -22   17.85    3.20
   0   8 -22   12.38    1.74
   0   8 -22   12.71    1.66
   0   8 -21    4.47    2.02
   0   8 -21   -0.30    1.04
   0   8 -20   23.14    5.09
   0   8 -20   19.90    3.97
   0   8 -20   12.31    2.63
   0   8 -20    9.72    2.88
   0   8 -19   -1.84    3.03
   0   8 -19  -10.07    3.30
   0   8 -19    1.26    1.40
   0   8 -19   -6.83    2.92
   0   8 -19    0.78    2.04
   0   8 -18   22.86    4.76
   0   8 -18   31.65    5.54
   0   8 -18   36.28    7.19
   0   8 -18   40.49    7.03
   0   8 -18   33.28    9.50
   0   8 -18   10.95    3.74
   0   8 -18   29.13    5.33
   0   8 -17   60.44    9.20
   0   8 -17   46.34    6.75
   0   8 -17   61.17    7.69
   0   8 -17   58.45    8.96
   0   8 -17   65.48   12.30
   0   8 -17   67.60    9.59
   0   8 -17   67.29    8.92
   0   8 -17   62.20    8.22
   0   8 -16   30.73    6.73
   0   8 -16   24.77    5.17
   0   8 -16   13.70    4.16
   0   8 -16   22.06    5.46
   0   8 -16   26.95    5.89
   0   8 -16   27.70    6.33
   0   8 -16    8.53    4.41
   0   8 -16   33.01   10.63
   0   8 -16   25.49    5.25
   0   8 -15   -0.01    2.55
   0   8 -15    0.69    3.17
   0   8 -15   -5.14    3.74
   0   8 -15   -1.18    2.23
   0   8 -15    0.12    2.37
   0   8 -15   -0.97    2.85
   0   8 -15   -2.39    3.63
   0   8 -15   -1.27    2.34
   0   8 -14   75.32    8.49
   0   8 -14   94.68   11.26
   0   8 -14  103.46   11.51
   0   8 -14  114.88   12.04
   0   8 -14  123.90   17.02
   0   8 -14   84.33   10.62
   0   8 -14   57.63    7.47
   0   8 -14   75.99   19.88
   0   8 -13  478.10   23.89
   0   8 -13  464.92   24.36
   0   8 -13  444.07   23.09
   0   8 -13  402.49   19.37
   0  -8  13  409.73   44.84
   0   8 -13  496.83   49.61
   0   8 -13  491.47   32.36
   0   8 -12    9.53    3.16
   0   8 -12    5.89    3.54
   0   8 -12    7.44    2.58
   0  -8  12    2.29    3.89
   0   8 -12    3.16    3.79
   0   8 -12    1.68    4.76
   0   8 -12   15.09    5.02
   0   8 -12   13.95    4.00
   0  -8  11  231.94   33.18
   0   8 -11  192.27   28.55
   0  -8  10   82.98   19.23
   0  -8   9  354.78   39.05
   0  -8   8  967.10   54.64
   0  -8   8 1410.06   75.07
   0  -8   7  374.07   37.11
   0  -8   7  264.38   28.49
   0  -8   6  131.27   21.47
   0  -8   6  103.18   17.79
   0  -8   5   10.79    6.34
   0  -8   5    8.75    6.48
   0  -8   4   60.22   13.10
   0  -8   4   67.26   15.16
   0  -8   3   65.32   14.09
   0  -8   3   64.77   15.01
   0  -8   2  321.03   28.38
   0  -8   2  306.85   28.19
   0  -8   1 2387.60   74.40
   0  -8   1 2467.75   79.01
   0  -8   0   24.51    7.57
   0  -8  -1   96.62   14.81
   0  -8  -2 2047.70   50.81
   0  -8  -2 2103.36   59.62
   0  -8  -3  676.37   30.89
   0  -8  -3  683.41   32.00
   0  -8  -4  101.75   12.57
   0  -8  -4  103.41   17.94
   0  -8  -4   92.83   11.25
   0  -8  -5  100.72   17.50
   0  -8  -5   84.29   12.41
   0  -8  -6  129.84   19.96
   0  -8  -6  144.51   16.97
   0  -8  -7  189.24   24.74
   0  -8  -7  278.69   25.39
   0  -8  -8   39.15   10.07
   0  -8  -8   20.80    8.35
   0  -8  -9  812.94   49.01
   0  -8  -9  482.42   43.26
   0  -8 -10   12.56    8.51
   0  -8 -11    4.71    4.50
   0  -8 -11   11.65    5.11
   0  -8 -12    0.74    1.04
   0  -8 -12    0.75    3.44
   0  -8 -12   -0.30    2.65
   0  -8 -12   -2.95    4.49
   0  -8 -12    2.20    2.23
   0  -8 -12   -0.08    2.88
   0  -8 -13   34.11   14.70
   0  -8 -13   47.62    5.48
   0  -8 -13   59.11    8.07
   0  -8 -13   64.14   11.29
   0  -8 -13   65.20   10.37
   0  -8 -13   64.51    8.84
   0  -8 -14    7.76    4.41
   0  -8 -14    8.99    2.67
   0  -8 -14   24.68    7.54
   0  -8 -14    8.87    4.00
   0  -8 -14   23.12    6.76
   0  -8 -14   12.17    3.94
   0  -8 -15  578.26   18.78
   0  -8 -15  657.72   34.36
   0  -8 -15  618.59   26.56
   0  -8 -15  639.17   25.27
   0  -8 -16   -1.53    3.16
   0  -8 -16    1.19    1.84
   0  -8 -16   -0.89    2.75
   0  -8 -16    4.02    3.40
   0  -8 -16   -1.81    3.51
   0  -8 -16    2.84    3.32
   0  -8 -16   -5.08    5.89
   0  -8 -17   33.25    7.35
   0  -8 -17   38.07    7.36
   0  -8 -17   39.90    5.12
   0  -8 -17   58.74    7.65
   0  -8 -17   57.33    8.37
   0  -8 -17   41.40    8.05
   0  -8 -17   46.76    8.66
   0  -8 -18   60.71    9.05
   0  -8 -18   64.11    6.03
   0  -8 -18   67.59    8.85
   0  -8 -18   99.10   10.17
   0  -8 -18   75.11    8.77
   0  -8 -18   82.14   10.82
   0  -8 -19   28.82    6.15
   0  -8 -19   41.35    4.72
   0  -8 -19   38.81    6.25
   0  -8 -19   37.78    6.24
   0  -8 -19   49.58    6.86
   0  -8 -19   42.03    6.06
   0  -8 -19   43.54    7.49
   0  -8 -20   17.73    4.42
   0  -8 -20   15.02    3.56
   0  -8 -20   19.87    4.25
   0  -8 -20   19.93    4.18
   0  -8 -20   18.15    3.57
   0  -8 -20   22.50    4.85
   0  -8 -21    2.13    1.78
   0  -8 -21   -0.72    1.11
   0  -8 -21    2.21    1.61
   0  -8 -21   -0.60    1.66
   0  -8 -21    1.25    1.80
   0  -8 -22   15.84    2.73
   0   9 -22   24.02    1.99
   0   9 -22   11.87    1.40
   0   9 -21    2.99    1.67
   0   9 -21   -1.17    1.04
   0   9 -20    4.07    1.37
   0   9 -20    0.89    1.47
   0   9 -19    0.08    2.03
   0   9 -19    2.00    1.65
   0   9 -19   -0.82    2.65
   0   9 -19    0.69    2.01
   0   9 -19    1.91    2.02
   0   9 -18   -1.76    2.27
   0   9 -18   -5.89    2.73
   0   9 -18    2.62    3.15
   0   9 -18    3.88    3.14
   0   9 -18    2.50    2.99
   0   9 -18   -0.06    2.40
   0   9 -17    2.44    2.29
   0   9 -17    4.94    3.79
   0   9 -17    0.07    1.72
   0   9 -17    0.89    2.26
   0   9 -17   -6.48    3.27
   0   9 -17    0.54    5.28
   0   9 -17    2.75    3.31
   0   9 -17    0.35    1.59
   0   9 -16   -0.38    2.41
   0   9 -16    2.31    1.90
   0   9 -16    3.51    3.58
   0   9 -16    3.57    7.31
   0   9 -16   -0.23    2.90
   0   9 -16    0.77    2.11
   0   9 -16   -1.28    2.68
   0   9 -16    0.53    1.68
   0   9 -15   20.58    5.33
   0   9 -15   21.54    5.73
   0   9 -15    8.89    3.15
   0   9 -15   15.99    4.23
   0   9 -15   20.01    5.50
   0   9 -15   13.11    4.27
   0   9 -15   19.75    4.81
   0   9 -15   27.11    8.59
   0   9 -15   13.34    3.87
   0   9 -14   -1.09    2.62
   0   9 -14   -0.10    2.96
   0   9 -14   -0.96    1.98
   0   9 -14    3.63    4.60
   0   9 -14   -2.07    2.71
   0   9 -14   -2.76    3.34
   0   9 -13   29.36    5.92
   0   9 -13   32.25    6.77
   0   9 -13   22.14    4.48
   0   9 -13   36.07    9.83
   0   9 -13   27.18   11.33
   0  -9  13   23.54   11.02
   0   9 -12    4.69    3.41
   0   9 -12   -2.48    2.32
   0   9 -12    0.21    2.20
   0   9 -12    9.60    4.21
   0   9 -12    6.63    5.37
   0   9 -12   -0.44    4.11
   0  -9  12   -0.12    3.62
   0   9 -11    6.85    2.56
   0   9 -11    8.06    5.84
   0  -9  11   13.93    9.00
   0   9 -11   10.43    5.59
   0   9 -11    7.84    3.45
   0  -9  10    1.15    6.42
   0  -9   9   42.97   14.57
   0  -9   8    4.18    6.38
   0  -9   8    5.67    5.59
   0  -9   7  233.63   28.81
   0  -9   7  385.19   39.09
   0  -9   6  171.19   23.81
   0  -9   6  209.10   28.05
   0  -9   5    1.03    4.64
   0  -9   5   -0.62    3.20
   0  -9   4  195.45   24.72
   0  -9   4  252.10   28.51
   0  -9   3   95.40   17.70
   0  -9   3  114.70   18.74
   0  -9   2   20.55    8.09
   0  -9   2   20.67    8.14
   0  -9   1   20.12    8.27
   0  -9   0   33.47    9.38
   0  -9  -1  214.56   16.87
   0  -9  -1  242.39   22.71
   0  -9  -2  116.29   12.73
   0  -9  -2  105.30   14.36
   0  -9  -3   12.71    8.86
   0  -9  -3    5.71    4.34
   0  -9  -3    4.28    3.55
   0  -9  -4   -0.93    2.66
   0  -9  -4    1.29    1.90
   0  -9  -4   -0.65    4.33
   0  -9  -5   23.98   10.18
   0  -9  -5    8.73    3.86
   0  -9  -6   94.83   18.44
   0  -9  -6   93.71   14.36
   0  -9  -7    8.06    5.33
   0  -9  -7    9.53    7.49
   0  -9  -8    0.78    4.27
   0  -9  -8   -0.56    3.58
   0  -9  -9    9.13    6.24
   0  -9  -9    6.65    4.77
   0  -9 -10   -2.54    5.43
   0  -9 -11  152.09   12.34
   0  -9 -11  145.63   15.46
   0  -9 -11  121.96   13.88
   0  -9 -11  147.32   13.21
   0  -9 -12   32.79   13.29
   0  -9 -12   33.75    8.18
   0  -9 -12   34.31    6.91
   0  -9 -12   27.67    6.61
   0  -9 -12   30.08    6.77
   0  -9 -12   36.22    6.94
   0  -9 -13  132.20   15.46
   0  -9 -13  130.09   11.71
   0  -9 -13  132.48   14.53
   0  -9 -13  128.02   12.55
   0  -9 -14    1.85    3.47
   0  -9 -14    3.02    2.06
   0  -9 -14    4.63    3.63
   0  -9 -14    1.22    2.66
   0  -9 -14    5.71    5.09
   0  -9 -14   -1.15    3.41
   0  -9 -14    8.44    4.14
   0  -9 -15   17.19    6.04
   0  -9 -15   17.60    3.49
   0  -9 -15   24.03    5.63
   0  -9 -15   17.52    5.02
   0  -9 -15   26.18    8.29
   0  -9 -15   14.74    4.58
   0  -9 -15   16.27    5.89
   0  -9 -16    0.72    2.92
   0  -9 -16    1.04    1.65
   0  -9 -16   -1.43    2.73
   0  -9 -16   -6.43    4.11
   0  -9 -16   -0.93    2.36
   0  -9 -17   57.22    9.55
   0  -9 -17   65.36    9.20
   0  -9 -17   66.44    5.87
   0  -9 -17   60.52    7.85
   0  -9 -17   83.68    9.69
   0  -9 -17   79.16   10.38
   0  -9 -18    3.64    2.78
   0  -9 -18    3.52    2.80
   0  -9 -18    3.42    1.80
   0  -9 -18   10.43    4.25
   0  -9 -18   -0.38    2.31
   0  -9 -18    2.97    3.25
   0  -9 -19    3.51    3.13
   0  -9 -19    0.20    1.55
   0  -9 -19    0.83    2.50
   0  -9 -19    2.67    2.69
   0  -9 -19    2.76    2.96
   0  -9 -19   -2.37    1.94
   0  -9 -20   10.72    3.21
   0  -9 -20   10.26    2.76
   0  -9 -20    5.50    2.25
   0  -9 -20   11.07    3.00
   0  -9 -20   10.73    3.32
   0  -9 -20    7.42    2.43
   0  -9 -21   -0.21    1.05
   0  -9 -21    1.70    1.05
   0  -9 -21   -0.01    1.39
   0  -9 -21    0.34    1.28
   0  10 -21    5.42    1.50
   0  10 -21    1.69    0.88
   0  10 -20    1.38    0.96
   0  10 -20    6.87    2.12
   0  10 -19    2.60    1.75
   0  10 -19    2.53    1.62
   0  10 -19   -2.20    1.99
   0  10 -19    5.20    2.74
   0  10 -18   -1.16    2.08
   0  10 -18    9.16    2.81
   0  10 -18   10.52    3.67
   0  10 -18   17.34    4.88
   0  10 -18   22.27    4.95
   0  10 -18    5.53    2.80
   0  10 -17   24.57    4.70
   0  10 -17   23.61    4.76
   0  10 -17   50.03    7.58
   0  10 -17   11.15    4.01
   0  10 -17   31.76    6.20
   0  10 -17   39.10    6.89
   0  10 -17   31.48    5.40
   0  10 -16   50.75    7.27
   0  10 -16   91.14   10.37
   0  10 -16   56.90    7.07
   0  10 -16   71.39    9.53
   0  10 -16   71.07    8.95
   0  10 -16   34.54    6.27
   0  10 -16   89.25   14.90
   0  10 -16   67.68    8.14
   0  10 -15   37.08    7.04
   0  10 -15   22.85    5.00
   0  10 -15   29.42    5.11
   0  10 -15   50.78   11.98
   0  10 -15   31.10    6.22
   0  10 -15   33.10    6.62
   0  10 -15   24.14    5.41
   0  10 -15   28.32    5.54
   0  10 -14    0.40    1.73
   0  10 -14    0.24    2.60
   0  10 -14    2.62    5.48
   0  10 -14    2.10    2.70
   0  10 -14   -3.16    3.94
   0  10 -13   29.34    5.01
   0  10 -13   50.00    8.14
   0  10 -13   45.04    7.27
   0  10 -13   45.58   10.82
   0  10 -13   31.10    5.21
   0  10 -12   94.80    9.28
   0  10 -12  142.25   13.26
   0  10 -12  195.82   20.31
   0  10 -12  112.95    9.97
   0  10 -12  186.43   16.15
   0 -10  12  130.24   26.12
   0  10 -12  116.98   24.95
   0  10 -11   50.66    7.59
   0 -10  11   56.35   16.99
   0  10 -11   76.54   10.24
   0  10 -11   86.23   13.69
   0  10 -10    5.56    2.67
   0 -10  10    4.50    7.67
   0  10 -10   10.43    3.77
   0  10 -10    1.62    4.61
   0  10 -10    4.19    2.62
   0 -10   9  119.65   23.71
   0 -10   8   13.50    8.87
   0 -10   7  489.92   42.84
   0 -10   7  666.19   52.95
   0 -10   6   23.18    9.80
   0 -10   6   18.65    9.19
   0 -10   5   84.16   17.83
   0 -10   5   87.64   18.13
   0 -10   4   -1.44    4.10
   0 -10   4    2.59    5.19
   0 -10   3  343.81   33.41
   0 -10   2  318.07   30.34
   0 -10   1  181.00   22.93
   0 -10   0  329.01   28.91
   0 -10  -1  193.70   22.37
   0 -10  -2   26.58    8.41
   0 -10  -3   82.19   12.92
   0 -10  -3  117.97   21.23
   0 -10  -4   39.77   13.27
   0 -10  -5    4.00    4.71
   0 -10  -6   30.45   10.99
   0 -10  -7   59.36   15.81
   0 -10  -8   25.44   11.05
   0 -10  -9   12.89    8.23
   0 -10  -9   15.36    5.36
   0 -10  -9   21.51    5.68
   0 -10 -10    5.57    5.37
   0 -10 -10    8.80    3.16
   0 -10 -10   11.71    3.18
   0 -10 -10   10.86    4.60
   0 -10 -10   11.60    4.16
   0 -10 -11   28.40   12.50
   0 -10 -11   43.14    8.55
   0 -10 -11   44.38    8.49
   0 -10 -11   54.09    8.51
   0 -10 -11   43.49    6.19
   0 -10 -12  260.00   20.67
   0 -10 -12  234.40   18.97
   0 -10 -12  249.14   17.48
   0 -10 -13  248.45   18.91
   0 -10 -13  265.68   21.13
   0 -10 -13  207.24   14.25
   0 -10 -13  274.25   18.25
   0 -10 -14   -3.29    3.29
   0 -10 -14    4.28    4.71
   0 -10 -14   -1.15    2.50
   0 -10 -14    2.58    2.97
   0 -10 -15   29.29    7.49
   0 -10 -15   25.21    5.25
   0 -10 -15   30.14    6.05
   0 -10 -15   28.87    6.51
   0 -10 -16    0.02    2.85
   0 -10 -16    0.69    1.39
   0 -10 -16    1.21    2.14
   0 -10 -16    7.80    4.24
   0 -10 -16    4.59    2.87
   0 -10 -16    1.17    2.00
   0 -10 -17    2.91    2.46
   0 -10 -17    8.02    3.45
   0 -10 -17    5.22    2.85
   0 -10 -17    9.22    4.28
   0 -10 -17   10.07    4.29
   0 -10 -18   -1.97    2.66
   0 -10 -18   -0.08    1.85
   0 -10 -18    1.13    2.39
   0 -10 -18    4.62    3.00
   0 -10 -18    3.78    2.41
   0 -10 -18    3.57    2.92
   0 -10 -19   31.23    5.61
   0 -10 -19   34.94    5.26
   0 -10 -19   32.45    4.78
   0 -10 -19   27.37    4.14
   0 -10 -19   36.36    5.10
   0 -10 -19   31.63    5.19
   0 -10 -20   32.20    4.62
   0 -10 -20   34.30    4.32
   0 -10 -20   18.48    2.90
   0 -10 -20   26.14    3.66
   0 -10 -20   31.87    4.49
   0 -10 -20   23.39    3.34
   0 -10 -21    2.05    1.27
   0  11 -21   20.18    1.77
   0  11 -20   -2.85    1.42
   0  11 -20    1.17    0.96
   0  11 -19   -1.51    1.59
   0  11 -19    1.37    1.49
   0  11 -19   -4.44    2.15
   0  11 -19   -1.06    1.68
   0  11 -18   19.14    4.54
   0  11 -18    8.57    2.77
   0  11 -18    6.63    2.26
   0  11 -18    7.82    2.75
   0  11 -18   19.47    4.36
   0  11 -18   18.84    4.55
   0  11 -17    5.51    3.20
   0  11 -17   -1.30    1.91
   0  11 -17   -1.20    2.29
   0  11 -17    3.45    2.96
   0  11 -17    6.34    2.83
   0  11 -17   -2.02    2.60
   0  11 -17    5.02    2.03
   0  11 -16   -0.26    1.84
   0  11 -16    0.97    2.29
   0  11 -16    1.66    2.24
   0  11 -16    2.02    2.17
   0  11 -16   -0.35    2.99
   0  11 -16    0.86    2.32
   0  11 -16    3.49    2.10
   0  11 -15    6.52    3.00
   0  11 -15    1.88    1.83
   0  11 -15    8.74    4.06
   0  11 -15    0.98    2.36
   0  11 -15    5.25    2.65
   0  11 -15    3.20    2.27
   0  11 -15    4.68    2.25
   0  11 -14    6.00    2.98
   0  11 -14    2.51    1.85
   0  11 -14   -0.02    2.68
   0  11 -14   -1.38    3.43
   0  11 -13   -1.43    2.68
   0  11 -13   -0.41    1.91
   0  11 -13   -2.14    2.64
   0  11 -13    5.92    6.33
   0  11 -12   24.48    5.43
   0  11 -12   15.74    3.70
   0  11 -12   15.32    3.67
   0  11 -12   29.98    6.96
   0  11 -11    8.86    3.46
   0 -11  11    7.50    7.34
   0  11 -11    5.85    3.19
   0  11 -11    5.59    4.14
   0  11 -11    0.43    2.13
   0  11 -11    5.79    3.62
   0  11 -11    5.69    3.30
   0 -11  10   -0.43    3.51
   0  11 -10   -0.59    4.38
   0  11 -10   -1.76    2.49
   0  11 -10    1.76    2.34
   0  11 -10    0.59    3.07
   0  11 -10    4.37    3.83
   0 -11   9   23.47   10.61
   0  11  -9   12.22    3.86
   0  11  -9   14.56    6.42
   0  11  -9   15.39    4.74
   0  11  -9    7.89    4.02
   0 -11   8  154.42   26.85
   0  11  -8  153.13   16.41
   0  11  -8  147.20   14.30
   0 -11   7   80.83   18.78
   0 -11   6    9.04    5.67
   0 -11   5   27.12   10.99
   0 -11   4   12.70    7.89
   0 -11   3   16.66    8.74
   0 -11   2   16.43    8.61
   0 -11   1    0.40    3.44
   0 -11   0   70.73   14.28
   0 -11  -1   51.52   11.69
   0 -11  -2   28.03   10.87
   0 -11  -2   16.63    6.61
   0 -11  -3    3.65    6.13
   0 -11  -3    0.64    1.86
   0 -11  -4   74.31   17.74
   0 -11  -5   50.99   14.94
   0 -11  -6   15.51    9.79
   0 -11  -7   15.90    9.42
   0 -11  -8   17.56    8.27
   0 -11  -8   28.25    7.27
   0 -11  -8   31.41    5.72
   0 -11  -8   26.96    5.80
   0 -11  -9  -10.72    7.76
   0 -11  -9    0.48    2.13
   0 -11  -9    0.74    3.76
   0 -11  -9   -0.69    3.46
   0 -11  -9   -5.51    3.21
   0 -11 -10   27.33   11.88
   0 -11 -10   49.56    8.43
   0 -11 -10   44.37    8.96
   0 -11 -10   35.43    5.39
   0 -11 -10   42.03    7.11
   0 -11 -11  173.36   16.29
   0 -11 -11  161.15   15.75
   0 -11 -11  161.08   13.88
   0 -11 -11  141.76   11.14
   0 -11 -12    0.95    3.67
   0 -11 -12    0.72    2.71
   0 -11 -12   -2.62    3.51
   0 -11 -12    2.45    2.36
   0 -11 -13   92.62   12.24
   0 -11 -13   92.28   11.47
   0 -11 -13   99.08   10.39
   0 -11 -13   96.75   10.50
   0 -11 -14    6.95    4.01
   0 -11 -14   -0.08    2.68
   0 -11 -14    8.46    4.35
   0 -11 -15   18.84    6.48
   0 -11 -15   20.12    6.02
   0 -11 -15    9.80    3.65
   0 -11 -15   11.53    4.54
   0 -11 -16    3.13    3.11
   0 -11 -16    5.01    3.23
   0 -11 -16    2.02    2.15
   0 -11 -16   10.23    4.00
   0 -11 -16    3.42    2.79
   0 -11 -17   11.16    3.97
   0 -11 -17   15.23    4.02
   0 -11 -17   16.23    4.25
   0 -11 -17    9.42    2.95
   0 -11 -17   13.70    4.36
   0 -11 -17   15.05    4.40
   0 -11 -18   15.70    4.03
   0 -11 -18   17.61    3.91
   0 -11 -18   11.71    2.73
   0 -11 -18   18.29    3.81
   0 -11 -18   19.86    4.25
   0 -11 -18   17.59    4.28
   0 -11 -19    3.45    1.86
   0 -11 -19    2.84    1.68
   0 -11 -19    3.00    2.17
   0 -11 -19    5.21    2.17
   0 -11 -19    3.22    1.93
   0 -11 -20    1.87    1.26
   0 -11 -20    0.31    0.79
   0 -11 -20   -0.72    1.42
   0 -11 -20    1.44    1.36
   0  12 -20   13.62    1.68
   0  12 -20   -2.54    0.87
   0  12 -19    0.76    1.06
   0  12 -19   -0.39    0.87
   0  12 -19    0.80    1.12
   0  12 -18   26.87    4.01
   0  12 -18   36.55    4.24
   0  12 -18   18.04    3.35
   0  12 -18   28.73    4.61
   0  12 -18   35.47    5.53
   0  12 -17    4.31    2.03
   0  12 -17    2.90    1.68
   0  12 -17    5.79    2.72
   0  12 -17    3.83    2.18
   0  12 -17    1.46    2.06
   0  12 -17    3.96    1.89
   0  12 -16   24.72    4.07
   0  12 -16   22.83    4.74
   0  12 -16   36.71    5.85
   0  12 -16   30.46    5.67
   0  12 -16   14.17    3.82
   0  12 -16   24.24    5.15
   0  12 -16   23.57    4.53
   0  12 -15   -0.57    2.36
   0  12 -15    5.26    3.39
   0  12 -15   -1.26    1.85
   0  12 -15   -0.90    2.40
   0  12 -15   -0.41    2.12
   0  12 -15   -2.45    3.27
   0  12 -15   -1.67    1.97
   0  12 -14    5.75    3.22
   0  12 -14    1.19    1.48
   0  12 -14    5.33    2.87
   0  12 -14    5.82    3.24
   0  12 -14    5.01    2.69
   0  12 -13   11.57    3.85
   0  12 -13   15.30    3.81
   0  12 -13    4.75    2.85
   0  12 -12   44.72    7.20
   0  12 -12   33.55    5.34
   0  12 -12   36.19    7.92
   0  12 -12   19.49    4.71
   0  12 -12   30.42    6.33
   0  12 -11   50.49    9.09
   0  12 -11   32.61    5.38
   0  12 -11   57.16    9.51
   0  12 -11   56.59    8.95
   0 -12  10    0.41    3.01
   0  12 -10    8.79    4.93
   0  12 -10    4.11    2.49
   0  12 -10    9.04    4.14
   0  12 -10    5.20    3.56
   0 -12   9   81.64   19.95
   0  12  -9   42.97    8.06
   0  12  -9   67.48    9.94
   0  12  -9   63.85   10.52
   0 -12   8   28.16   11.99
   0  12  -8   23.80    6.55
   0  12  -8   20.64    6.07
   0  12  -8    4.41    1.73
   0 -12   7   -0.08    4.97
   0  12  -7    2.16    2.87
   0  12  -7   13.02    5.59
   0  12  -7   15.83    5.53
   0 -12   6  357.49   39.03
   0  12  -6  322.26   21.63
   0  12  -6  297.48   20.02
   0 -12   5   12.02    8.15
   0 -12   4  208.66   28.97
   0 -12   3  244.47   30.11
   0 -12   2   21.04    8.96
   0 -12   1   48.66   12.88
   0 -12   0    5.07    5.92
   0 -12  -1   78.61   15.03
   0 -12  -2   74.24   18.73
   0 -12  -2   53.81   12.20
   0 -12  -3    6.87    7.91
   0 -12  -4  149.10   25.57
   0 -12  -5    1.30    4.29
   0 -12  -5   -2.15    3.01
   0 -12  -5    4.40    3.31
   0 -12  -5    0.49    1.92
   0 -12  -6   14.61   10.05
   0 -12  -6   17.24    5.27
   0 -12  -6   13.49    4.21
   0 -12  -6   12.63    6.04
   0 -12  -7  150.58   27.19
   0 -12  -7  188.28   16.48
   0 -12  -7  117.19    9.83
   0 -12  -7  148.04   11.42
   0 -12  -7  169.59   13.23
   0 -12  -8    6.58    7.01
   0 -12  -8    9.69    3.35
   0 -12  -8   14.14    4.47
   0 -12  -8   10.05    3.32
   0 -12  -8   14.02    4.02
   0 -12  -9    9.23    6.04
   0 -12  -9   15.57    4.14
   0 -12  -9   12.55    4.15
   0 -12  -9    9.14    3.26
   0 -12  -9    6.65    2.39
   0 -12 -10    5.58    2.92
   0 -12 -10    1.58    2.83
   0 -12 -10   -0.13    3.50
   0 -12 -10   -0.82    3.90
   0 -12 -10    4.13    3.25
   0 -12 -11    5.25    3.73
   0 -12 -11    8.13    3.90
   0 -12 -11    0.55    3.27
   0 -12 -11   -3.35    3.71
   0 -12 -11   -0.16    3.34
   0 -12 -12   27.43    5.47
   0 -12 -12   25.98    6.40
   0 -12 -12   25.29    6.45
   0 -12 -12   19.61    4.09
   0 -12 -12   17.13    3.50
   0 -12 -13    7.01    3.96
   0 -12 -13    4.17    3.61
   0 -12 -13    7.27    3.90
   0 -12 -14  111.46   13.56
   0 -12 -14  101.64    9.54
   0 -12 -14   69.54    9.34
   0 -12 -14   85.46    9.46
   0 -12 -15    1.25    3.20
   0 -12 -15    4.61    3.32
   0 -12 -15   -0.79    2.20
   0 -12 -16    2.26    3.37
   0 -12 -16    0.10    2.40
   0 -12 -16    6.29    3.30
   0 -12 -16   -1.78    2.39
   0 -12 -16   -3.08    2.60
   0 -12 -16    0.10    3.13
   0 -12 -17   -2.16    2.93
   0 -12 -17   -0.10    1.58
   0 -12 -17   -0.22    1.96
   0 -12 -17   -0.08    1.93
   0 -12 -17   -2.70    2.19
   0 -12 -18    3.94    2.27
   0 -12 -18    4.57    2.08
   0 -12 -18    1.24    1.79
   0 -12 -18    3.50    2.15
   0 -12 -18    0.79    1.64
   0 -12 -19   -1.19    1.30
   0 -12 -19   -0.73    1.21
   0 -12 -19   -0.09    1.16
   0 -12 -19   -1.30    1.32
   0  13 -19    4.55    1.45
   0  13 -19   10.51    1.53
   0  13 -18   -0.05    1.11
   0  13 -18   -2.39    1.65
   0  13 -17    0.32    1.61
   0  13 -17    0.04    1.75
   0  13 -17   -0.50    1.51
   0  13 -16    2.06    1.30
   0  13 -16    0.85    1.78
   0  13 -16    2.10    1.71
   0  13 -16    1.22    1.58
   0  13 -16    3.93    2.01
   0  13 -16    1.99    1.40
   0  13 -15    0.78    2.24
   0  13 -15    1.32    1.43
   0  13 -15   -0.70    2.76
   0  13 -15   -2.24    1.95
   0  13 -15   -3.67    3.38
   0  13 -15   -0.08    1.45
   0  13 -14   -1.38    1.55
   0  13 -14    0.98    2.56
   0  13 -14   -1.96    2.03
   0  13 -14   -0.84    1.72
   0  13 -14   -3.55    3.55
   0  13 -13    6.05    2.38
   0  13 -13    8.43    3.60
   0  13 -13    6.80    2.66
   0  13 -13    8.03    3.24
   0  13 -12   25.29    4.52
   0  13 -12   40.80    8.02
   0  13 -12   32.97    6.60
   0  13 -11    2.99    3.19
   0  13 -11   -1.61    2.22
   0  13 -11   -2.15    3.53
   0 -13  10    4.72    2.57
   0  13 -10    0.10    2.96
   0  13 -10   -1.24    1.94
   0  13 -10    2.26    2.76
   0  13  -9    0.48    3.71
   0  13  -9    1.79    3.29
   0  13  -9   -0.75    2.86
   0 -13   8   -2.01    5.60
   0  13  -8   -6.02    4.06
   0  13  -8   -0.78    2.80
   0 -13   7   35.71   13.55
   0  13  -7   12.24    4.58
   0  13  -7   35.47    7.63
   0  13  -7   18.36    4.92
   0 -13   6    4.92    5.90
   0  13  -6    4.22    2.89
   0  13  -6    2.03    3.00
   0 -13   5   12.05    8.81
   0 -13   5   20.75    5.34
   0  13  -5   16.98    5.03
   0  13  -5   20.46    5.52
   0 -13   4   16.52    9.97
   0 -13   4    7.15    3.91
   0  13  -4   18.71    5.98
   0  13  -4    5.18    2.74
   0 -13   3   -0.22    3.67
   0 -13   3   -0.96    3.10
   0  13  -3    2.80    3.47
   0  13  -3   -0.11    2.62
   0 -13   2    7.89    6.64
   0 -13   2    0.44    2.14
   0  13  -2   -2.11    3.19
   0  13  -2    1.30    2.66
   0 -13   1   22.46    9.16
   0 -13   1   25.44    6.48
   0  13  -1   23.96    5.28
   0  13  -1   21.70    5.91
   0 -13   0    7.47    5.40
   0 -13   0   13.99    4.20
   0  13   0    5.46    3.16
   0  13   0    7.73    3.94
   0 -13  -1   13.92    8.18
   0 -13  -1    7.05    5.38
   0 -13  -1    3.82    2.81
   0  13   1    4.60    2.92
   0 -13  -1    3.21    1.69
   0 -13  -1    7.21    3.63
   0 -13  -2    1.53    5.58
   0 -13  -2    5.16    3.54
   0  13   2    1.43    2.05
   0 -13  -2    4.77    3.67
   0 -13  -2    2.20    2.03
   0 -13  -3   70.16   17.94
   0 -13  -3   70.01    9.54
   0 -13  -3   83.80   11.65
   0 -13  -3   54.71    7.42
   0  13   3   62.41    8.22
   0 -13  -4   75.06   19.41
   0 -13  -4   94.20   11.38
   0  13   4   68.26    9.10
   0 -13  -4   71.17    8.71
   0 -13  -5   86.42   20.43
   0 -13  -5   75.20   10.48
   0  13   5   60.55    8.51
   0 -13  -5   71.72    8.74
   0 -13  -6   17.43   11.29
   0 -13  -6    6.92    3.53
   0 -13  -6   11.75    4.50
   0  13   6    9.96    3.70
   0 -13  -7   56.40   17.11
   0 -13  -7   63.13    9.85
   0 -13  -7   47.32    6.43
   0 -13  -7   66.71    8.67
   0 -13  -8    3.09    2.36
   0 -13  -8    5.19    2.80
   0 -13  -8   -0.46    3.19
   0 -13  -8    8.50    4.37
   0 -13  -9    6.29    3.06
   0 -13  -9   -2.31    3.87
   0 -13  -9    2.28    4.19
   0 -13 -10   83.48    8.69
   0 -13 -10  114.48   12.93
   0 -13 -10   87.06   10.04
   0 -13 -11    4.90    3.24
   0 -13 -11    4.77    3.90
   0 -13 -11    1.61    3.25
   0 -13 -11    1.96    3.13
   0 -13 -12    8.08    3.38
   0 -13 -12   10.61    5.13
   0 -13 -12   -0.34    3.43
   0 -13 -13    4.75    3.26
   0 -13 -13    0.98    2.54
   0 -13 -13    8.55    4.79
   0 -13 -14   -2.56    3.38
   0 -13 -14    4.97    3.13
   0 -13 -14    4.35    3.36
   0 -13 -14    0.99    2.17
   0 -13 -14    9.39    4.67
   0 -13 -15   33.75    6.54
   0 -13 -15   42.03    6.53
   0 -13 -15   27.05    4.84
   0 -13 -15   21.58    4.45
   0 -13 -15   38.02    6.60
   0 -13 -16   23.65    5.24
   0 -13 -16   26.87    5.05
   0 -13 -16   27.55    4.26
   0 -13 -16   30.74    5.23
   0 -13 -16   17.32    4.02
   0 -13 -17    2.05    1.76
   0 -13 -17    4.94    2.35
   0 -13 -17    2.52    1.83
   0 -13 -17    5.36    2.48
   0 -13 -17    4.19    2.19
   0 -13 -18   10.23    2.75
   0 -13 -18   11.14    2.47
   0 -13 -18    8.93    2.14
   0 -13 -18   11.35    2.58
   0 -13 -18   10.05    2.43
   0  14 -18   -0.17    0.85
   0  14 -18   10.41    1.44
   0  14 -17   47.47    4.89
   0  14 -17   37.07    5.08
   0  14 -17   39.34    4.70
   0  14 -16    5.78    2.51
   0  14 -16    2.04    1.58
   0  14 -16    0.74    1.69
   0  14 -16    3.33    1.54
   0  14 -15    1.38    2.05
   0  14 -15    6.22    2.02
   0  14 -15   -0.52    1.96
   0  14 -15    1.05    1.66
   0  14 -15   -0.60    1.73
   0  14 -14   14.62    4.24
   0  14 -14   23.74    3.68
   0  14 -13    1.87    2.45
   0  14 -13    0.30    1.41
   0  14 -13    0.92    1.71
   0  14 -12  188.64   13.16
   0  14 -12  103.00    7.60
   0  14 -12  133.63   13.48
   0  14 -12  162.37   13.53
   0  14 -11    0.61    3.12
   0  14 -11    2.21    3.08
   0 -14  10   45.20    6.16
   0  14 -10   46.02    8.24
   0 -14   9   51.50    6.98
   0  14  -9   31.15    7.46
   0  14  -9   58.67    9.70
   0  14  -8   21.07    6.02
   0  14  -8   32.06    7.03
   0  14  -8   16.91    4.17
   0  14  -7    0.77    2.16
   0  14  -7   -1.48    2.68
   0  14  -7   -2.80    3.21
   0  14  -6   54.67    8.49
   0  14  -6   68.41   10.01
   0 -14   5   80.04   19.65
   0 -14   5   99.39   11.88
   0  14  -5  107.52   12.39
   0  14  -5   90.15   10.51
   0 -14   4   68.01   17.32
   0 -14   4   53.35    9.09
   0  14  -4   65.37    9.89
   0  14  -4   58.07    8.44
   0 -14   3   -3.41    5.94
   0 -14   3    6.90    3.51
   0  14  -3    5.19    3.16
   0  14  -3    7.98    5.01
   0 -14   2   24.39   10.05
   0 -14   2   26.43    6.43
   0  14  -2   31.97    7.26
   0  14  -2   26.10    6.20
   0 -14   1   69.90   16.48
   0 -14   1   63.67    9.89
   0 -14   1   51.94    8.09
   0  14  -1   67.33   10.09
   0  14  -1   61.10    8.65
   0 -14   0  135.32   25.94
   0 -14   0  107.25   19.69
   0 -14   0  132.82   14.35
   0 -14   0  115.93   11.87
   0  14   0  121.16   12.70
   0  14   0  134.07   12.54
   0 -14  -1    7.11    5.92
   0 -14  -1   -1.24    3.41
   0 -14  -1    4.56    2.34
   0 -14  -1   -0.83    3.10
   0  14   1    1.31    2.65
   0  14   1    3.62    2.94
   0 -14  -2   17.06    9.24
   0 -14  -2   32.30    7.12
   0  14   2   19.84    5.38
   0 -14  -2   27.60    6.34
   0  14   2   22.13    5.20
   0 -14  -2   17.86    4.06
   0 -14  -3   53.61   16.35
   0 -14  -3   69.34    9.62
   0  14   3   56.86    8.19
   0 -14  -3   53.12    7.57
   0 -14  -4   72.89   18.89
   0 -14  -4  105.50   12.07
   0 -14  -4   87.89    9.95
   0  14   4   91.62   10.23
   0 -14  -5    3.56    5.07
   0 -14  -5    3.60    2.08
   0  14   5   -0.12    2.42
   0 -14  -5   -0.99    2.42
   0 -14  -5    9.35    4.54
   0 -14  -6   45.34    8.47
   0 -14  -6   39.20    6.64
   0 -14  -6   37.12    6.83
   0  14   6   35.97    6.72
   0 -14  -7   43.73    7.85
   0 -14  -7   34.01    6.47
   0 -14  -8   -0.14    1.82
   0 -14  -8    0.00    3.30
   0 -14  -8   -3.21    3.92
   0 -14  -9   34.57    5.48
   0 -14  -9   48.08    8.52
   0 -14  -9   38.06    6.79
   0 -14 -10   60.49    8.40
   0 -14 -10   64.36   10.40
   0 -14 -10   51.88    6.86
   0 -14 -10   68.15    8.82
   0 -14 -11   54.02    7.26
   0 -14 -11   53.74    6.67
   0 -14 -11   77.05   10.39
   0 -14 -11   79.09    9.11
   0 -14 -11   55.37    8.01
   0 -14 -12    1.90    2.23
   0 -14 -12   -2.09    3.09
   0 -14 -12    7.71    3.68
   0 -14 -12    4.52    3.57
   0 -14 -13    1.14    1.88
   0 -14 -13    7.83    3.85
   0 -14 -13   -2.21    3.11
   0 -14 -13    2.04    2.80
   0 -14 -14    3.92    3.28
   0 -14 -14    1.92    1.89
   0 -14 -14    2.78    2.17
   0 -14 -14    6.15    3.30
   0 -14 -14    7.36    3.09
   0 -14 -15   51.06    7.45
   0 -14 -15   62.52    7.29
   0 -14 -15   25.58    4.17
   0 -14 -15   37.82    4.88
   0 -14 -15   63.88    6.87
   0 -14 -15   40.59    5.46
   0 -14 -16    8.53    3.05
   0 -14 -16    7.17    2.51
   0 -14 -16    7.14    2.19
   0 -14 -16    7.02    2.58
   0 -14 -16    4.63    2.00
   0 -14 -17   -3.00    1.98
   0 -14 -17   -0.08    1.08
   0 -14 -17   -1.17    1.55
   0 -14 -17    0.58    0.99
   0 -14 -17    0.69    1.31
   0 -14 -18   -0.47    0.78
   0 -14 -18    0.55    0.90
   0  15 -17   10.71    2.08
   0  15 -16    0.46    1.48
   0  15 -16    2.50    1.61
   0  15 -16    1.81    0.80
   0  15 -15    4.78    2.12
   0  15 -15    0.35    1.92
   0  15 -15    4.00    2.18
   0  15 -15    1.14    1.03
   0  15 -14   24.52    4.35
   0  15 -14   14.45    3.64
   0  15 -14   14.34    4.13
   0  15 -13    5.94    2.36
   0  15 -13    9.15    3.51
   0  15 -12   -1.78    2.29
   0  15 -12   -1.31    2.69
   0  15 -11   40.31    5.85
   0 -15  11   32.87    4.88
   0  15 -11   33.11    6.70
   0  15 -11   43.32    7.56
   0  15 -10   -0.97    2.13
   0 -15  10   -0.44    1.65
   0  15 -10    1.86    3.14
   0  15 -10    4.10    2.96
   0 -15   9    6.52    2.87
   0  15  -9    6.08    3.22
   0  15  -9    2.75    3.13
   0 -15   8   18.98    4.34
   0  15  -8    7.04    3.07
   0  15  -8   10.99    4.82
   0  15  -8    6.42    3.12
   0  15  -7    6.08    3.64
   0  15  -7    5.31    3.72
   0  15  -7    2.08    2.71
   0  15  -6   20.25    6.05
   0 -15   6    8.74    3.84
   0  15  -6   12.95    4.21
   0  15  -6   12.50    4.49
   0 -15   5    0.50    2.75
   0  15  -5   -1.92    3.45
   0  15  -5    0.82    3.32
   0 -15   4    0.12    2.89
   0  15  -4    0.99    3.31
   0  15  -4    0.50    2.62
   0 -15   3   12.87    5.20
   0  15  -3    8.83    3.71
   0  15  -3   11.65    4.67
   0 -15   2   51.39    8.91
   0  15  -2   48.50    8.43
   0  15  -2   51.72    8.21
   0 -15   1   -2.15    3.39
   0 -15   1    3.09    2.85
   0  15  -1    0.83    2.87
   0  15  -1   -0.72    3.08
   0 -15   0   64.22   10.19
   0 -15   0   59.69    8.67
   0  15   0   64.04    9.64
   0  15   0   59.03    8.58
   0 -15  -1   91.63   10.87
   0  15   1   85.25   10.76
   0  15   1   89.32   10.29
   0 -15  -2   62.91    9.10
   0 -15  -2   40.82    6.62
   0  15   2   68.71    9.05
   0  15   2   48.97    8.24
   0  15   3   12.04    4.35
   0 -15  -3   10.09    3.97
   0 -15  -3   13.83    4.90
   0 -15  -4   -0.06    1.49
   0 -15  -4   -3.70    3.02
   0  15   4   -0.10    2.31
   0 -15  -4   -6.22    4.51
   0 -15  -5   -3.53    3.76
   0 -15  -5   -7.17    3.36
   0  15   5   -0.46    2.29
   0  15   6   13.47    3.95
   0 -15  -6   13.32    4.04
   0 -15  -6   17.71    4.98
   0 -15  -6   21.73    5.70
   0 -15  -7    9.22    4.44
   0 -15  -7   17.13    4.81
   0 -15  -7   19.11    5.27
   0 -15  -8    4.65    2.74
   0 -15  -8    2.69    3.01
   0 -15  -8    3.16    3.32
   0 -15  -9    4.09    2.59
   0 -15  -9    4.14    4.21
   0 -15  -9    2.41    2.53
   0 -15  -9    7.49    3.50
   0 -15 -10    3.43    2.54
   0 -15 -10   -0.82    2.26
   0 -15 -10    6.14    3.52
   0 -15 -10    6.40    4.49
   0 -15 -10   -0.59    2.99
   0 -15 -11    9.94    3.11
   0 -15 -11    5.00    2.22
   0 -15 -11    3.15    2.41
   0 -15 -11   17.71    4.56
   0 -15 -11   13.10    4.48
   0 -15 -12   -1.21    2.13
   0 -15 -12    0.92    2.63
   0 -15 -12    3.96    3.02
   0 -15 -12   -1.88    2.94
   0 -15 -13    5.43    2.08
   0 -15 -13   10.55    3.57
   0 -15 -13    4.39    2.49
   0 -15 -14   16.20    4.09
   0 -15 -14   17.91    3.87
   0 -15 -14    9.64    2.57
   0 -15 -14   15.16    3.41
   0 -15 -14   11.52    3.14
   0 -15 -14    8.50    2.51
   0 -15 -15    1.98    2.24
   0 -15 -15    1.45    1.61
   0 -15 -15    1.27    1.45
   0 -15 -15    0.38    1.65
   0 -15 -15    0.30    0.89
   0 -15 -16   31.83    4.53
   0 -15 -16   27.38    3.70
   0 -15 -16   19.95    2.67
   0 -15 -16   27.22    3.62
   0 -15 -17   11.85    2.07
   0 -15 -17    9.54    1.87
   0  16 -16    1.06    1.09
   0  16 -16    1.54    1.35
   0  16 -15    6.81    1.87
   0  16 -15    5.36    1.94
   0  16 -15    4.88    2.02
   0  16 -14  128.75    7.94
   0  16 -14   94.86    8.23
   0  16 -14  115.79    8.58
   0  16 -14   82.27    6.47
   0  16 -13    0.08    1.48
   0  16 -13    1.93    2.43
   0  16 -13   -1.16    1.71
   0  16 -12    2.74    1.61
   0  16 -12    7.47    2.77
   0 -16  11   28.81    4.18
   0  16 -11   36.26    5.02
   0  16 -11   44.37    7.05
   0  16 -11   48.66    7.35
   0  16 -10    1.48    2.02
   0 -16  10    3.11    1.88
   0  16 -10    1.76    2.84
   0  16 -10    3.02    2.73
   0 -16   9   -0.05    1.87
   0  16  -9   -1.27    1.54
   0  16  -9   -3.87    4.07
   0  16  -9    0.83    3.02
   0  16  -8   -1.99    1.99
   0 -16   8   -0.51    1.78
   0  16  -8   -1.28    3.15
   0  16  -8   -2.16    3.76
   0 -16   7   71.49    7.91
   0  16  -7   48.18    6.06
   0  16  -7   77.99   10.90
   0  16  -7   54.89    8.49
   0  16  -7   74.37   10.02
   0  16  -7   63.51    8.45
   0 -16   6   63.27    7.84
   0  16  -6   49.16    8.42
   0  16  -6   55.59    8.81
   0  16  -6   52.46    7.84
   0  16  -5   23.35    6.57
   0  16  -5   19.65    4.84
   0  16  -5   24.38    6.69
   0 -16   4   58.99    7.81
   0  16  -4   80.03    9.63
   0  16  -4   91.08   11.17
   0  16  -3    3.27    3.07
   0  16  -3    2.02    3.10
   0  16  -2   43.13    8.16
   0  16  -2   48.44    7.91
   0 -16   1   55.51    7.98
   0  16  -1   54.94    8.56
   0  16  -1   73.17    9.38
   0 -16   0   38.52    7.11
   0  16   0   41.67    7.43
   0  16   0   30.82    6.44
   0 -16  -1   18.49    5.41
   0  16   1   20.49    5.80
   0  16   1   11.17    4.57
   0 -16  -2  133.89   10.88
   0 -16  -2  138.50   12.90
   0  16   2  131.09   12.45
   0  16   2   99.95   11.40
   0 -16  -3   23.23    4.78
   0  16   3   21.71    5.30
   0 -16  -3   28.69    6.27
   0 -16  -4    4.31    1.87
   0 -16  -4    0.61    3.15
   0 -16  -4    3.75    2.39
   0  16   4    4.38    2.83
   0  16   5   19.77    4.85
   0 -16  -5   18.09    4.50
   0 -16  -5   27.46    6.65
   0 -16  -6   13.21    3.52
   0 -16  -6    9.49    3.32
   0  16   6   11.77    3.68
   0 -16  -6   13.64    4.81
   0 -16  -7   13.22    3.74
   0 -16  -7    8.14    3.28
   0 -16  -8    6.90    2.80
   0 -16  -8   12.71    4.77
   0 -16  -8   10.79    3.12
   0 -16  -8    4.52    2.95
   0 -16  -9    8.81    3.45
   0 -16  -9   10.57    3.64
   0 -16  -9    4.66    2.52
   0 -16  -9   13.51    5.05
   0 -16 -10    0.97    1.64
   0 -16 -10    3.05    2.18
   0 -16 -10   -0.08    2.58
   0 -16 -10   -1.71    3.53
   0 -16 -11    0.63    1.06
   0 -16 -11   -3.02    1.79
   0 -16 -11   -4.46    3.34
   0 -16 -11    2.19    2.04
   0 -16 -11   -0.03    2.91
   0 -16 -12   -2.37    1.87
   0 -16 -12   -1.25    2.03
   0 -16 -12    0.20    2.21
   0 -16 -13   -0.89    1.80
   0 -16 -13    0.45    1.45
   0 -16 -13   -2.19    1.87
   0 -16 -13    0.56    1.56
   0 -16 -13   -1.77    2.25
   0 -16 -14   20.31    3.51
   0 -16 -14   24.48    4.59
   0 -16 -14   16.92    2.99
   0 -16 -14   12.58    2.74
   0 -16 -15    2.60    1.23
   0 -16 -15    3.58    1.80
   0 -16 -15    0.70    1.20
   0  17 -15   -0.89    0.84
   0  17 -15    0.26    0.95
   0  17 -14    2.76    1.27
   0  17 -14    0.47    1.25
   0  17 -14    2.27    1.53
   0  17 -13    0.19    1.11
   0  17 -13    4.41    1.92
   0  17 -13    4.00    2.14
   0  17 -13    1.12    1.04
   0  17 -13    2.34    1.33
   0  17 -12   -1.23    1.65
   0  17 -12    2.22    1.84
   0 -17  11   -2.59    1.82
   0  17 -11    0.03    1.25
   0  17 -11    1.68    2.22
   0 -17  10    7.86    2.29
   0  17 -10    7.85    2.40
   0  17 -10   12.23    4.12
   0  17 -10   18.39    4.49
   0  17  -9    5.94    2.34
   0 -17   9    6.62    2.12
   0  17  -9   10.91    4.48
   0  17  -9    7.90    3.38
   0  17  -8   -0.81    1.61
   0 -17   8    0.60    1.82
   0  17  -8   -0.14    2.80
   0  17  -8   -3.69    3.85
   0 -17   7   63.28    7.04
   0  17  -7   36.07    6.52
   0  17  -7   64.31    9.74
   0  17  -7   54.83    8.50
   0 -17   6   18.30    4.16
   0  17  -6    8.59    4.18
   0  17  -6   11.50    4.41
   0  17  -6    5.47    3.42
   0 -17   5    1.01    2.14
   0  17  -5    2.88    3.06
   0  17  -5   -0.67    3.24
   0  17  -5   -1.50    3.58
   0 -17   4    6.56    3.25
   0 -17   4    1.93    1.84
   0  17  -4    5.57    4.12
   0  17  -4   -0.47    3.00
   0  17  -4   -2.18    4.24
   0 -17   3    3.06    2.50
   0 -17   3    3.58    2.76
   0  17  -3    0.27    3.04
   0  17  -3    3.18    2.62
   0 -17   2    1.20    2.00
   0 -17   2    0.42    2.04
   0  17  -2   -4.41    4.16
   0  17  -2   -0.74    2.61
   0 -17   1    4.75    3.13
   0  17  -1    0.40    3.38
   0  17  -1   -0.85    3.41
   0 -17   0    6.33    3.05
   0  17   0    1.80    2.67
   0  17   0    2.84    3.09
   0 -17   0    6.36    3.40
   0 -17  -1    3.15    2.68
   0  17   1    4.31    2.62
   0  17   1    4.86    3.15
   0 -17  -1    2.84    2.88
   0 -17  -2   14.90    3.62
   0  17   2   19.14    5.04
   0 -17  -2   19.87    5.27
   0  17   2   20.13    4.99
   0 -17  -3   -0.52    1.92
   0  17   3   -5.16    3.59
   0 -17  -3    3.47    3.56
   0 -17  -4    3.83    2.16
   0  17   4   -3.20    2.84
   0 -17  -4    0.29    2.78
   0  17   5   -0.30    1.98
   0 -17  -5   -0.28    2.98
   0 -17  -6   -1.75    2.34
   0 -17  -6    3.02    3.04
   0  17   6    2.00    1.95
   0 -17  -7   17.70    4.37
   0 -17  -7    9.79    2.59
   0 -17  -7   13.92    4.57
   0 -17  -8   -1.27    1.85
   0 -17  -8   -3.01    1.90
   0 -17  -8    0.41    2.99
   0 -17  -9   -0.06    1.32
   0 -17  -9   -1.95    1.96
   0 -17  -9    1.27    2.59
   0 -17 -10   12.48    2.91
   0 -17 -10    9.53    3.54
   0 -17 -10   10.32    2.89
   0 -17 -11    2.76    1.27
   0 -17 -11    2.46    2.20
   0 -17 -11    5.13    2.29
   0 -17 -12    3.22    1.66
   0 -17 -12    7.54    3.00
   0 -17 -12    1.66    1.67
   0 -17 -12    1.23    1.79
   0 -17 -13    2.74    1.38
   0 -17 -13   -0.04    1.16
   0 -17 -13   -0.50    1.38
   0 -17 -14   18.13    2.58
   0 -17 -14   14.65    2.39
   0  18 -13   51.38    4.32
   0  18 -13   42.62    4.38
   0  18 -12    3.65    1.25
   0  18 -12    4.81    2.18
   0  18 -12    7.16    2.02
   0  18 -11   -0.21    0.89
   0  18 -11   -0.81    1.50
   0 -18  10   22.42    3.23
   0  18 -10   21.26    2.95
   0  18 -10   31.33    5.22
   0  18 -10   27.25    4.82
   0 -18   9    1.63    1.54
   0  18  -9   -2.06    2.53
   0  18  -9    3.19    2.87
   0 -18   8    0.94    1.49
   0  18  -8   -1.00    2.56
   0  18  -8    5.54    3.65
   0 -18   7   63.14    6.34
   0  18  -7   71.65    9.12
   0  18  -7   74.97    8.88
   0 -18   6    6.23    2.81
   0  18  -6    2.46    3.66
   0  18  -6    5.64    3.18
   0  18  -6    4.60    3.80
   0 -18   5   61.75    6.93
   0  18  -5   55.00    7.84
   0  18  -5   55.85    8.06
   0 -18   4   34.15    5.54
   0 -18   4   24.87    4.36
   0  18  -4   24.71    5.94
   0  18  -4   22.59    5.43
   0  18  -4   21.39    4.92
   0 -18   3   43.99    5.87
   0 -18   3   34.00    5.32
   0  18  -3   36.12    7.62
   0  18  -3   35.81    6.05
   0  18  -3   25.49    5.42
   0 -18   2   25.07    4.82
   0 -18   2   24.72    4.67
   0  18  -2   16.55    4.64
   0  18  -2   20.86    4.89
   0 -18   1    1.24    1.58
   0 -18   1   -0.28    1.97
   0  18  -1    0.39    3.14
   0  18  -1   -1.34    2.30
   0 -18   0   18.77    4.34
   0 -18   0   16.35    3.74
   0  18   0   17.92    4.70
   0  18   0   17.72    4.65
   0 -18   0   13.60    3.88
   0 -18  -1    0.03    1.66
   0 -18  -1    0.92    1.73
   0 -18  -1   -1.71    2.39
   0  18   1   -0.26    2.24
   0  18   1    5.72    3.06
   0 -18  -2    2.51    2.20
   0 -18  -2    2.95    1.71
   0  18   2    1.40    2.11
   0  18   2    0.52    1.70
   0 -18  -2    1.76    2.07
   0 -18  -3    6.22    2.75
   0 -18  -3    3.31    1.75
   0 -18  -3    1.46    2.48
   0  18   3    4.84    2.32
   0 -18  -4   -1.48    1.94
   0 -18  -4   -0.45    1.31
   0 -18  -4    0.63    2.51
   0  18   4   -0.30    2.06
   0 -18  -5   10.59    3.35
   0  18   5    3.49    2.09
   0 -18  -5    4.97    2.95
   0 -18  -6   -0.18    1.56
   0  18   6   -0.99    1.86
   0 -18  -6   -1.31    3.09
   0 -18  -7    0.22    1.41
   0 -18  -7   -1.55    3.03
   0 -18  -8   -1.19    1.53
   0 -18  -8   -2.28    2.85
   0 -18  -9   -0.11    1.04
   0 -18  -9    0.58    1.26
   0 -18  -9   -3.23    2.69
   0 -18 -10    4.42    1.67
   0 -18 -10    2.46    1.54
   0 -18 -10    5.94    2.58
   0 -18 -11    1.94    1.24
   0 -18 -11   -2.20    1.79
   0 -18 -11   -3.12    2.19
   0 -18 -11   -0.16    1.01
   0 -18 -12   -1.71    0.94
   0 -18 -12    0.08    1.15
   0 -18 -12   -2.29    1.10
   0 -18 -12   -2.60    1.66
   0 -18 -13    6.31    1.84
   0  19 -11    0.36    1.02
   0  19 -11    0.10    1.04
   0  19 -10    4.89    2.10
   0 -19   9   17.26    2.62
   0  19  -9   19.39    4.01
   0  19  -9   18.12    3.65
   0 -19   8    0.29    1.18
   0  19  -8    0.95    2.07
   0  19  -8   -0.54    2.08
   0 -19   7   -0.60    1.46
   0  19  -7    0.14    2.12
   0 -19   6    6.07    2.23
   0  19  -6    2.85    2.51
   0  19  -6    3.00    1.88
   0  19  -6    2.61    2.65
   0 -19   5    0.91    1.50
   0  19  -5    1.73    2.67
   0  19  -5    1.86    2.15
   0  19  -5    1.63    2.42
   0 -19   4    0.62    1.66
   0 -19   4   -0.13    0.89
   0  19  -4    4.94    3.25
   0  19  -4    2.75    2.46
   0 -19   3   -2.97    2.46
   0 -19   3   -1.41    1.31
   0  19  -3    1.28    2.01
   0  19  -3    0.50    2.18
   0 -19   2   24.57    4.13
   0 -19   2   20.53    3.87
   0  19  -2   19.58    4.89
   0  19  -2   16.94    4.36
   0  19  -2   22.38    4.58
   0 -19   1    0.91    1.45
   0 -19   1    0.64    1.76
   0  19  -1    1.65    2.18
   0  19  -1   -2.67    3.15
   0 -19   0    4.36    1.95
   0 -19   0    0.06    1.69
   0  19   0    1.34    2.31
   0  19   0   -0.35    2.24
   0 -19  -1    2.11    1.69
   0 -19  -1   -0.78    1.64
   0  19   1   -1.77    2.80
   0  19   1   -1.58    1.45
   0 -19  -1   -2.83    2.35
   0 -19  -2    2.50    2.00
   0 -19  -2    0.62    1.34
   0 -19  -2   -2.73    2.45
   0  19   2    0.45    1.97
   0 -19  -3    4.05    2.05
   0 -19  -3    2.43    1.41
   0 -19  -3    0.11    2.17
   0  19   3   -2.06    2.59
   0 -19  -4    4.70    2.17
   0 -19  -4   -0.08    2.03
   0 -19  -5   -1.40    1.99
   0 -19  -5   -1.60    2.25
   0 -19  -6   -1.86    1.55
   0 -19  -6   -2.78    2.70
   0 -19  -7    5.18    1.97
   0 -19  -7    2.31    1.71
   0 -19  -8   -1.53    1.33
   0 -19  -8   -3.19    2.45
   0 -19  -9   -1.25    1.02
   0 -19  -9   -2.17    2.16
   0 -19 -10    4.37    1.78
   0 -19 -10    1.53    1.20
   0 -19 -11    0.30    0.87
   0 -19 -11    0.52    1.08
   0  20  -9    0.04    0.99
   0  20  -8    0.70    1.34
   0  20  -8   -0.14    1.34
   0 -20   7   -3.05    1.51
   0  20  -7    0.49    1.39
   0  20  -7   -2.34    1.96
   0 -20   6   -0.52    1.32
   0  20  -6    0.10    1.79
   0  20  -6   -2.00    1.81
   0 -20   5   -1.21    1.22
   0  20  -5    0.65    1.74
   0  20  -5    1.58    1.48
   0  20  -5   -1.20    1.50
   0 -20   4   -1.34    1.64
   0  20  -4    2.38    2.22
   0  20  -4   -2.82    1.82
   0  20  -4   -0.37    1.65
   0 -20   3    0.81    1.18
   0 -20   3   -0.60    0.88
   0  20  -3    0.98    1.61
   0  20  -3    3.16    2.58
   0  20  -3    1.66    1.91
   0 -20   2   18.75    3.11
   0 -20   2   15.23    2.83
   0  20  -2   18.11    3.99
   0  20  -2   15.19    3.26
   0 -20   1    7.87    2.06
   0 -20   1    8.55    2.27
   0  20  -1    3.86    2.45
   0  20  -1    6.96    2.54
   0 -20   0    0.88    1.20
   0 -20   0    1.52    1.31
   0  20   0   -1.53    2.41
   0  20   0   -1.17    1.43
   0 -20  -1   -0.79    1.27
   0 -20  -1   -0.62    1.35
   0  20   1    1.22    2.19
   0 -20  -2   15.44    3.04
   0 -20  -2   10.27    2.14
   0 -20  -2    8.13    2.44
   0 -20  -3    1.35    1.11
   0 -20  -3   -1.49    0.95
   0 -20  -3   -1.93    1.90
   0 -20  -4    3.52    1.68
   0 -20  -4   -0.67    1.67
   0 -20  -5    0.83    1.13
   0 -20  -5    0.82    1.56
   0 -20  -6    0.76    0.92
   0 -20  -6    2.33    1.60
   0 -20  -7    0.31    0.69
   0 -20  -7   -2.30    1.61
   0 -20  -8   -0.59    0.66
   0  20   8    1.43    1.42
   0 -20  -8    0.06    1.09
   0  21  -6    0.37    0.92
   0  21  -6    0.38    1.01
   0 -21   5   -1.60    0.92
   0  21  -5    0.53    1.08
   0  21  -5    0.45    1.03
   0 -21   4   -1.95    1.12
   0  21  -4   -1.84    1.62
   0  21  -4    0.16    1.08
   0 -21   3   -0.57    0.80
   0  21  -3   -0.86    1.45
   0  21  -3    0.38    0.88
   0  21  -3   -0.30    1.17
   0 -21   2   -0.80    0.92
   0 -21   2   -0.43    0.63
   0  21  -2   -0.89    1.19
   0  21  -2   -0.89    1.54
   0  21  -2   -1.72    1.25
   0 -21   1    0.25    0.80
   0 -21   1   -0.38    0.67
   0  21  -1    1.47    1.40
   0  21  -1    1.64    1.66
   0  21  -1    1.41    1.10
   0 -21   0    0.19    0.80
   0  21   0    0.20    1.21
   0 -21   0   -1.35    1.03
   0  21   1   -0.78    1.30
   0 -21  -1    0.29    0.87
   0  21   2    2.04    1.53
   0 -21  -2    0.11    0.84
   0  21   3    3.56    1.79
   0 -21  -3    5.67    1.59
   0  21   4    0.33    1.21
   0 -21  -4   -0.50    0.63
   0  21   5    2.41    1.37
   0 -21  -5    2.59    1.02
  -1  21   5    0.32    1.01
   1 -21  -5    0.31    0.56
  -1  21   4    3.24    1.62
   1 -21  -4    4.89    1.37
  -1  21   3    1.81    1.49
   1 -21  -3    0.62    0.74
  -1  21   2    2.23    1.73
   1 -21  -2    0.77    0.92
   1 -21  -1    0.78    0.69
  -1  21   1    0.34    1.24
   1 -21  -1    2.85    1.08
   1 -21   0    0.57    0.81
  -1  21   0   -0.63    1.58
  -1  21   0    0.93    1.26
   1 -21   0    1.48    0.94
   1 -21   1    1.15    0.88
   1 -21   1    0.02    0.54
  -1  21  -1    0.10    1.10
  -1  21  -1    0.81    1.32
   1 -21   2    0.98    0.89
  -1  21  -2    0.58    1.32
  -1  21  -2    0.01    0.95
  -1  21  -2    0.00    0.89
   1 -21   3   -0.66    1.02
  -1  21  -3   -0.23    1.52
  -1  21  -3   -0.58    1.07
   1 -21   4   -0.12    0.80
  -1  21  -4   -0.16    1.19
  -1  21  -4    0.22    1.02
   1 -21   5    2.22    1.00
  -1  21  -5    3.30    1.82
  -1  21  -5    1.37    1.23
   1 -21   6    1.13    0.80
  -1  21  -6    3.55    1.55
  -1  21  -6    1.34    1.18
   1 -20  -9    2.37    1.21
   1 -20  -8    0.34    0.65
   1 -20  -8    1.85    1.40
   1 -20  -7   -0.85    1.05
   1 -20  -7   -2.71    1.78
   1 -20  -6   -0.82    1.10
   1 -20  -6   -0.57    1.66
   1 -20  -5    3.77    1.61
   1 -20  -5    3.39    1.52
   1 -20  -4    5.16    1.95
   1 -20  -4    4.15    1.89
   1 -20  -3    3.57    1.75
   1 -20  -3    0.51    0.77
   1 -20  -3   -0.80    1.92
   1 -20  -2    1.13    1.32
   1 -20  -2   -0.46    1.12
   1 -20  -2   -1.23    1.61
   1 -20  -1   -0.97    1.21
   1 -20  -1   -0.05    1.13
  -1  20   1   -3.61    2.49
   1 -20   0   -0.53    1.50
   1 -20   0    1.82    1.43
  -1  20   0    4.47    2.65
  -1  20   0   -1.21    1.42
  -1  20   0    2.81    1.70
   1 -20   1    4.52    1.68
   1 -20   1    3.73    1.62
  -1  20  -1    1.74    1.87
  -1  20  -1    3.26    2.00
   1 -20   2   -1.47    1.63
   1 -20   2    0.08    0.80
  -1  20  -2   -2.84    1.92
   1 -20   3    1.15    1.27
   1 -20   3   -0.18    0.86
  -1  20  -3    1.90    2.51
  -1  20  -3    1.50    1.57
  -1  20  -3    1.35    1.51
   1 -20   4   12.23    2.60
  -1  20  -4   12.17    3.38
  -1  20  -4    4.22    2.09
  -1  20  -4   12.99    3.27
   1 -20   5   24.10    3.25
  -1  20  -5   23.74    4.44
  -1  20  -5   22.24    3.89
   1 -20   6   -0.78    1.20
  -1  20  -6   -3.42    1.99
  -1  20  -6    1.90    2.03
   1 -20   7   -0.51    1.08
  -1  20  -7    0.82    1.75
  -1  20  -7   -1.43    1.89
   1 -20   8   -1.13    1.00
  -1  20  -8   -0.76    1.31
  -1  20  -8   -1.35    1.53
  -1  20  -9    9.94    2.10
   1 -19 -11    0.04    1.02
   1 -19 -11    1.44    1.06
   1 -19 -10    2.45    1.13
   1 -19 -10    0.70    1.30
   1 -19  -9   -0.96    0.94
   1 -19  -9   -1.82    1.63
   1 -19  -8    4.60    1.70
   1 -19  -8   -0.57    1.91
   1 -19  -7    2.73    1.58
   1 -19  -7    4.85    2.27
   1 -19  -6   -0.54    1.28
   1 -19  -6   -2.27    2.22
   1 -19  -5   -0.74    1.63
   1 -19  -5    2.31    2.41
  -1  19   5   -1.17    2.23
   1 -19  -4    7.05    1.92
   1 -19  -4    6.76    2.91
  -1  19   4    7.91    2.47
   1 -19  -3   -0.54    1.72
   1 -19  -3   -0.68    1.44
   1 -19  -3    1.05    1.92
  -1  19   3   -1.74    2.26
   1 -19  -2   16.19    3.64
   1 -19  -2   11.53    2.61
   1 -19  -2    6.86    2.90
  -1  19   2   12.66    3.18
   1 -19  -1    1.43    1.94
   1 -19  -1    4.22    2.01
  -1  19   1    0.75    1.49
   1 -19  -1    1.12    1.86
  -1  19   1    6.99    3.22
   1 -19   0    2.45    1.99
   1 -19   0   -0.88    1.87
  -1  19   0   -2.22    2.65
  -1  19   0    3.22    1.94
   1 -19   1   10.42    2.97
   1 -19   1    6.69    2.55
  -1  19  -1    5.73    2.84
  -1  19  -1    3.36    2.25
   1 -19   2   41.56    5.23
   1 -19   2   35.17    5.04
  -1  19  -2   30.49    5.97
  -1  19  -2   36.66    5.69
  -1  19  -2   28.71    5.41
   1 -19   3    6.30    2.46
   1 -19   3    7.65    2.35
  -1  19  -3    7.25    3.18
  -1  19  -3    5.95    3.24
  -1  19  -3   11.41    3.76
   1 -19   4    4.10    2.23
   1 -19   4    3.62    1.64
  -1  19  -4    5.19    2.55
  -1  19  -4    2.34    2.16
  -1  19  -4    6.07    2.90
   1 -19   5   10.80    2.81
  -1  19  -5    9.83    3.10
  -1  19  -5   14.50    4.45
  -1  19  -5   14.82    4.02
   1 -19   6    0.25    1.39
  -1  19  -6   -1.71    2.51
  -1  19  -6    0.46    2.16
   1 -19   7    2.79    1.54
  -1  19  -7    6.78    3.07
  -1  19  -7    3.29    2.37
   1 -19   8   -2.56    1.64
  -1  19  -8    1.37    2.23
  -1  19  -8   -0.32    2.07
   1 -19   9   -0.73    1.12
  -1  19  -9    0.31    1.72
  -1  19  -9    0.40    1.54
   1 -19  10    0.05    0.69
  -1  19 -10    3.60    1.97
  -1  19 -11   12.97    2.49
  -1  19 -11   14.87    2.56
   1 -18 -13    6.69    1.77
   1 -18 -12    6.03    1.64
   1 -18 -12    9.17    2.44
   1 -18 -12    5.67    1.85
   1 -18 -11   -0.27    0.89
   1 -18 -11    0.47    1.45
   1 -18 -10    0.91    0.93
   1 -18 -10    0.11    0.99
   1 -18 -10   -0.04    1.99
   1 -18  -9    0.85    1.15
   1 -18  -9    0.96    2.13
   1 -18  -8    0.83    1.38
   1 -18  -8    4.94    2.84
   1 -18  -7   -2.12    1.76
   1 -18  -7    1.49    2.35
   1 -18  -6    4.82    2.54
  -1  18   6    2.58    1.56
   1 -18  -6    2.18    2.58
   1 -18  -5    0.62    1.59
  -1  18   5   -3.90    2.82
   1 -18  -5   -2.17    2.86
   1 -18  -4    1.52    1.57
  -1  18   4    2.54    2.10
   1 -18  -4    4.73    2.74
   1 -18  -3    0.72    1.56
  -1  18   3    2.99    2.74
   1 -18  -3    5.49    3.19
   1 -18  -2   13.16    3.36
  -1  18   2   15.79    4.71
   1 -18  -2   13.44    4.22
   1 -18  -1    8.91    2.99
   1 -18  -1    7.60    3.29
  -1  18   1    5.23    3.14
  -1  18   1    5.15    3.02
   1 -18   0    2.35    2.34
   1 -18   0    4.91    2.28
  -1  18   0    6.73    3.74
  -1  18   0    0.29    2.20
   1 -18   1   -0.16    2.03
  -1  18  -1   -4.07    3.54
  -1  18  -1   -0.42    3.31
   1 -18   2   -0.26    1.36
   1 -18   2   -0.16    1.86
  -1  18  -2   -4.50    4.02
  -1  18  -2   -5.52    4.19
   1 -18   3    0.32    1.18
   1 -18   3    5.49    2.87
  -1  18  -3    0.84    2.87
  -1  18  -3   -2.89    3.89
   1 -18   4    2.79    2.54
   1 -18   4    0.09    1.08
  -1  18  -4    1.27    2.09
  -1  18  -4   -1.12    2.94
  -1  18  -4   -3.70    3.61
   1 -18   5    6.17    2.59
  -1  18  -5   -0.46    1.75
  -1  18  -5   -1.98    2.95
  -1  18  -5    0.68    3.16
   1 -18   6   -0.54    1.98
  -1  18  -6    3.10    3.56
  -1  18  -6   -1.63    2.68
  -1  18  -6   -1.18    2.59
   1 -18   7   10.12    2.94
  -1  18  -7   13.28    4.64
  -1  18  -7    5.75    2.96
   1 -18   8   -1.59    1.74
  -1  18  -8   -2.90    2.68
  -1  18  -8   -1.09    2.89
   1 -18   9    2.49    1.74
  -1  18  -9    1.97    1.16
  -1  18  -9    2.41    2.39
  -1  18  -9    2.26    2.72
   1 -18  10   -2.31    1.34
  -1  18 -10   -0.32    0.91
  -1  18 -10    3.24    2.15
  -1  18 -10    3.27    2.46
  -1  18 -11   17.77    2.71
  -1  18 -11   20.44    3.73
  -1  18 -12   -0.50    0.88
  -1  18 -12    1.70    1.41
  -1  18 -12    0.70    1.34
  -1  18 -13    1.37    0.73
  -1  18 -13    1.30    0.99
  -1  18 -13    1.86    1.25
   1 -17 -14    0.81    0.79
   1 -17 -14    1.95    1.34
   1 -17 -14    0.65    0.92
   1 -17 -13    1.69    1.29
   1 -17 -13    0.84    1.60
   1 -17 -13    0.73    1.42
   1 -17 -13   -0.07    1.17
   1 -17 -12    3.23    1.62
   1 -17 -12    6.34    2.34
   1 -17 -11    1.17    1.02
   1 -17 -11    0.20    1.52
   1 -17 -11   -0.95    2.51
   1 -17 -10    5.45    2.12
   1 -17 -10    4.33    1.83
   1 -17 -10   -0.02    2.51
   1 -17  -9    0.92    1.85
   1 -17  -9   -3.88    3.30
   1 -17  -9   -0.34    1.72
   1 -17  -9   -1.63    2.91
   1 -17  -8    1.18    1.99
   1 -17  -8    0.11    1.42
   1 -17  -8   -1.80    3.04
   1 -17  -7   10.99    4.30
  -1  17   7    6.21    2.49
   1 -17  -7    4.55    2.61
   1 -17  -6   42.20    7.43
  -1  17   6   33.73    5.54
   1 -17  -6   23.03    4.92
   1 -17  -5    2.84    3.18
  -1  17   5    2.89    2.23
   1 -17  -4    0.26    1.34
   1 -17  -4    1.70    3.28
  -1  17   4   -1.26    2.93
   1 -17  -3    8.01    2.75
  -1  17   3    6.97    3.30
   1 -17  -3    8.87    3.71
   1 -17  -2  141.05   10.62
   1 -17  -2  130.27   12.28
  -1  17   2   99.27   10.13
  -1  17   2  131.68   12.15
  -1  17   1    4.53    4.22
   1 -17  -1    6.57    3.85
  -1  17   1   -0.44    2.77
   1 -17   0    1.60    2.49
  -1  17   0    0.10    2.70
  -1  17   0    0.13    2.95
  -1  17  -1   15.93    4.92
  -1  17  -1   10.54    3.84
  -1  17  -2   14.89    4.56
  -1  17  -2   10.39    4.31
  -1  17  -3   -0.70    2.58
  -1  17  -3    1.39    3.00
   1 -17   4   50.44    6.94
  -1  17  -4   42.90    7.04
  -1  17  -4   37.36    7.14
  -1  17  -5   17.63    5.33
  -1  17  -5   22.86    6.00
  -1  17  -5   14.80    4.62
   1 -17   6    2.31    2.30
  -1  17  -6    2.32    2.71
  -1  17  -6   -4.56    3.64
  -1  17  -6   -2.61    3.73
   1 -17   7    3.29    2.00
  -1  17  -7    3.75    3.41
  -1  17  -7    4.03    3.18
  -1  17  -7    1.12    2.45
   1 -17   8   38.26    5.50
  -1  17  -8   27.42    4.12
  -1  17  -8   42.92    8.01
  -1  17  -8   39.83    7.00
  -1  17  -9   90.77    7.29
   1 -17   9  102.22    8.17
  -1  17  -9  141.57   12.81
  -1  17  -9  126.67   11.62
  -1  17 -10    4.89    1.83
   1 -17  10    6.46    2.11
  -1  17 -10    5.99    3.50
  -1  17 -10    2.33    2.20
  -1  17 -11   55.40    5.56
  -1  17 -11   66.37    7.42
  -1  17 -12    1.17    1.28
  -1  17 -12    0.27    1.64
  -1  17 -13    8.14    2.04
  -1  17 -13   11.86    2.89
  -1  17 -13    7.81    2.57
  -1  17 -13    7.14    2.11
  -1  17 -14   17.58    2.57
  -1  17 -14   12.79    2.70
  -1  17 -14   20.02    3.26
  -1  17 -15    6.14    1.44
   1 -16 -15    1.27    1.06
   1 -16 -15    1.94    1.47
   1 -16 -15    0.99    1.13
   1 -16 -14    2.09    1.54
   1 -16 -14    0.72    1.83
   1 -16 -14   -0.77    1.50
   1 -16 -14    1.04    1.41
   1 -16 -14    0.52    1.06
   1 -16 -13    4.83    3.00
   1 -16 -13   -0.87    1.96
   1 -16 -13    0.39    1.46
   1 -16 -12    2.48    2.42
   1 -16 -12   -0.05    1.67
   1 -16 -11    3.08    1.82
   1 -16 -11   -0.79    2.70
   1 -16 -11    5.06    3.17
   1 -16 -11    4.91    2.43
   1 -16 -10    0.97    1.71
   1 -16 -10    2.62    2.30
   1 -16 -10    7.75    4.24
   1 -16  -9   19.47    4.84
   1 -16  -9   16.98    5.38
   1 -16  -9   18.88    4.24
   1 -16  -9   12.09    3.85
   1 -16  -8    5.26    2.32
   1 -16  -8    4.37    3.83
   1 -16  -8    1.90    2.40
  -1  16   7   -0.82    2.54
   1 -16  -7   -0.39    3.40
   1 -16  -7   -0.13    1.71
  -1  16   6    0.32    2.30
   1 -16  -6   -2.96    3.50
   1 -16  -6   -3.58    3.82
   1 -16  -5    0.21    2.94
   1 -16  -5   -2.91    4.04
  -1  16   5   -0.25    2.87
   1 -16  -4   11.33    3.95
  -1  16   4   16.51    4.48
   1 -16  -4    8.79    3.52
  -1  16   3    2.97    2.60
   1 -16  -3   -1.74    3.60
   1 -16  -3    2.29    2.07
  -1  16   2   -0.81    2.03
  -1  16   2   -3.29    3.25
   1 -16  -2   -1.17    2.52
  -1  16   1    6.49    3.47
   1 -16  -1   13.99    4.95
  -1  16   1    9.93    4.24
   1 -16   0    5.25    4.20
   1 -16   0    8.64    3.78
  -1  16   0   14.43    4.98
  -1  16   0   12.66    4.31
   1 -16   1   26.35    6.83
  -1  16  -1   19.53    5.51
  -1  16  -1   27.22    6.21
   1 -16   2   -1.94    3.57
  -1  16  -2   -0.19    3.26
  -1  16  -2    5.92    4.01
   1 -16   3   10.20    3.95
  -1  16  -3   12.90    4.92
  -1  16  -3   14.03    4.94
   1 -16   4   10.71    4.17
  -1  16  -4    4.89    3.63
  -1  16  -4    8.52    3.46
   1 -16   5   -1.22    3.10
  -1  16  -5   -1.11    3.24
  -1  16  -5   -3.87    3.96
  -1  16  -6    3.22    3.56
   1 -16   6   -2.62    2.28
  -1  16  -6   -3.80    3.71
  -1  16  -6   -0.59    3.36
  -1  16  -7    2.30    2.95
  -1  16  -7   -1.75    2.70
  -1  16  -7   -1.40    3.17
   1 -16   8    8.27    3.14
  -1  16  -8    7.58    4.00
  -1  16  -8   -0.90    2.84
  -1  16  -8    6.11    3.94
   1 -16   9   19.18    4.20
  -1  16  -9   20.73    6.08
  -1  16  -9   24.53    6.10
  -1  16 -10    6.95    2.47
   1 -16  10    3.59    1.84
  -1  16 -10    5.10    3.29
  -1  16 -10    4.32    2.88
   1 -16  11   -2.43    2.16
  -1  16 -11   -2.91    2.43
  -1  16 -11   -5.49    4.23
  -1  16 -11    1.43    2.67
  -1  16 -12    6.53    2.34
  -1  16 -12   10.40    3.54
  -1  16 -13    0.32    1.71
  -1  16 -13    0.57    1.77
  -1  16 -13    3.26    2.06
  -1  16 -14    0.92    1.39
  -1  16 -14    0.89    1.70
  -1  16 -14    0.80    1.53
  -1  16 -15    1.89    1.07
  -1  16 -15    3.65    1.89
  -1  16 -15    3.89    1.86
  -1  16 -16    6.69    1.72
  -1  16 -16    6.30    1.73
  -1  16 -16    3.23    1.28
   1 -15 -17    5.36    1.47
   1 -15 -17    4.09    1.39
   1 -15 -16   -0.56    1.39
   1 -15 -16    1.88    1.42
   1 -15 -16   -2.06    1.17
   1 -15 -16    0.00    0.88
   1 -15 -16    1.15    1.35
   1 -15 -15   -1.75    1.95
   1 -15 -15    2.73    1.75
   1 -15 -15   -2.61    1.75
   1 -15 -15    0.34    0.93
   1 -15 -15   -1.75    1.59
   1 -15 -15   -0.16    1.65
   1 -15 -14    1.61    2.50
   1 -15 -14   -3.94    2.10
   1 -15 -14   -2.15    2.22
   1 -15 -14    1.97    1.93
   1 -15 -14   -1.84    2.09
   1 -15 -13   15.31    3.12
   1 -15 -13   28.79    5.01
   1 -15 -13   20.65    4.37
   1 -15 -13   21.12    4.62
   1 -15 -12    4.43    2.09
   1 -15 -12    3.76    3.58
   1 -15 -12    5.73    3.41
   1 -15 -12    4.18    2.93
   1 -15 -11    9.94    3.12
   1 -15 -11    9.08    2.73
   1 -15 -11   17.36    4.48
   1 -15 -11    5.78    3.17
   1 -15 -11   17.76    5.55
   1 -15 -10    9.32    3.36
   1 -15 -10   10.12    3.66
   1 -15 -10    4.72    2.78
   1 -15 -10    5.11    3.95
   1 -15  -9    1.30    2.17
   1 -15  -9    3.99    3.71
   1 -15  -9    1.04    2.56
   1 -15  -8   15.66    4.85
   1 -15  -8   10.29    4.20
   1 -15  -8   17.37    5.58
  -1  15   7   26.27    5.15
   1 -15  -7   30.09    6.44
   1 -15  -7   34.28    6.01
   1 -15  -7   44.53    8.03
   1 -15  -6  106.89   12.00
   1 -15  -6   76.63    8.42
  -1  15   6   75.11    9.48
   1 -15  -6   82.55    9.83
   1 -15  -5    5.31    3.76
  -1  15   5    0.52    2.45
   1 -15  -5    3.99    3.24
   1 -15  -4   28.02    6.06
   1 -15  -4   24.36    5.24
  -1  15   4   26.28    5.75
   1 -15  -3   -4.45    3.80
   1 -15  -3    0.01    2.93
  -1  15   3   -1.75    3.57
   1 -15  -2   46.45    8.87
   1 -15  -2   49.69    8.02
  -1  15   2   41.27    7.26
  -1  15   2   34.97    6.81
   1 -15  -2   34.93    6.17
   1 -15  -1    0.98    3.07
  -1  15   1    0.24    2.86
   1 -15  -1   -2.32    2.97
   1 -15  -1   -1.34    2.42
  -1  15   1    0.47    2.47
   1 -15   0  110.41   11.52
   1 -15   0  128.62   14.35
  -1  15   0  119.10   11.89
  -1  15   0  109.66   12.23
   1 -15   1   12.52    5.77
  -1  15  -1   11.15    5.11
   1 -15   1   10.30    3.28
  -1  15  -1    9.11    4.09
   1 -15   2  302.03   21.24
  -1  15  -2  287.26   18.55
  -1  15  -2  294.88   19.72
   1 -15   3   29.41    6.88
  -1  15  -3   24.34    6.08
  -1  15  -3   19.22    5.75
   1 -15   4   23.31    5.97
  -1  15  -4   35.63    7.30
  -1  15  -4   32.56    6.59
   1 -15   5    6.24    2.87
  -1  15  -5    8.38    3.89
  -1  15  -5   15.01    5.36
   1 -15   6   -0.99    2.70
  -1  15  -6    6.49    4.34
  -1  15  -6   -5.17    5.32
  -1  15  -6    2.93    3.28
  -1  15  -7   33.08    6.59
  -1  15  -7   49.37    8.90
  -1  15  -8   15.63    5.58
  -1  15  -8   24.17    6.35
  -1  15  -8   13.08    4.16
   1 -15   9   24.31    4.71
  -1  15  -9   23.59    6.25
  -1  15  -9   26.10    6.31
  -1  15  -9   15.28    4.35
   1 -15  10   21.42    4.49
  -1  15 -10   13.71    4.60
  -1  15 -10   25.04    5.88
   1 -15  11    0.21    1.30
  -1  15 -11   -1.47    3.55
  -1  15 -11    3.65    2.60
  -1  15 -12   60.33    7.02
  -1  15 -12   69.94    8.53
  -1  15 -13   10.57    3.20
  -1  15 -13    4.06    2.47
  -1  15 -14   17.61    3.77
  -1  15 -14    9.12    2.05
  -1  15 -14   12.99    3.80
  -1  15 -14   11.10    3.39
  -1  15 -15    7.30    2.69
  -1  15 -15    1.08    1.50
  -1  15 -15    4.23    2.22
  -1  15 -16    9.66    2.39
  -1  15 -16    3.75    1.91
  -1  15 -16    7.02    2.38
  -1  15 -17    0.87    1.04
  -1  15 -17   -1.79    1.48
   1 -14 -18    2.02    0.96
   1 -14 -18    2.68    1.26
   1 -14 -17   20.05    3.51
   1 -14 -17   25.80    3.71
   1 -14 -17   14.35    2.47
   1 -14 -17   18.15    3.04
   1 -14 -17   24.14    3.53
   1 -14 -16    5.54    2.47
   1 -14 -16    3.86    2.04
   1 -14 -16    4.62    1.98
   1 -14 -16    3.17    1.81
   1 -14 -16    6.60    2.61
   1 -14 -15    7.28    3.52
   1 -14 -15    9.91    3.38
   1 -14 -15    2.97    2.13
   1 -14 -15    8.36    3.20
   1 -14 -15    1.93    2.20
   1 -14 -15    5.33    2.32
   1 -14 -14   42.68    7.57
   1 -14 -14   28.51    4.65
   1 -14 -14   32.99    5.60
   1 -14 -14   43.20    6.58
   1 -14 -14   34.06    5.50
   1 -14 -13    0.14    1.93
   1 -14 -13    0.72    2.92
   1 -14 -13    4.40    3.55
   1 -14 -12   16.34    4.23
   1 -14 -12   19.04    4.75
   1 -14 -12   19.86    5.68
   1 -14 -11   49.14    7.00
   1 -14 -11   43.40    7.26
   1 -14 -11   39.59    5.50
   1 -14 -11   45.77    8.26
   1 -14 -11   43.13    7.27
   1 -14 -10   37.37    5.77
   1 -14 -10   53.83    8.84
   1 -14 -10   43.76    7.12
   1 -14  -9   17.43    3.98
   1 -14  -9   14.98    3.99
   1 -14  -9   26.16    6.07
   1 -14  -8   -1.14    3.47
   1 -14  -8    6.55    4.13
   1 -14  -7  122.62   13.04
   1 -14  -7   99.23   10.66
   1 -14  -6  123.22   11.99
  -1  14   6  127.61   11.99
   1 -14  -5    4.20    3.92
   1 -14  -5    4.83    3.61
  -1  14   5    0.79    2.67
   1 -14  -5    1.97    2.33
   1 -14  -4    1.62    3.36
   1 -14  -4   -2.41    3.02
   1 -14  -4   -1.53    2.62
  -1  14   4    1.50    2.31
   1 -14  -3   27.95   12.19
   1 -14  -3   27.01    6.96
   1 -14  -3   35.46    7.26
  -1  14   3   31.19    6.34
   1 -14  -3   27.94    5.83
   1 -14  -2    8.36    5.35
   1 -14  -2   10.15    4.24
  -1  14   2    8.13    3.41
   1 -14  -2    5.08    3.25
   1 -14  -2    8.31    3.53
  -1  14   2    3.41    2.47
   1 -14  -1   13.18    8.56
   1 -14  -1   16.22    4.83
   1 -14  -1   14.25    4.49
   1 -14  -1    5.01    2.31
  -1  14   1   10.48    3.84
  -1  14   1   10.61    4.19
   1 -14   0   21.62   11.01
   1 -14   0    5.00    4.47
   1 -14   0   20.10    5.99
  -1  14   0   14.56    4.28
  -1  14   0   15.29    4.14
   1 -14   0   12.65    4.04
   1 -14   0    8.28    2.82
   1 -14   1   70.95   18.73
   1 -14   1   39.64   12.90
   1 -14   1   71.93   10.95
  -1  14  -1   54.10    8.43
  -1  14  -1   55.99    9.00
   1 -14   2   47.49   14.00
   1 -14   2   79.56   10.95
  -1  14  -2   66.14    9.83
  -1  14  -2   60.68    8.59
   1 -14   3    0.02    5.06
   1 -14   3    2.61    2.79
  -1  14  -3    4.13    3.12
  -1  14  -3   -0.13    2.92
   1 -14   4    2.81    5.70
   1 -14   4   -2.11    3.06
  -1  14  -4   -2.66    3.30
  -1  14  -4    0.66    2.98
   1 -14   5   43.43   14.01
   1 -14   5   29.50    6.70
  -1  14  -5   34.13    7.16
  -1  14  -5   32.54    7.07
   1 -14   6   17.10    5.26
  -1  14  -6   16.07    4.51
  -1  14  -6   16.50    5.68
  -1  14  -7    4.68    4.22
  -1  14  -7    2.40    2.55
  -1  14  -8   46.30    8.99
  -1  14  -8   34.24    6.32
  -1  14  -9   -1.85    3.24
  -1  14  -9   -1.40    2.45
  -1  14  -9   -2.66    3.92
   1 -14  10    2.57    2.13
  -1  14 -10    1.21    3.08
  -1  14 -10    2.88    3.03
  -1  14 -11    2.28    1.98
  -1  14 -11    3.92    3.87
  -1  14 -11    4.87    3.68
  -1  14 -12    5.64    2.52
  -1  14 -12   -0.76    3.57
  -1  14 -12    0.81    1.41
  -1  14 -12    1.84    2.61
  -1  14 -13   39.41    5.19
  -1  14 -13   35.22    5.84
  -1  14 -13   11.74    2.94
  -1  14 -13   21.59    5.27
  -1  14 -14   15.01    3.95
  -1  14 -14   13.88    3.05
  -1  14 -14    7.12    2.83
  -1  14 -14    9.89    2.67
  -1  14 -15    0.00    1.97
  -1  14 -15    2.41    1.54
  -1  14 -15    0.14    1.95
  -1  14 -15    1.61    1.47
  -1  14 -15   -3.79    3.12
  -1  14 -16   10.50    2.17
  -1  14 -16    7.84    2.78
  -1  14 -16    9.40    2.24
  -1  14 -16    4.78    1.96
  -1  14 -17    6.36    2.12
  -1  14 -17    0.82    1.58
  -1  14 -17    2.96    1.63
  -1  14 -18   -0.11    0.96
  -1  14 -18   -1.11    1.31
  -1  14 -18   -0.66    0.71
   1 -13 -18    0.28    1.23
   1 -13 -18    0.02    1.08
   1 -13 -18   -2.06    1.54
   1 -13 -18    0.90    1.35
   1 -13 -17    2.45    1.73
   1 -13 -17    9.03    2.65
   1 -13 -17    2.47    1.79
   1 -13 -17    5.93    2.51
   1 -13 -17    4.75    2.18
   1 -13 -16    1.60    2.35
   1 -13 -16    1.26    2.08
   1 -13 -16    3.17    2.25
   1 -13 -16    0.59    1.72
   1 -13 -16    2.02    2.50
   1 -13 -16   -2.60    2.52
   1 -13 -15   18.71    5.06
   1 -13 -15   19.13    4.08
   1 -13 -15   15.15    4.07
   1 -13 -15   14.90    3.73
   1 -13 -14   23.97    6.34
   1 -13 -14   19.07    4.45
   1 -13 -14   22.65    5.47
   1 -13 -14   28.46    5.59
   1 -13 -13   40.69    7.65
   1 -13 -13   51.15    8.61
   1 -13 -13   54.37    7.19
   1 -13 -13   49.13    7.36
   1 -13 -12   87.40   11.16
   1 -13 -12   95.14   11.57
   1 -13 -12   92.39    8.72
   1 -13 -12   64.44    7.51
   1 -13 -12   87.07   10.38
   1 -13 -11    2.36    3.24
   1 -13 -11    1.63    2.43
   1 -13 -11   -2.39    2.91
   1 -13 -11   -0.10    3.67
   1 -13 -11   -0.59    3.14
   1 -13 -10    0.74    1.80
   1 -13 -10    2.85    2.38
   1 -13 -10   -3.74    4.03
   1 -13 -10   -4.09    4.20
   1 -13 -10   -5.70    3.98
   1 -13  -9   16.65    4.16
   1 -13  -9   15.09    3.67
   1 -13  -9   17.60    5.64
   1 -13  -9   17.42    4.91
   1 -13  -8    6.40    4.01
   1 -13  -8    2.50    3.17
   1 -13  -8    6.34    2.69
   1 -13  -7   58.56   17.78
   1 -13  -7   73.69   10.67
   1 -13  -7   60.11    7.44
   1 -13  -7   61.41    8.58
   1 -13  -6   46.76   15.36
   1 -13  -6   54.45    9.01
   1 -13  -6   40.47    7.13
  -1  13   6   32.45    6.36
   1 -13  -6   42.31    6.18
   1 -13  -5  182.64   29.72
   1 -13  -5  220.93   17.01
  -1  13   5  164.90   13.32
   1 -13  -5  165.48   11.89
   1 -13  -5  184.58   13.61
   1 -13  -4   -3.78    3.67
  -1  13   4    1.16    2.54
   1 -13  -4   -0.44    2.35
   1 -13  -4    3.47    2.61
   1 -13  -4   -0.53    2.47
   1 -13  -3    7.47    5.79
   1 -13  -3    7.94    4.81
   1 -13  -3   -0.42    2.60
   1 -13  -3    5.68    3.16
   1 -13  -3    5.53    2.94
  -1  13   3    5.12    2.77
   1 -13  -2   20.48   10.21
   1 -13  -2   13.12    4.94
  -1  13   2   16.91    4.55
   1 -13  -2    6.53    2.23
   1 -13  -2   15.05    4.70
   1 -13  -1   11.19    8.59
   1 -13  -1    3.54    4.41
   1 -13  -1    7.12    4.18
  -1  13   1    3.79    3.15
   1 -13  -1    3.92    1.99
  -1  13   1    7.00    3.07
   1 -13   0   51.69   13.43
   1 -13   0   56.23   16.98
   1 -13   0   38.10    7.59
  -1  13   0   31.20    6.36
  -1  13   0   40.86    6.57
   1 -13   1    7.84    5.97
   1 -13   1    3.11    3.75
  -1  13  -1    1.75    2.83
  -1  13  -1    0.72    2.19
   1 -13   2   20.18    9.51
   1 -13   2   22.95    6.34
  -1  13  -2   19.71    6.42
  -1  13  -2   20.68    5.19
   1 -13   3  329.18   36.55
   1 -13   3  353.38   22.02
  -1  13  -3  370.74   22.03
  -1  13  -3  319.14   18.99
   1 -13   4   30.31   12.00
   1 -13   4   52.59    8.78
  -1  13  -4   62.10    9.62
  -1  13  -4   48.70    7.70
  -1  13  -4   56.80    9.38
   1 -13   5    9.73    7.14
   1 -13   5    3.06    2.08
  -1  13  -5    5.19    3.90
  -1  13  -5    3.04    3.89
  -1  13  -5    1.98    2.34
   1 -13   6   32.09   12.81
   1 -13   6   11.78    3.87
  -1  13  -6   19.07    5.56
  -1  13  -6   22.21    6.72
  -1  13  -6   18.66    5.50
  -1  13  -7   -2.52    2.45
   1 -13   7    2.51    4.62
  -1  13  -7    4.68    3.45
  -1  13  -7    2.09    2.63
  -1  13  -7    3.62    3.44
   1 -13   8    3.41    4.37
  -1  13  -8    1.21    3.70
  -1  13  -8    0.41    2.14
  -1  13  -8   10.33    4.10
  -1  13  -8    4.71    3.72
  -1  13  -9   21.78    6.41
  -1  13  -9   37.14    8.76
  -1  13  -9   28.80    7.05
  -1  13 -10   48.95    6.22
  -1  13 -10   79.29   11.53
  -1  13 -10  136.48   14.43
  -1  13 -10  109.63   12.59
  -1  13 -11    9.31    2.66
  -1  13 -11   19.77    6.32
  -1  13 -11   24.98    6.30
  -1  13 -11   27.76    6.90
  -1  13 -12    4.65    2.29
  -1  13 -12   -1.42    2.00
  -1  13 -12    8.26    4.82
  -1  13 -12    5.19    2.90
  -1  13 -13   14.97    3.60
  -1  13 -13   13.04    3.31
  -1  13 -13   15.79    4.37
  -1  13 -14   29.52    4.86
  -1  13 -14   30.90    5.67
  -1  13 -14   29.96    5.24
  -1  13 -14   16.90    4.73
  -1  13 -14   14.97    3.56
  -1  13 -15   20.54    3.63
  -1  13 -15   22.01    4.26
  -1  13 -15   21.25    4.35
  -1  13 -15   16.98    4.32
  -1  13 -15   17.29    3.72
  -1  13 -15   16.98    4.32
  -1  13 -16   62.59    6.47
  -1  13 -16   49.31    6.19
  -1  13 -16   53.95    5.67
  -1  13 -16   31.62    5.68
  -1  13 -16   29.69    4.31
  -1  13 -16   39.66    6.09
  -1  13 -17    1.22    1.21
  -1  13 -17    3.41    1.75
  -1  13 -17    4.07    2.20
  -1  13 -17    2.89    1.78
  -1  13 -17    2.78    1.92
  -1  13 -18   -2.64    1.32
  -1  13 -18   -0.62    1.11
  -1  13 -18    0.90    1.36
  -1  13 -19    5.63    1.53
  -1  13 -19   -1.77    0.97
   1 -12 -19   23.14    3.49
   1 -12 -19   25.70    3.46
   1 -12 -19   20.32    2.94
   1 -12 -19   25.27    3.38
   1 -12 -19   23.70    3.53
   1 -12 -18   12.37    3.33
   1 -12 -18   18.05    3.49
   1 -12 -18   13.98    3.14
   1 -12 -18   24.43    4.19
   1 -12 -18   13.52    3.25
   1 -12 -17    3.16    2.31
   1 -12 -17    6.63    2.63
   1 -12 -17    6.77    2.56
   1 -12 -17    2.96    1.64
   1 -12 -17    4.42    2.29
   1 -12 -16    3.86    3.38
   1 -12 -16    5.74    2.91
   1 -12 -16    3.92    2.93
   1 -12 -16   -0.08    1.89
   1 -12 -15    1.86    3.14
   1 -12 -15    0.03    2.54
   1 -12 -15   -1.37    2.29
   1 -12 -14   52.36    7.40
   1 -12 -14   50.07    8.91
   1 -12 -14   45.77    7.75
   1 -12 -14   40.08    6.95
   1 -12 -13  237.32   18.54
   1 -12 -13  233.29   17.72
   1 -12 -13  246.80   14.52
   1 -12 -13  199.47   12.61
   1 -12 -13  247.71   16.55
   1 -12 -12  124.91   13.62
   1 -12 -12  126.43   13.83
   1 -12 -12  118.22   10.54
   1 -12 -12  123.23   11.82
   1 -12 -12   95.34    8.97
   1 -12 -11    5.13    2.87
   1 -12 -11    4.54    3.38
   1 -12 -11   -0.25    3.69
   1 -12 -11   -0.47    3.02
   1 -12 -11   -1.82    3.61
   1 -12 -10   -0.43    2.80
   1 -12 -10    4.18    3.20
   1 -12 -10    5.42    3.41
   1 -12 -10    1.85    2.33
   1 -12  -9   23.84   11.63
   1 -12  -9   14.41    4.82
   1 -12  -9   22.59    6.68
   1 -12  -9   16.84    4.98
   1 -12  -9   21.23    4.57
   1 -12  -9   27.07    6.56
   1 -12  -8   17.24    9.84
   1 -12  -8   17.17    4.14
   1 -12  -8   22.53    6.31
   1 -12  -8   20.78    5.32
   1 -12  -8   23.22    6.13
   1 -12  -8   24.02    4.99
   1 -12  -7   -1.15    5.78
   1 -12  -7   -1.60    2.78
   1 -12  -7    3.67    3.78
   1 -12  -7    1.73    2.39
   1 -12  -7    4.08    2.91
   1 -12  -6    4.92    7.02
   1 -12  -6    2.21    2.90
   1 -12  -6    4.94    2.63
   1 -12  -6    7.53    3.38
   1 -12  -5   37.70   13.51
   1 -12  -5   42.03    8.09
   1 -12  -5   26.29    6.78
   1 -12  -5   30.73    5.35
   1 -12  -5   30.95    5.94
   1 -12  -4   25.59   12.41
   1 -12  -3   39.68   13.79
   1 -12  -2   -0.90    3.22
   1 -12  -2    4.84    6.14
   1 -12  -1    3.49    5.93
   1 -12  -1    2.97    3.17
   1 -12   0  180.46   23.63
   1 -12   1   27.15   10.29
   1 -12   2    9.18    6.36
   1 -12   3   56.40   14.65
   1 -12   4  160.65   24.99
   1 -12   5  250.29   31.77
   1 -12   6    8.28    6.72
  -1  12  -6    6.96    3.74
  -1  12  -6    2.54    2.71
   1 -12   7   -2.54    6.23
  -1  12  -7   -2.00    3.04
  -1  12  -7   -0.94    3.67
  -1  12  -7    1.34    3.02
  -1  12  -7   -0.93    2.52
  -1  12  -7    3.48    2.73
   1 -12   8   38.21   13.27
  -1  12  -8   29.92    5.64
  -1  12  -8   35.56    9.62
  -1  12  -8   36.12    8.41
  -1  12  -8   19.19    4.41
  -1  12  -8   39.74    8.03
   1 -12   9   31.31   11.40
  -1  12  -9   26.17    6.75
  -1  12  -9   24.72    7.39
  -1  12  -9   28.58    7.34
  -1  12  -9   25.06    6.39
  -1  12 -10   30.52    7.61
  -1  12 -10   27.98    8.64
  -1  12 -10   31.03    7.11
  -1  12 -10   27.52    6.98
  -1  12 -11   18.59    7.46
  -1  12 -11    5.37    3.92
  -1  12 -11    5.39    2.47
  -1  12 -11   17.23    5.71
  -1  12 -11   10.42    4.15
  -1  12 -12   27.09    5.45
  -1  12 -12   19.22    4.05
  -1  12 -12   40.33   10.73
  -1  12 -12   30.75    7.39
  -1  12 -12   36.70    7.87
  -1  12 -12   26.10    6.03
  -1  12 -13   -2.68    2.52
  -1  12 -13   -1.42    2.68
  -1  12 -13   -1.19    2.74
  -1  12 -13    3.27    5.29
  -1  12 -13    5.16    3.45
  -1  12 -14    9.29    3.83
  -1  12 -14    5.92    2.62
  -1  12 -14    3.15    2.58
  -1  12 -14   -1.87    2.69
  -1  12 -15    1.34    1.82
  -1  12 -15    7.66    3.49
  -1  12 -15    5.33    2.85
  -1  12 -15    7.34    3.73
  -1  12 -15    2.27    2.58
  -1  12 -15    2.36    2.52
  -1  12 -16    9.53    3.76
  -1  12 -16    5.49    2.67
  -1  12 -16    6.41    2.39
  -1  12 -16   -0.65    2.14
  -1  12 -16    6.04    3.24
  -1  12 -16    6.24    2.54
  -1  12 -17    8.96    3.01
  -1  12 -17    1.01    1.86
  -1  12 -17    3.01    1.74
  -1  12 -17    4.51    2.48
  -1  12 -17    5.15    2.85
  -1  12 -17    5.94    2.50
  -1  12 -18    7.49    2.25
  -1  12 -18    3.95    1.88
  -1  12 -18    3.79    2.09
  -1  12 -18    2.19    1.80
  -1  12 -19    5.24    1.75
  -1  12 -19    5.61    1.70
  -1  12 -19    8.20    2.53
  -1  12 -20   -2.29    0.98
  -1  12 -20   -2.24    0.88
   1 -11 -20    1.58    1.09
   1 -11 -20    4.13    1.82
   1 -11 -19    4.08    2.12
   1 -11 -19    0.74    1.40
   1 -11 -19    3.10    1.90
   1 -11 -19    2.70    1.46
   1 -11 -19    0.60    1.62
   1 -11 -19    2.63    1.95
   1 -11 -18    5.66    2.12
   1 -11 -18    9.81    2.89
   1 -11 -18    7.28    2.32
   1 -11 -18   10.35    3.18
   1 -11 -18   14.54    3.73
   1 -11 -18    8.73    3.06
   1 -11 -17   -2.81    3.17
   1 -11 -17    1.24    1.99
   1 -11 -17    0.39    2.50
   1 -11 -17   -1.01    1.97
   1 -11 -17   -2.65    2.48
   1 -11 -17   -0.17    2.42
   1 -11 -16   -1.03    2.77
   1 -11 -16   -0.32    2.04
   1 -11 -16    6.55    3.94
   1 -11 -16   -0.55    2.19
   1 -11 -15    9.21    4.37
   1 -11 -15   22.27    5.45
   1 -11 -15    9.08    3.08
   1 -11 -15   12.62    5.20
   1 -11 -15    6.29    3.22
   1 -11 -14   38.26    8.38
   1 -11 -14   27.46    5.12
   1 -11 -14   31.21    6.91
   1 -11 -14   37.46    6.83
   1 -11 -13  286.47   19.85
   1 -11 -13  273.48   21.06
   1 -11 -13  307.82   18.37
   1 -11 -13  279.48   15.14
   1 -11 -12   23.06    7.10
   1 -11 -12   17.56    5.68
   1 -11 -12   14.78    3.80
   1 -11 -12   19.99    5.17
   1 -11 -11   67.71   10.35
   1 -11 -11   75.03   10.98
   1 -11 -11   74.93    9.64
   1 -11 -11   81.11    8.76
   1 -11 -10   14.59    8.93
   1 -11 -10   14.44    5.19
   1 -11 -10   20.56    4.63
   1 -11 -10   20.45    5.61
   1 -11 -10   20.87    5.47
   1 -11  -9   -1.24    3.90
   1 -11  -9   -0.25    3.42
   1 -11  -9   -1.33    2.85
   1 -11  -9    0.29    1.88
   1 -11  -9    2.17    2.92
   1 -11  -9   -1.23    3.45
   1 -11  -8    2.62    5.77
   1 -11  -8    4.76    3.54
   1 -11  -8    2.23    2.38
   1 -11  -8    5.84    3.97
   1 -11  -8   10.24    3.74
   1 -11  -8    7.63    5.13
   1 -11  -7   18.70   10.07
   1 -11  -7   19.16    4.96
   1 -11  -6   95.58   20.43
   1 -11  -5    9.58    7.40
   1 -11  -4    9.86    8.06
   1 -11  -3    6.06    4.65
   1 -11  -3   21.46   11.61
   1 -11  -2    9.70    6.17
   1 -11  -2    3.79    7.37
   1 -11  -1  182.04   22.14
   1 -11   0    4.13    4.57
   1 -11   1    8.80    6.37
   1 -11   2   -3.78    5.66
   1 -11   3    8.13    5.71
   1 -11   4   17.15    9.40
   1 -11   5  192.95   27.41
   1 -11   6   16.32    8.36
   1 -11   7   -0.53    7.18
  -1  11  -8   27.38    5.39
   1 -11   8   46.82   14.83
  -1  11  -8   35.28    8.50
  -1  11  -8   40.71    8.23
  -1  11  -8   30.93    6.83
  -1  11  -9   56.65    7.67
   1 -11   9   64.04   17.65
  -1  11  -9   64.66   11.36
  -1  11  -9   63.93    9.67
  -1  11  -9   61.59    9.61
  -1  11  -9   59.49    9.43
   1 -11  10   47.99   15.06
  -1  11 -10   54.85   10.53
  -1  11 -10   40.75    7.86
  -1  11 -10   50.46    9.05
  -1  11 -10   48.74    9.03
  -1  11 -11   -1.04    3.03
   1 -11  11   -1.58    4.20
  -1  11 -11    1.16    4.37
  -1  11 -11    1.12    2.90
  -1  11 -11   -0.28    3.43
  -1  11 -11   -0.56    2.97
  -1  11 -12   19.59    4.86
  -1  11 -12   28.11    6.79
  -1  11 -12   26.39    8.78
  -1  11 -12   18.41    5.51
  -1  11 -13    3.43    2.06
  -1  11 -13    8.19    3.62
  -1  11 -13    1.15    2.10
  -1  11 -13   10.09    5.86
  -1  11 -14  139.41   11.21
  -1  11 -14  239.05   16.12
  -1  11 -14  287.95   24.33
  -1  11 -14  184.10   15.33
  -1  11 -14  160.68   11.52
  -1  11 -15    2.06    1.77
  -1  11 -15   12.42    4.64
  -1  11 -15    0.44    2.40
  -1  11 -15   16.01    8.01
  -1  11 -15    7.82    3.86
  -1  11 -15    2.87    2.31
  -1  11 -15    4.76    2.52
  -1  11 -16    3.39    3.09
  -1  11 -16   -2.96    2.62
  -1  11 -16    0.82    1.79
  -1  11 -16   -1.00    2.33
  -1  11 -16   -2.78    3.07
  -1  11 -16   -1.28    2.24
  -1  11 -17    1.96    1.84
  -1  11 -17   13.18    3.90
  -1  11 -17    2.59    1.73
  -1  11 -17   12.40    3.84
  -1  11 -17    9.90    3.61
  -1  11 -17    0.48    2.19
  -1  11 -18   12.89    3.63
  -1  11 -18    2.72    1.58
  -1  11 -18    7.78    2.46
  -1  11 -18    7.04    2.85
  -1  11 -18   16.48    4.21
  -1  11 -18   12.66    3.62
  -1  11 -19   -0.11    1.11
  -1  11 -19   -0.24    1.23
  -1  11 -19    1.72    1.89
  -1  11 -19   -2.15    1.65
  -1  11 -20    8.74    1.73
  -1  11 -20   26.62    3.30
   1 -10 -21    3.51    1.37
   1 -10 -21    2.95    1.46
   1 -10 -20   34.40    4.45
   1 -10 -20   39.03    4.46
   1 -10 -20   38.11    4.25
   1 -10 -20   27.11    3.55
   1 -10 -20   30.85    3.79
   1 -10 -20   41.55    5.08
   1 -10 -19   21.09    4.42
   1 -10 -19   18.20    3.69
   1 -10 -19   25.75    4.57
   1 -10 -19   16.41    3.39
   1 -10 -19   16.63    4.23
   1 -10 -19   18.61    3.93
   1 -10 -18   -1.90    2.58
   1 -10 -18    1.20    2.06
   1 -10 -18    0.23    1.91
   1 -10 -18    2.61    3.24
   1 -10 -18    0.70    2.63
   1 -10 -17    1.64    2.48
   1 -10 -17    4.25    3.06
   1 -10 -17    2.40    2.14
   1 -10 -17    5.85    3.77
   1 -10 -16    2.49    2.56
   1 -10 -16    0.33    3.09
   1 -10 -16    0.97    2.30
   1 -10 -15    3.42    3.91
   1 -10 -15   -3.03    3.12
   1 -10 -15    5.60    5.15
   1 -10 -15    4.53    3.59
   1 -10 -14    4.78    4.38
   1 -10 -14    6.78    3.98
   1 -10 -13   -3.09    5.61
   1 -10 -13    3.73    3.66
   1 -10 -13    0.46    2.58
   1 -10 -13   -1.18    3.03
   1 -10 -13    0.76    2.06
   1 -10 -12  102.09   13.32
   1 -10 -12   99.14   12.42
   1 -10 -12   97.86   10.73
   1 -10 -12   92.42    8.99
   1 -10 -12  101.53   11.00
   1 -10 -11   49.17   17.42
   1 -10 -11   90.41    9.81
   1 -10 -11   94.10   12.87
   1 -10 -11   86.95   11.61
   1 -10 -11   78.31    8.51
   1 -10 -11   84.14   10.07
   1 -10 -10    7.04    5.21
   1 -10 -10    2.32    2.88
   1 -10 -10    6.17    2.84
   1 -10 -10    7.02    4.25
   1 -10 -10    9.26    4.31
   1 -10 -10    5.83    2.67
   1 -10 -10    8.57    4.07
   1 -10  -9    4.65    5.15
   1 -10  -9   -1.45    3.56
   1 -10  -9    1.02    2.48
   1 -10  -9   -0.36    2.94
   1 -10  -9    1.20    2.42
   1 -10  -9    2.53    2.51
   1 -10  -8   -1.44    6.19
   1 -10  -7    9.31    6.19
   1 -10  -6   67.05   16.01
   1 -10  -5   14.85    9.44
   1 -10  -4   17.76    6.76
   1 -10  -4   21.16    9.44
   1 -10  -3   65.95   16.53
   1 -10  -3   45.79   10.59
   1 -10  -2  127.55   17.38
   1 -10  -2  153.57   23.76
   1 -10  -1   69.85   13.67
   1 -10   0   70.48   13.65
   1 -10   1  142.90   19.60
   1 -10   2  262.01   27.72
   1 -10   3  268.11   28.94
   1 -10   4   66.17   15.19
   1 -10   5   60.78   14.66
   1 -10   6  258.24   31.23
   1 -10   7   10.80    9.13
   1 -10   8   17.78   10.07
   1 -10   9    5.93    4.30
  -1  10 -10    4.43    2.35
   1 -10  10    2.56    5.42
  -1  10 -10    0.77    2.98
  -1  10 -10    3.39    2.44
  -1  10 -10    3.81    3.31
  -1  10 -10    2.65    2.92
  -1  10 -10    3.05    2.62
  -1  10 -11    4.32    2.10
   1 -10  11   -1.22    5.56
  -1  10 -11    6.30    3.96
  -1  10 -11    9.87    4.02
  -1  10 -11    4.41    2.69
  -1  10 -11    2.08    2.04
  -1  10 -12    7.68    3.05
   1 -10  12    4.61    6.40
  -1  10 -12   12.71    7.93
  -1  10 -12    3.40    4.34
  -1  10 -12   17.14    5.51
  -1  10 -12    6.90    3.76
  -1  10 -13    0.74    2.00
  -1  10 -13    2.99    2.64
  -1  10 -13    8.54    4.54
  -1  10 -14   27.17    5.83
  -1  10 -14   22.90    5.89
  -1  10 -14   20.80    4.49
  -1  10 -14   42.07   10.34
  -1  10 -14   24.82    5.69
  -1  10 -14   21.27    4.54
  -1  10 -15    6.84    2.76
  -1  10 -15    7.47    3.35
  -1  10 -15    6.35    3.48
  -1  10 -15    5.73    2.75
  -1  10 -15    4.82    2.86
  -1  10 -15    2.49    2.77
  -1  10 -16   -0.29    2.67
  -1  10 -16   -1.77    2.68
  -1  10 -16   -3.14    3.31
  -1  10 -16    0.02    2.36
  -1  10 -16   -1.08    5.53
  -1  10 -16    0.29    2.72
  -1  10 -16   -2.19    3.31
  -1  10 -17   -5.70    2.72
  -1  10 -17   -2.98    2.87
  -1  10 -17    1.22    2.81
  -1  10 -17   -1.31    2.71
  -1  10 -17   -0.24    2.40
  -1  10 -17    3.18    5.76
  -1  10 -17    2.28    2.86
  -1  10 -18   13.69    3.15
  -1  10 -18   13.88    3.46
  -1  10 -18   32.74    5.79
  -1  10 -18   30.52    5.80
  -1  10 -18   14.90    4.26
  -1  10 -18   37.05    6.42
  -1  10 -19   12.42    3.73
  -1  10 -19    3.16    1.90
  -1  10 -19    5.73    2.23
  -1  10 -19    4.31    2.44
  -1  10 -19   15.35    4.00
  -1  10 -20   12.29    2.27
  -1  10 -20   17.87    3.43
  -1  10 -20   14.27    2.81
  -1  10 -21    1.64    1.16
  -1  10 -21   -1.82    0.93
   1  -9 -21    2.09    1.05
   1  -9 -21    1.91    1.37
   1  -9 -21    4.60    1.78
   1  -9 -21    6.54    2.08
   1  -9 -20    0.22    1.30
   1  -9 -20   -1.32    1.39
   1  -9 -20    0.07    2.06
   1  -9 -20    2.25    1.74
   1  -9 -20    3.22    2.05
   1  -9 -20    2.61    2.45
   1  -9 -19   37.00    6.11
   1  -9 -19   33.83    3.63
   1  -9 -19   39.40    5.86
   1  -9 -19   34.81    5.29
   1  -9 -19   48.50    6.31
   1  -9 -19   37.09    6.20
   1  -9 -19   37.68    5.83
   1  -9 -18    6.38    3.27
   1  -9 -18    3.84    1.80
   1  -9 -18    2.36    2.38
   1  -9 -18    1.52    2.69
   1  -9 -18   10.71    4.27
   1  -9 -18    4.12    3.39
   1  -9 -17   -2.26    2.94
   1  -9 -17    0.55    2.12
   1  -9 -17   -0.32    1.53
   1  -9 -17   -5.46    3.94
   1  -9 -16    0.84    2.49
   1  -9 -16    2.26    1.96
   1  -9 -16    1.77    2.96
   1  -9 -16    2.10    4.68
   1  -9 -16    5.40    3.55
   1  -9 -16    1.77    2.43
   1  -9 -15  192.49   18.13
   1  -9 -15  219.28   10.85
   1  -9 -15  279.95   17.15
   1  -9 -15  281.95   22.78
   1  -9 -15  289.01   17.76
   1  -9 -14    1.58    1.43
   1  -9 -14    3.20    3.74
   1  -9 -14    3.80    3.66
   1  -9 -14   -2.32    3.26
   1  -9 -14   -4.17    4.44
   1  -9 -13   58.01   10.82
   1  -9 -13   56.77    7.89
   1  -9 -13   64.37    8.91
   1  -9 -12    2.99    6.06
   1  -9 -12   -3.16    3.39
   1  -9 -12   -2.83    4.20
   1  -9 -12   -1.62    3.42
   1  -9 -12   -3.06    3.05
   1  -9 -12   -0.52    2.59
   1  -9 -11    3.06    6.45
   1  -9 -11    4.00    3.37
   1  -9 -11   -0.69    3.35
   1  -9 -11    2.38    2.77
   1  -9 -11    5.35    2.71
   1  -9 -11    0.29    3.34
   1  -9 -10   45.15    8.80
   1  -9 -10   46.78    6.70
   1  -9 -10   44.16    8.56
   1  -9 -10   37.02   13.35
   1  -9  -9    2.86    3.06
   1  -9  -8   13.38    7.88
   1  -9  -7  153.37   24.02
   1  -9  -6    4.94    6.28
   1  -9  -5  189.75   25.26
   1  -9  -4  124.17   14.67
   1  -9  -4  157.48   22.43
   1  -9  -3  129.57   15.45
   1  -9  -3  180.39   23.82
   1  -9  -2  942.26   43.18
   1  -9  -2 1192.84   59.43
   1  -9  -1  937.11   44.21
   1  -9   0   23.10    8.43
   1  -9   1   30.52    9.91
   1  -9   2  453.29   34.45
   1  -9   3  123.96   18.47
   1  -9   4  180.70   23.55
   1  -9   5   22.28    9.55
   1  -9   6  266.11   30.74
   1  -9   7  255.61   31.10
   1  -9   8  643.53   50.94
   1  -9   9   32.08   12.53
   1  -9  10   35.39   13.24
  -1   9 -11   19.70    4.92
  -1   9 -11   33.29    6.69
  -1   9 -11   32.18    8.13
   1  -9  11   10.73    8.21
  -1   9 -12    0.48    1.85
  -1   9 -12   -1.81    3.40
  -1   9 -12    6.52    4.08
  -1   9 -12   -2.36    4.54
   1  -9  12   -5.34    5.15
  -1   9 -12   -1.62    6.00
  -1   9 -13   17.80    5.01
  -1   9 -13   12.67    3.37
  -1   9 -13   22.64    5.57
  -1   9 -13   13.83    7.06
  -1   9 -13   16.88   10.37
  -1   9 -14   71.43    9.81
  -1   9 -14   57.27    7.38
  -1   9 -14   67.93    9.34
  -1   9 -14   83.41   13.86
  -1   9 -14   60.77    8.88
  -1   9 -15   39.55    7.40
  -1   9 -15   33.33    5.59
  -1   9 -15   44.77    7.91
  -1   9 -15   43.89    7.45
  -1   9 -15   23.29    4.86
  -1   9 -15   61.66   12.63
  -1   9 -15   46.95    7.74
  -1   9 -16   96.34   11.27
  -1   9 -16   74.29    8.65
  -1   9 -16   47.45    7.32
  -1   9 -16   89.90   10.76
  -1   9 -16   82.77   10.23
  -1   9 -16   42.45    6.76
  -1   9 -16  105.91   15.64
  -1   9 -16   87.94   10.28
  -1   9 -17    5.19    2.74
  -1   9 -17    6.90    3.13
  -1   9 -17   12.30    5.39
  -1   9 -17   13.23    4.48
  -1   9 -17   11.72    4.22
  -1   9 -17   11.40    3.95
  -1   9 -17    3.58    3.43
  -1   9 -17   20.63    8.16
  -1   9 -18   29.80    5.27
  -1   9 -18   24.95    4.55
  -1   9 -18   41.52    6.89
  -1   9 -18   41.25    6.87
  -1   9 -18   38.78    9.23
  -1   9 -19   -3.92    2.88
  -1   9 -19    0.48    1.30
  -1   9 -19    0.69    2.66
  -1   9 -19    0.46    2.05
  -1   9 -19    3.64    2.97
  -1   9 -20   -0.11    0.89
  -1   9 -20   -1.35    1.79
  -1   9 -20   -2.51    2.18
  -1   9 -20    0.70    1.63
  -1   9 -21   -0.05    1.19
  -1   9 -21   -1.55    1.11
   1  -8 -22    3.20    1.33
   1  -8 -21    1.18    1.46
   1  -8 -21    0.92    1.02
   1  -8 -21    0.42    1.75
   1  -8 -21   -0.85    1.63
   1  -8 -21   -0.31    1.64
   1  -8 -20   31.99    5.27
   1  -8 -20   41.10    3.95
   1  -8 -20   31.37    4.73
   1  -8 -20   39.73    5.44
   1  -8 -20   34.45    5.16
   1  -8 -20   39.59    6.22
   1  -8 -20   32.71    4.65
   1  -8 -19    1.43    2.07
   1  -8 -19   -0.67    1.47
   1  -8 -19   -0.88    1.72
   1  -8 -19    0.38    2.55
   1  -8 -19    7.58    4.29
   1  -8 -19    0.11    2.57
   1  -8 -18   16.48    4.90
   1  -8 -18   23.72    3.60
   1  -8 -18   17.02    4.36
   1  -8 -18   25.52    5.35
   1  -8 -18   25.51    5.91
   1  -8 -18   22.67    6.11
   1  -8 -17   14.95    5.08
   1  -8 -17   21.35    5.27
   1  -8 -17   17.17    4.55
   1  -8 -17   20.59    3.59
   1  -8 -17   23.04    5.51
   1  -8 -16    1.97    2.90
   1  -8 -16   -0.25    1.88
   1  -8 -16    3.68    3.59
   1  -8 -16    3.15    5.22
   1  -8 -15    0.96    2.90
   1  -8 -15    0.91    1.79
   1  -8 -15   -1.14    3.81
   1  -8 -15    5.40    4.23
   1  -8 -15    1.41    2.83
   1  -8 -14   26.92    6.97
   1  -8 -14   30.76    4.44
   1  -8 -14   60.88   11.47
   1  -8 -14   51.18    7.89
   1  -8 -14   57.03    8.64
   1  -8 -14   58.56    9.85
   1  -8 -13   52.25    7.49
   1  -8 -13   23.16   11.74
   1  -8 -13   40.10    5.02
   1  -8 -13   55.95    7.41
   1  -8 -13   78.86   12.01
   1  -8 -13   78.34   10.79
   1  -8 -13   72.24    9.50
   1  -8 -12   11.77    4.07
   1  -8 -12    3.18    4.93
   1  -8 -12   15.70    4.89
   1  -8 -12    0.01    3.50
   1  -8 -12    7.81    3.97
   1  -8 -11   82.00    8.68
   1  -8 -11  100.16   12.44
   1  -8 -11   87.92    9.04
   1  -8 -10   39.63   14.31
   1  -8  -9    0.97    4.14
   1  -8  -8   43.29   10.63
   1  -8  -8   18.56    9.01
   1  -8  -7    3.71    4.88
   1  -8  -7    3.44    2.76
   1  -8  -6   42.30    8.80
   1  -8  -6   26.50   10.03
   1  -8  -5   13.40    4.71
   1  -8  -5   14.26    7.39
   1  -8  -5   13.31    4.98
   1  -8  -4   80.61   10.43
   1  -8  -4   61.20    9.31
   1  -8  -4   75.89   14.09
   1  -8  -3  238.81   16.61
   1  -8  -3  250.41   19.96
   1  -8  -2  143.86   16.14
   1  -8  -2  114.63   10.74
   1  -8  -1   15.27    3.66
   1  -8  -1   14.41    5.70
   1  -8   0    5.89    3.74
   1  -8   1   10.95    7.14
   1  -8   2  475.58   33.58
   1  -8   3  169.47   21.36
   1  -8   4  211.02   24.12
   1  -8   5  107.07   18.36
   1  -8   5   71.77   13.97
   1  -8   6   94.43   16.53
   1  -8   6  131.97   21.00
   1  -8   7   73.12   14.50
   1  -8   7  117.71   20.40
   1  -8   8    7.60    7.65
   1  -8   9    0.16    3.45
   1  -8  10  102.01   21.06
   1  -8  11    7.77    6.71
  -1   8 -12   68.81    9.18
  -1   8 -12   50.48    7.76
  -1   8 -12   59.13    8.22
  -1   8 -12   61.50    8.51
  -1   8 -12   56.09   10.07
  -1   8 -12   69.22    9.84
   1  -8  12   64.65   17.39
  -1   8 -12   72.87   18.83
  -1   8 -13   11.11    3.44
  -1   8 -13   15.82    5.01
  -1   8 -13    8.63    3.87
  -1   8 -13    6.79    3.07
  -1   8 -13   11.61    5.60
  -1   8 -13   11.36    7.84
  -1   8 -14   17.13    5.21
  -1   8 -14   22.86    4.85
  -1   8 -14   22.67    5.91
  -1   8 -14   23.48    8.47
  -1   8 -14   20.89    5.37
  -1   8 -15  115.90   12.35
  -1   8 -15  101.44   12.01
  -1   8 -15   94.15    9.63
  -1   8 -15  118.65   16.65
  -1   8 -15   99.18   11.26
  -1   8 -15   97.63   11.05
  -1   8 -16   14.35    4.27
  -1   8 -16   19.11    5.34
  -1   8 -16   15.49    5.65
  -1   8 -16    1.05    2.41
  -1   8 -16   10.15    7.20
  -1   8 -16   13.24    4.40
  -1   8 -16   17.95    5.00
  -1   8 -17   66.08    9.38
  -1   8 -17   78.95   10.32
  -1   8 -17   78.60    8.65
  -1   8 -17   45.61    6.77
  -1   8 -17   31.38    5.87
  -1   8 -17   69.21    9.65
  -1   8 -17   85.40   14.49
  -1   8 -17   76.68    9.86
  -1   8 -18    5.39    2.59
  -1   8 -18    6.73    3.76
  -1   8 -18   10.27    4.47
  -1   8 -18   14.38    4.16
  -1   8 -18   11.71    4.26
  -1   8 -18    2.56    4.85
  -1   8 -18   -3.80    3.58
  -1   8 -19    2.75    1.69
  -1   8 -19    2.17    2.67
  -1   8 -19   -1.09    2.39
  -1   8 -19    6.81    6.16
  -1   8 -19    3.04    2.95
  -1   8 -19   -0.61    2.41
  -1   8 -20   28.72    5.38
  -1   8 -20   30.64    4.86
  -1   8 -21    0.62    1.37
  -1   8 -21   -1.38    1.82
  -1   8 -21   -1.59    1.22
  -1   8 -22   15.86    2.91
  -1   8 -22    8.33    1.38
   1  -7 -22    0.83    1.17
   1  -7 -22    1.17    1.41
   1  -7 -22    3.50    1.94
   1  -7 -21   24.67    4.08
   1  -7 -21   30.59    3.51
   1  -7 -21   21.80    3.45
   1  -7 -21   29.98    4.43
   1  -7 -21   27.98    4.65
   1  -7 -21   30.92    5.10
   1  -7 -20   20.08    4.37
   1  -7 -20   23.34    4.33
   1  -7 -20   32.13    3.95
   1  -7 -20   36.27    5.60
   1  -7 -20   31.29    5.60
   1  -7 -20   32.25    4.94
   1  -7 -20   27.49    5.59
   1  -7 -19    9.72    3.72
   1  -7 -19    8.95    3.25
   1  -7 -19   13.68    2.99
   1  -7 -19   17.92    4.39
   1  -7 -19   12.58    4.59
   1  -7 -19   10.84    4.06
   1  -7 -18   13.14    4.42
   1  -7 -18   21.39    5.07
   1  -7 -18   24.65    4.21
   1  -7 -18   17.60    4.97
   1  -7 -18   23.78    5.25
   1  -7 -18   21.37    6.51
   1  -7 -17    7.85    4.52
   1  -7 -17   13.49    5.03
   1  -7 -17    3.73    3.55
   1  -7 -17    3.10    2.82
   1  -7 -17    6.73    2.88
   1  -7 -16    2.14    2.99
   1  -7 -16   -1.54    3.87
   1  -7 -16   -1.66    3.34
   1  -7 -16   -1.38    2.15
   1  -7 -16   -1.74    3.47
   1  -7 -16    0.62    5.35
   1  -7 -15  144.21   12.48
   1  -7 -15   92.06   12.38
   1  -7 -15  142.09    9.66
   1  -7 -15  174.06   18.14
   1  -7 -15  114.30   10.89
   1  -7 -15  182.98   17.65
   1  -7 -14   20.38    6.56
   1  -7 -14   31.17    6.35
   1  -7 -14    9.39    8.07
   1  -7 -14   37.42    9.78
   1  -7 -14   28.29    6.14
   1  -7 -14   31.92    6.86
   1  -7 -14   38.21    8.71
   1  -7 -13    5.05    2.96
   1  -7 -13    2.93    5.53
   1  -7 -13    1.89    2.28
   1  -7 -13    0.46    3.54
   1  -7 -13    2.05    2.23
   1  -7 -13    0.03    2.94
   1  -7 -12   -0.75    2.17
   1  -7 -12   -1.00    5.22
   1  -7 -12   -1.40    2.68
   1  -7 -12   -6.91    4.56
   1  -7 -11    4.80    5.48
   1  -7 -10   18.38   10.35
   1  -7  -9  158.66   23.79
   1  -7  -8  120.73   20.25
   1  -7  -8  193.20   21.63
   1  -7  -7  511.67   32.22
   1  -7  -7  301.39   30.08
   1  -7  -6   28.10    7.50
   1  -7  -6   14.24    6.85
   1  -7  -5   79.06    9.79
   1  -7  -5  104.00   16.60
   1  -7  -5  118.14   13.46
   1  -7  -4  168.39   14.60
   1  -7  -4  207.39   16.35
   1  -7  -4  209.52   22.97
   1  -7  -3   33.36   10.10
   1  -7  -3   29.48    7.06
   1  -7  -3   28.28    5.72
   1  -7  -2  527.81   27.53
   1  -7  -2  499.06   21.02
   1  -7  -1 1130.20   29.85
   1  -7  -1 1344.77   45.73
   1  -7   0  165.66   17.18
   1  -7   1  486.57   31.16
   1  -7   2  574.10   34.43
   1  -7   3 1049.62   47.42
   1  -7   3 1047.47   48.70
   1  -7   4  488.02   32.58
   1  -7   4  539.67   36.82
   1  -7   5   86.41   14.51
   1  -7   5   98.24   17.00
   1  -7   6  356.31   32.29
   1  -7   6  283.10   25.80
   1  -7   7   48.16   11.77
   1  -7   7   69.18   15.41
   1  -7   8  404.79   37.17
   1  -7   9  201.37   27.29
   1  -7  10    7.36    7.90
   1  -7  11  296.77   34.41
  -1   7 -11  274.71   33.00
  -1   7 -12    4.60    3.64
   1  -7  12    8.96    7.17
  -1   7 -12   15.60    6.01
  -1   7 -13   57.45    8.53
  -1   7 -13   68.63    9.34
  -1   7 -13   67.83    9.01
  -1   7 -13   51.82    7.01
  -1   7 -13   55.71    8.66
  -1   7 -13   74.98   18.98
  -1   7 -13   51.86    7.70
  -1   7 -13   68.02   12.00
  -1   7 -13   76.54    9.17
  -1   7 -14   23.13    5.75
  -1   7 -14   26.36    6.96
  -1   7 -14   25.94    6.56
  -1   7 -14   20.11    6.05
  -1   7 -14   24.70    5.00
  -1   7 -14   19.28    5.11
  -1   7 -14   10.98    3.81
  -1   7 -14   20.98    8.22
  -1   7 -14   30.24   12.67
  -1   7 -15   97.59   11.57
  -1   7 -15   92.68   11.41
  -1   7 -15   97.23    9.74
  -1   7 -15   85.19   10.88
  -1   7 -15  101.24   11.38
  -1   7 -15  117.60   16.29
  -1   7 -15   94.26   10.54
  -1   7 -16   18.66    5.73
  -1   7 -16   23.34    6.33
  -1   7 -16   25.80    5.07
  -1   7 -16   24.49    6.11
  -1   7 -16   10.87    3.32
  -1   7 -16   21.43    5.52
  -1   7 -16   21.72    8.75
  -1   7 -17   17.08    4.66
  -1   7 -17   13.48    5.23
  -1   7 -17    4.17    3.71
  -1   7 -17    5.91    2.76
  -1   7 -17   14.14    5.04
  -1   7 -17   17.77    7.46
  -1   7 -17   13.23    4.75
  -1   7 -17    2.07    2.47
  -1   7 -18    6.40    3.44
  -1   7 -18    0.13    1.62
  -1   7 -18    6.49    4.11
  -1   7 -18    3.11    2.94
  -1   7 -18    6.18    3.43
  -1   7 -18    3.37    4.50
  -1   7 -18   -8.47    3.89
  -1   7 -19    0.13    2.83
  -1   7 -19    1.52    1.18
  -1   7 -19    1.12    2.95
  -1   7 -19    0.22    2.04
  -1   7 -19    3.39    2.84
  -1   7 -19    8.58    5.69
  -1   7 -20   -1.51    2.40
  -1   7 -20   -0.56    3.11
  -1   7 -20    0.52    1.91
  -1   7 -21    1.74    2.38
  -1   7 -21    3.77    2.05
  -1   7 -21   -0.47    1.41
  -1   7 -21   -1.15    1.42
  -1   7 -22   19.02    3.33
  -1   7 -22   18.13    2.09
   1  -6 -22   14.67    2.73
   1  -6 -22   17.96    3.46
   1  -6 -22   14.70    3.14
   1  -6 -21    1.16    1.30
   1  -6 -21    0.89    1.08
   1  -6 -21    0.82    1.39
   1  -6 -21   -0.19    2.51
   1  -6 -21    3.89    2.64
   1  -6 -21   -1.50    2.34
   1  -6 -20    3.11    2.05
   1  -6 -20    9.60    2.81
   1  -6 -20    2.72    2.24
   1  -6 -20   17.56    4.71
   1  -6 -20    8.89    4.02
   1  -6 -20   12.18    3.89
   1  -6 -20    5.55    3.69
   1  -6 -20    5.81    2.45
   1  -6 -19   -2.07    2.61
   1  -6 -19    1.70    2.05
   1  -6 -19   -1.13    1.78
   1  -6 -19    4.05    3.57
   1  -6 -19   -2.39    3.60
   1  -6 -19   -0.50    1.79
   1  -6 -19    0.01    2.70
   1  -6 -18   17.68    5.87
   1  -6 -18    3.13    3.04
   1  -6 -18    7.14    2.99
   1  -6 -18    4.20    2.76
   1  -6 -18    3.07    3.21
   1  -6 -18    8.90    4.97
   1  -6 -18   10.22    3.81
   1  -6 -18    5.69    4.02
   1  -6 -17   79.39    9.41
   1  -6 -17   55.81    9.13
   1  -6 -17   80.43    7.36
   1  -6 -17   55.64    8.64
   1  -6 -17   69.55    8.44
   1  -6 -17   89.46   11.27
   1  -6 -17   90.10    9.68
   1  -6 -16    4.67    3.06
   1  -6 -16    9.42    3.71
   1  -6 -16   10.89    4.29
   1  -6 -16   13.20    3.31
   1  -6 -16    4.16    3.33
   1  -6 -16   10.20    5.87
   1  -6 -16   11.14    3.98
   1  -6 -15  157.08   13.04
   1  -6 -15  120.52   14.30
   1  -6 -15  136.15   12.03
   1  -6 -15  177.88   19.66
   1  -6 -15  196.44   18.72
   1  -6 -14    6.34    3.66
   1  -6 -14    5.46    2.58
   1  -6 -14    9.79    7.82
   1  -6 -14    7.37    3.13
   1  -6 -14    5.64    3.53
   1  -6 -14    4.83    3.84
   1  -6 -13    6.90    3.46
   1  -6 -13    1.73    2.88
   1  -6 -13    7.53    3.51
   1  -6 -13    5.61    5.15
   1  -6 -13    5.51    3.67
   1  -6 -12   22.91   12.07
   1  -6 -11   13.24    8.96
   1  -6 -10   79.66   17.42
   1  -6  -9  152.12   23.03
   1  -6  -8  332.79   27.29
   1  -6  -8  290.68   28.75
   1  -6  -7  136.16   16.00
   1  -6  -7   88.98   15.62
   1  -6  -6   14.04    6.75
   1  -6  -6   10.69    3.33
   1  -6  -6   19.19    5.61
   1  -6  -5   14.07    4.03
   1  -6  -5   14.59    5.96
   1  -6  -5   29.16    6.44
   1  -6  -4  344.58   19.15
   1  -6  -4  405.16   28.84
   1  -6  -4  414.77   14.43
   1  -6  -3  397.87   27.84
   1  -6  -3  367.02   18.52
   1  -6  -3  321.26   18.97
   1  -6  -2   45.36    8.10
   1  -6  -2   40.11    5.90
   1  -6  -1   53.60    8.83
   1  -6  -1   54.11    6.17
   1  -6   0 1934.77   53.77
   1  -6   1  673.10   33.16
   1  -6   2   13.71    6.04
   1  -6   2   13.90    5.44
   1  -6   3  452.25   28.39
   1  -6   3  477.21   31.00
   1  -6   4  154.08   18.85
   1  -6   4  131.36   15.99
   1  -6   5  338.77   25.83
   1  -6   5  395.98   31.02
   1  -6   6   -0.65    3.61
   1  -6   6    4.93    3.77
   1  -6   7   99.88   14.00
   1  -6   7  131.07   19.62
   1  -6   8  162.26   22.68
   1  -6   9   62.06   14.59
   1  -6  10   19.53    8.80
   1  -6  11   17.60    8.44
  -1   6 -11   19.16    8.25
  -1   6 -12  238.48   31.13
   1  -6  12  236.94   29.82
  -1   6 -13    5.13    2.98
  -1   6 -13    6.70    3.59
  -1   6 -13    5.92    3.17
  -1   6 -13    9.80    4.28
  -1   6 -13    6.47    2.51
  -1   6 -13    5.52    3.57
  -1   6 -13    2.77    5.62
  -1   6 -13   11.74    4.91
  -1   6 -13    3.91    2.25
  -1   6 -13    9.97    3.97
  -1   6 -14   53.84    8.49
  -1   6 -14   58.92    7.71
  -1   6 -14   66.45   10.06
  -1   6 -14   58.70    9.04
  -1   6 -14   64.87    9.52
  -1   6 -14   77.47   19.39
  -1   6 -14   52.83   10.45
  -1   6 -14   40.17    7.35
  -1   6 -14   39.48   10.24
  -1   6 -14   41.03    7.16
  -1   6 -14   74.24    9.78
  -1   6 -15  312.02   20.73
  -1   6 -15  335.02   18.11
  -1   6 -15  348.94   21.44
  -1   6 -15  378.23   22.90
  -1   6 -15  270.32   19.29
  -1   6 -15  305.05   39.25
  -1   6 -15  434.10   28.59
  -1   6 -15  362.03   28.40
  -1   6 -15  320.32   19.44
  -1   6 -15  309.82   19.47
  -1   6 -15  415.84   22.22
  -1   6 -16   48.71    8.53
  -1   6 -16   32.45    6.87
  -1   6 -16   57.52    9.39
  -1   6 -16   30.48    5.69
  -1   6 -16   57.48    7.57
  -1   6 -16   51.99    8.28
  -1   6 -16   58.76    8.77
  -1   6 -16   46.23   10.76
  -1   6 -17   52.46    8.82
  -1   6 -17   82.64   10.88
  -1   6 -17   47.96    6.83
  -1   6 -17   64.99    9.52
  -1   6 -17   75.56    8.84
  -1   6 -17   75.97    9.86
  -1   6 -17   61.83   11.88
  -1   6 -17   70.20    9.80
  -1   6 -18    1.07    3.66
  -1   6 -18    6.93    3.36
  -1   6 -18   -0.63    1.81
  -1   6 -18   -2.13    3.18
  -1   6 -18   -0.76    4.59
  -1   6 -18   -5.89    3.21
  -1   6 -18    1.33    2.95
  -1   6 -19    5.36    3.81
  -1   6 -19   10.03    4.85
  -1   6 -19    4.69    2.62
  -1   6 -19   -1.16    2.41
  -1   6 -19   12.15    4.37
  -1   6 -19    8.86    5.54
  -1   6 -20    9.42    2.43
  -1   6 -20   17.12    4.88
  -1   6 -20   23.81    4.67
  -1   6 -20   11.83    5.15
  -1   6 -20    4.99    2.63
  -1   6 -21    9.20    3.32
  -1   6 -21   16.51    3.81
  -1   6 -21    0.24    2.79
  -1   6 -21    6.60    2.29
  -1   6 -21    8.15    2.07
  -1   6 -22   13.19    3.04
  -1   6 -22    9.11    2.79
  -1   6 -22   17.99    2.26
  -1   6 -23  145.11    4.13
   1  -5 -23    5.87    2.04
   1  -5 -22   -0.43    0.67
   1  -5 -22    2.97    1.62
   1  -5 -22   -0.22    1.68
   1  -5 -22    2.92    2.38
   1  -5 -22    3.57    1.82
   1  -5 -21   13.26    3.30
   1  -5 -21   34.81    4.49
   1  -5 -21   11.67    2.66
   1  -5 -21   32.25    4.97
   1  -5 -21   26.68    5.16
   1  -5 -21   28.06    4.43
   1  -5 -21   15.49    4.22
   1  -5 -20   14.49    4.18
   1  -5 -20   12.09    3.22
   1  -5 -20   37.99    4.92
   1  -5 -20   20.63    6.00
   1  -5 -20   29.12    5.09
   1  -5 -20   18.86    5.33
   1  -5 -20   32.47    5.43
   1  -5 -19   -0.08    2.04
   1  -5 -19    2.54    3.83
   1  -5 -19    0.86    1.66
   1  -5 -19    3.74    2.53
   1  -5 -19    3.78    2.80
   1  -5 -19    8.19    4.69
   1  -5 -19    1.02    2.60
   1  -5 -19   -0.74    2.52
   1  -5 -18   19.96    5.32
   1  -5 -18    9.22    3.28
   1  -5 -18    8.97    3.41
   1  -5 -18   21.65    4.25
   1  -5 -18   11.64    3.75
   1  -5 -18   13.26    4.97
   1  -5 -18   13.77    5.07
   1  -5 -18   23.61    5.57
   1  -5 -17    3.29    2.87
   1  -5 -17    1.29    3.41
   1  -5 -17    4.53    2.43
   1  -5 -17    3.27    2.21
   1  -5 -17   -1.07    3.59
   1  -5 -17    2.86    2.98
   1  -5 -17    0.91    2.59
   1  -5 -16   54.56    8.10
   1  -5 -16   41.16    8.32
   1  -5 -16   32.99    7.17
   1  -5 -16   67.34   12.23
   1  -5 -16   49.56    7.33
   1  -5 -16   63.46    8.65
   1  -5 -15   31.20    6.06
   1  -5 -15   15.43    5.12
   1  -5 -15   15.32   10.64
   1  -5 -15   20.04    7.08
   1  -5 -15   20.47    6.18
   1  -5 -14   87.41   11.76
   1  -5 -14  130.13   11.34
   1  -5 -14   85.89   22.10
   1  -5 -14  109.92   14.55
   1  -5 -14  106.27   13.44
   1  -5 -13   17.18    4.53
   1  -5 -13   11.66   10.08
   1  -5 -13   17.98    5.19
   1  -5 -13   14.44    7.03
   1  -5 -12    2.48    3.98
   1  -5 -11   35.28   12.50
   1  -5 -10   75.67   16.27
   1  -5  -9  803.76   49.09
   1  -5  -8   69.78   14.15
   1  -5  -7   21.60    8.82
   1  -5  -7   22.26    6.99
   1  -5  -7   20.16    5.69
   1  -5  -6  230.07   13.71
   1  -5  -6  264.09   16.37
   1  -5  -6  301.45   24.87
   1  -5  -6  271.83   20.48
   1  -5  -5   55.43    6.54
   1  -5  -5   70.29   12.10
   1  -5  -5   55.58    7.06
   1  -5  -5   61.29    9.41
   1  -5  -4  536.71   16.64
   1  -5  -4  590.58   24.68
   1  -5  -4  421.38   19.02
   1  -5  -4  482.96   28.73
   1  -5  -3   39.88    9.43
   1  -5  -3   33.62    6.10
   1  -5  -3   23.12    3.48
   1  -5  -3   28.67    5.90
   1  -5  -2  604.04   19.79
   1  -5  -2  556.53   23.31
   1  -5  -1   70.35    6.63
   1  -5  -1   73.93    9.83
   1  -5   0  265.85   18.10
   1  -5   1  209.37   17.34
   1  -5   2 2392.43   61.97
   1  -5   2 2454.85   59.78
   1  -5   3   25.45    6.93
   1  -5   3   16.89    6.49
   1  -5   4 1627.37   55.89
   1  -5   4 1477.36   46.78
   1  -5   5  436.29   25.61
   1  -5   5  455.81   31.28
   1  -5   6  696.27   32.37
   1  -5   6  731.99   41.71
   1  -5   7    6.36    4.02
   1  -5   7    0.97    2.38
   1  -5   8  995.55   52.16
   1  -5   9    4.80    5.31
   1  -5  10   45.20   12.37
  -1   5 -10   63.57   13.93
   1  -5  11    9.89    5.09
  -1   5 -11   15.83    7.55
  -1   5 -12    9.09    5.66
  -1   5 -13   94.11   19.67
  -1   5 -14  124.21   12.90
  -1   5 -14  156.43   11.98
  -1   5 -14  137.70   13.45
  -1   5 -14  173.86   15.57
  -1   5 -14  167.91   14.07
  -1   5 -14  159.48   14.25
  -1   5 -14  162.03   26.92
  -1   5 -14  132.10   12.02
  -1   5 -14  115.01   11.52
  -1   5 -14  181.10   17.59
  -1   5 -14  122.34   11.18
  -1   5 -14  191.49   14.59
  -1   5 -15   24.61    6.39
  -1   5 -15   19.21    5.57
  -1   5 -15   35.46    8.12
  -1   5 -15   33.78    6.78
  -1   5 -15   29.32    5.73
  -1   5 -15   31.70    6.75
  -1   5 -15   33.70   13.11
  -1   5 -15   22.24    8.85
  -1   5 -15   33.27    8.55
  -1   5 -15   22.36    5.26
  -1   5 -15   19.66    5.31
  -1   5 -15   36.32    7.41
  -1   5 -15   23.90    5.30
  -1   5 -16    8.19    3.29
  -1   5 -16    6.93    3.75
  -1   5 -16    2.28    1.70
  -1   5 -16    1.88    3.89
  -1   5 -16    4.43    3.68
  -1   5 -16    8.67    3.80
  -1   5 -16    9.27    5.67
  -1   5 -16    6.08    3.26
  -1   5 -16    8.61    5.02
  -1   5 -16    4.18    2.71
  -1   5 -16    9.43    3.58
  -1   5 -16   11.23    4.88
  -1   5 -17   21.10    4.77
  -1   5 -17   10.56    4.36
  -1   5 -17    3.91    3.26
  -1   5 -17   19.26    5.81
  -1   5 -17    1.26    2.29
  -1   5 -17   11.34    4.33
  -1   5 -17   13.77    6.96
  -1   5 -17    1.00    4.21
  -1   5 -17    9.87    3.96
  -1   5 -17   20.33    6.18
  -1   5 -18   45.65    8.21
  -1   5 -18   32.26    6.76
  -1   5 -18   36.85    7.91
  -1   5 -18   65.01    8.05
  -1   5 -18   57.71    8.75
  -1   5 -18   14.28    4.21
  -1   5 -18   32.62    8.80
  -1   5 -19    0.79    3.40
  -1   5 -19   -1.51    2.71
  -1   5 -19    0.09    3.69
  -1   5 -19   -0.39    3.73
  -1   5 -19    5.16    3.87
  -1   5 -19   -3.72    2.80
  -1   5 -20   46.31    7.94
  -1   5 -20   38.53    6.57
  -1   5 -20   56.33    7.66
  -1   5 -20   21.37    6.85
  -1   5 -20   28.00    4.58
  -1   5 -20   39.24    4.32
  -1   5 -21    8.98    3.57
  -1   5 -21    8.11    3.42
  -1   5 -21    3.60    1.80
  -1   5 -21    5.98    1.85
  -1   5 -22   23.97    4.04
  -1   5 -22   27.29    4.50
  -1   5 -22   32.92    2.91
  -1   5 -23  184.04    4.97
   1  -4 -23    5.91    2.21
   1  -4 -23    2.75    1.45
   1  -4 -22   -0.07    0.86
   1  -4 -22    2.71    1.73
   1  -4 -22    0.13    1.40
   1  -4 -22    3.25    2.64
   1  -4 -22   -0.61    1.87
   1  -4 -21   10.28    3.23
   1  -4 -21   16.47    3.45
   1  -4 -21   18.17    5.14
   1  -4 -21   21.78    4.46
   1  -4 -21   24.76    4.80
   1  -4 -21   11.88    4.08
   1  -4 -20   24.23    5.16
   1  -4 -20   39.26    6.75
   1  -4 -20   22.29    4.20
   1  -4 -20   54.59    6.10
   1  -4 -20   35.97    7.08
   1  -4 -20   35.03    5.46
   1  -4 -20   49.42    7.00
   1  -4 -20   25.99    5.82
   1  -4 -19   56.19    8.09
   1  -4 -19   36.46    6.71
   1  -4 -19   71.97    7.23
   1  -4 -19   35.37    6.07
   1  -4 -19   28.40    5.13
   1  -4 -19   51.95    8.73
   1  -4 -19   61.14    8.28
   1  -4 -19   42.89    7.85
   1  -4 -18    6.35    3.49
   1  -4 -18   -1.69    3.25
   1  -4 -18   -0.29    2.80
   1  -4 -18   -0.10    1.53
   1  -4 -18    2.65    2.82
   1  -4 -18   -5.81    4.80
   1  -4 -18   -2.89    4.67
   1  -4 -18    1.12    2.76
   1  -4 -17   25.61    6.72
   1  -4 -17   28.57    5.79
   1  -4 -17   27.43    5.93
   1  -4 -17   19.37    5.28
   1  -4 -17   11.73    4.47
   1  -4 -17   23.02    5.08
   1  -4 -17   20.26    5.36
   1  -4 -16   10.58    4.76
   1  -4 -16   16.62    4.68
   1  -4 -16   17.58    4.69
   1  -4 -16   14.35    4.74
   1  -4 -16   11.41    5.16
   1  -4 -16    5.16    3.06
   1  -4 -16    9.28    3.32
   1  -4 -15  182.09   13.97
   1  -4 -15  183.74   13.41
   1  -4 -15  105.92   13.09
   1  -4 -15   97.12   23.09
   1  -4 -15  113.87   12.34
   1  -4 -15  116.16   15.50
   1  -4 -15   72.57   11.27
   1  -4 -15  227.58   16.05
   1  -4 -15  118.05   14.43
   1  -4 -15  192.76    7.97
   1  -4 -14  256.70   15.21
   1  -4 -14  216.49   17.91
   1  -4 -14  330.80   17.08
   1  -4 -14  216.25   33.82
   1  -4 -14  383.81   20.11
   1  -4 -14  266.31   22.44
   1  -4 -14  251.38   20.09
   1  -4 -14  201.98    8.15
   1  -4 -13  341.73   39.88
   1  -4 -12  382.85   40.20
   1  -4 -11    4.69    3.87
   1  -4 -10  179.16   23.95
   1  -4  -9  160.46   20.80
   1  -4  -8   11.78    7.19
   1  -4  -7   25.55    6.30
   1  -4  -7   32.13    7.78
   1  -4  -7   25.50    7.55
   1  -4  -6  221.29   15.92
   1  -4  -6  250.86   21.28
   1  -4  -6  257.63   19.44
   1  -4  -5    5.41    2.58
   1  -4  -5   11.85    4.71
   1  -4  -5    8.97    4.78
   1  -4  -5    6.51    2.54
   1  -4  -4  352.18   14.39
   1  -4  -4  411.02   20.37
   1  -4  -4  390.89   16.90
   1  -4  -3  357.28   16.80
   1  -4  -3  309.13   10.54
   1  -4  -3  345.60   15.91
   1  -4  -3  385.92   22.92
   1  -4  -2 1499.44   33.75
   1  -4  -2 1492.54   42.93
   1  -4  -1  921.71   19.18
   1  -4  -1  941.25   28.51
   1  -4   0  371.16   19.14
   1  -4   1  972.07   33.22
   1  -4   2 1364.90   39.05
   1  -4   2 1238.99   40.20
   1  -4   3  323.03   22.29
   1  -4   3  322.87   18.97
   1  -4   4  231.35   19.54
   1  -4   4  253.10   16.49
   1  -4   5 1083.36   33.87
   1  -4   5  929.26   41.40
   1  -4   6  125.08   16.15
   1  -4   6  153.47   13.04
   1  -4   7    7.32    4.64
   1  -4   7    9.22    3.48
   1  -4   8  160.48   20.06
   1  -4   9  204.26   22.81
   1  -4  10   55.86   12.87
  -1   4 -10   77.51   14.84
  -1   4 -11    6.78    6.19
   1  -4  11    9.03    5.14
  -1   4 -12   -1.26    4.06
  -1   4 -13   75.63   17.08
  -1   4 -14   45.01    7.24
  -1   4 -14   45.08    7.47
  -1   4 -14   48.80    8.08
  -1   4 -14   44.24    7.81
  -1   4 -14   43.98    6.38
  -1   4 -14   56.36    8.32
  -1   4 -14   42.51   13.53
  -1   4 -14   54.00    7.48
  -1   4 -14   53.88    7.35
  -1   4 -14   73.70   11.01
  -1   4 -14   39.01    6.62
  -1   4 -14   58.08    8.04
  -1   4 -15    2.14    3.05
  -1   4 -15    1.35    3.54
  -1   4 -15    2.49    2.21
  -1   4 -15    0.93    2.22
  -1   4 -15    3.67    3.12
  -1   4 -15    1.71    2.07
  -1   4 -15   -1.22    3.44
  -1   4 -15   -2.00    2.92
  -1   4 -15    6.01    5.03
  -1   4 -15    0.98    2.10
  -1   4 -15   -1.48    2.84
  -1   4 -15    2.24    3.01
  -1   4 -16    2.17    2.55
  -1   4 -16    1.92    2.83
  -1   4 -16    1.70    3.43
  -1   4 -16    1.67    2.11
  -1   4 -16   -2.67    4.37
  -1   4 -16   -0.55    3.68
  -1   4 -16    3.79    2.44
  -1   4 -16    0.11    3.48
  -1   4 -16    2.69    2.51
  -1   4 -16   -1.05    3.05
  -1   4 -16    0.06    4.49
  -1   4 -16   -0.18    2.42
  -1   4 -16    2.99    2.52
  -1   4 -16    1.99    2.74
  -1   4 -17   17.85    5.14
  -1   4 -17   27.18    6.37
  -1   4 -17   24.51    5.56
  -1   4 -17   14.57    4.63
  -1   4 -17   10.65    4.92
  -1   4 -17   18.03    3.78
  -1   4 -17    6.05    3.31
  -1   4 -17   30.59    6.56
  -1   4 -17   14.81    6.54
  -1   4 -17   30.23    8.42
  -1   4 -17   21.14    5.31
  -1   4 -17   27.82    6.64
  -1   4 -17   22.54    5.52
  -1   4 -18   53.02    7.39
  -1   4 -18   67.78    9.83
  -1   4 -18   32.58    7.58
  -1   4 -18   50.30    8.39
  -1   4 -18   50.18    8.41
  -1   4 -18   46.63    5.87
  -1   4 -18   67.97    9.49
  -1   4 -18   39.45    9.30
  -1   4 -18   15.34    4.24
  -1   4 -18   70.58   12.33
  -1   4 -18   42.92    6.93
  -1   4 -18   57.94    8.14
  -1   4 -18   70.35    9.97
  -1   4 -19   34.31    5.95
  -1   4 -19    5.39    3.67
  -1   4 -19   17.96    3.89
  -1   4 -19   19.93    5.46
  -1   4 -19   24.69    5.84
  -1   4 -19   21.08    3.85
  -1   4 -19   18.56    4.67
  -1   4 -19    4.56    2.75
  -1   4 -19   11.36    5.65
  -1   4 -20   -1.00    3.34
  -1   4 -20    0.46    2.51
  -1   4 -20   -1.27    2.56
  -1   4 -20    1.66    1.51
  -1   4 -20    2.36    3.32
  -1   4 -20   -1.77    2.10
  -1   4 -20   -3.32    1.89
  -1   4 -21   11.65    3.90
  -1   4 -21    8.90    3.45
  -1   4 -21    2.50    1.62
  -1   4 -21   11.19    2.35
  -1   4 -22   50.30    6.18
  -1   4 -22   70.99    4.25
  -1   4 -23  242.14    5.95
   1  -3 -23    5.97    1.83
   1  -3 -23    2.37    1.96
   1  -3 -23    1.33    1.11
   1  -3 -22    0.50    1.05
   1  -3 -22   19.06    3.23
   1  -3 -22   13.41    3.61
   1  -3 -22    7.75    2.78
   1  -3 -21   47.86    6.87
   1  -3 -21   16.48    3.85
   1  -3 -21   50.55    5.61
   1  -3 -21   41.60    6.64
   1  -3 -21   41.04    5.64
   1  -3 -21   52.52    7.07
   1  -3 -21   20.90    4.82
   1  -3 -20   14.82    4.63
   1  -3 -20   12.93    4.23
   1  -3 -20   20.18    4.18
   1  -3 -20    8.56    2.83
   1  -3 -20   16.24    5.48
   1  -3 -20   11.30    4.14
   1  -3 -20   23.41    5.41
   1  -3 -19   16.81    4.88
   1  -3 -19   21.11    5.20
   1  -3 -19   12.88    3.66
   1  -3 -19   16.26    3.62
   1  -3 -19   12.86    3.84
   1  -3 -19   17.23    5.95
   1  -3 -19   15.85    4.91
   1  -3 -19   19.41    5.07
   1  -3 -18    2.19    2.08
   1  -3 -18    3.16    2.90
   1  -3 -18    5.38    3.16
   1  -3 -18    4.13    1.98
   1  -3 -18   -3.48    4.30
   1  -3 -18   -1.46    3.84
   1  -3 -18    1.01    4.27
   1  -3 -18   -3.38    4.17
   1  -3 -17  182.22   13.94
   1  -3 -17   80.54   10.11
   1  -3 -17  104.91   11.01
   1  -3 -17  119.15   11.36
   1  -3 -17   75.99   10.49
   1  -3 -17   77.77    9.60
   1  -3 -17   58.42   10.23
   1  -3 -17  179.78   14.70
   1  -3 -17   81.80   10.10
   1  -3 -17   72.70   10.46
   1  -3 -16    8.31    3.95
   1  -3 -16   23.79    5.86
   1  -3 -16    7.96    3.64
   1  -3 -16   13.49    4.32
   1  -3 -16    5.29    2.94
   1  -3 -16    5.27    2.51
   1  -3 -16   11.57    8.31
   1  -3 -16    2.48    3.80
   1  -3 -16    1.51    4.37
   1  -3 -16    5.22    3.40
   1  -3 -16    5.19    2.76
   1  -3 -15   -0.52    1.84
   1  -3 -15   -0.77    2.37
   1  -3 -15    0.91    1.78
   1  -3 -15    0.78    2.14
   1  -3 -15   -0.67    4.24
   1  -3 -15    1.50    1.56
   1  -3 -15   -1.53    3.24
   1  -3 -15    2.35    4.89
   1  -3 -15   -5.82    4.15
   1  -3 -14  117.30   10.18
   1  -3 -14   92.61    8.97
   1  -3 -14   77.48   10.49
   1  -3 -14   83.17   20.52
   1  -3 -14   91.36    8.88
   1  -3 -14   66.97   11.18
   1  -3 -14   59.60    4.43
   1  -3 -14   90.18   11.79
   1  -3 -13    8.01    8.61
   1  -3 -12  104.72   20.72
   1  -3 -11    4.19    6.04
   1  -3 -10  434.08   35.75
   1  -3  -9   24.14    9.09
   1  -3  -8   14.51    5.61
   1  -3  -7  682.39   35.67
   1  -3  -6   29.39    6.08
   1  -3  -6   31.68    7.56
   1  -3  -6   38.07    7.71
   1  -3  -5   50.28    7.86
   1  -3  -5   69.86   10.41
   1  -3  -5   65.71    6.85
   1  -3  -5   81.62   11.64
   1  -3  -4 4508.83   51.77
   1  -3  -4 4423.17   52.66
   1  -3  -3  248.50   16.19
   1  -3  -3  224.07   11.28
   1  -3  -3  223.05   12.41
   1  -3  -3  220.25    9.06
   1  -3  -2 3492.29   44.44
   1  -3  -2 3348.13   23.30
   1  -3  -2 3705.33   41.45
   1  -3  -2 3855.05   60.18
   1  -3  -1 1021.51   17.18
   1  -3  -1  978.12   24.88
   1  -3   0   46.44    7.08
   1  -3   1 1345.47   34.43
   1  -3   2 1505.54   39.82
   1  -3   2 1637.72   36.00
   1  -3   3  775.90   24.62
   1  -3   3  675.80   29.52
   1  -3   4  401.90   17.37
   1  -3   4  347.03   22.34
   1  -3   5  876.47   25.35
   1  -3   5  685.46   32.30
   1  -3   6  730.81   35.15
   1  -3   6  838.60   25.15
   1  -3   7  360.34   26.24
   1  -3   7  392.67   18.12
   1  -3   8  101.82   15.34
  -1   3  -9  723.87   39.81
   1  -3   9  688.54   38.32
   1  -3  10   79.20   13.50
  -1   3 -10   90.38   15.30
  -1   3 -11  169.04   22.03
  -1   3 -12   90.54   16.72
  -1   3 -13  344.59   34.91
  -1   3 -14    2.55    3.00
  -1   3 -14    4.66    2.46
  -1   3 -14    2.31    2.88
  -1   3 -14    4.32    2.56
  -1   3 -14    7.88    3.10
  -1   3 -14    3.80    4.46
  -1   3 -14    5.24    2.66
  -1   3 -14    6.14    3.45
  -1   3 -14    7.34    3.37
  -1   3 -15  198.27   16.57
  -1   3 -15  174.44   12.61
  -1   3 -15  150.60   14.38
  -1   3 -15  179.06   15.36
  -1   3 -15  126.05   13.06
  -1   3 -15  163.30   14.25
  -1   3 -15  185.23   28.57
  -1   3 -15  176.17   17.67
  -1   3 -15  147.87   13.34
  -1   3 -15  147.49   12.99
  -1   3 -15  167.28   13.51
  -1   3 -15  194.93   15.18
  -1   3 -15  148.18   13.36
  -1   3 -16  164.55   14.69
  -1   3 -16  192.00   16.10
  -1   3 -16  138.79   14.27
  -1   3 -16  184.37   13.14
  -1   3 -16  135.66   13.98
  -1   3 -16  199.49   17.05
  -1   3 -16  141.30   25.41
  -1   3 -16  133.49   16.56
  -1   3 -16  203.48   19.81
  -1   3 -16  182.51   14.43
  -1   3 -16  187.13   14.94
  -1   3 -16  213.74   16.46
  -1   3 -16  175.06   14.67
  -1   3 -17   16.55    5.20
  -1   3 -17   22.41    5.71
  -1   3 -17   20.28    5.03
  -1   3 -17   15.10    4.84
  -1   3 -17   15.84    5.27
  -1   3 -17   19.85    4.42
  -1   3 -17    8.05    4.99
  -1   3 -17    0.80    5.54
  -1   3 -17   14.78    4.99
  -1   3 -17   -2.14    2.66
  -1   3 -17    5.48    3.06
  -1   3 -17   16.57    5.17
  -1   3 -17   11.93    4.00
  -1   3 -18    5.24    2.99
  -1   3 -18   -0.33    3.56
  -1   3 -18    5.47    3.52
  -1   3 -18   -0.74    3.17
  -1   3 -18    4.63    3.08
  -1   3 -18    3.60    4.14
  -1   3 -18    6.47    3.09
  -1   3 -18    1.18    3.22
  -1   3 -18    3.38    3.89
  -1   3 -18    1.96    4.91
  -1   3 -18   -1.72    2.38
  -1   3 -18    6.73    3.74
  -1   3 -18    3.25    4.05
  -1   3 -18    5.57    3.51
  -1   3 -19   12.06    4.44
  -1   3 -19   14.00    4.17
  -1   3 -19   22.65    5.63
  -1   3 -19   13.70    4.63
  -1   3 -19    8.02    4.58
  -1   3 -19   20.71    4.94
  -1   3 -19   11.89    3.41
  -1   3 -19   13.72    5.78
  -1   3 -19   26.92    8.67
  -1   3 -19    7.65    2.88
  -1   3 -19   18.19    4.59
  -1   3 -19    5.07    2.15
  -1   3 -19   15.87    4.42
  -1   3 -19   20.95    5.98
  -1   3 -20    3.34    3.12
  -1   3 -20   -0.08    2.49
  -1   3 -20   -0.25    2.73
  -1   3 -20   -1.70    4.20
  -1   3 -20    1.19    1.55
  -1   3 -20   -2.65    2.16
  -1   3 -20    3.69    3.22
  -1   3 -20   -4.40    2.15
  -1   3 -21    2.63    2.36
  -1   3 -21    3.26    2.37
  -1   3 -21    5.34    2.31
  -1   3 -21    2.04    1.51
  -1   3 -22   65.08    7.07
  -1   3 -22  100.67    8.51
   1  -2 -23    3.67    1.72
   1  -2 -23    2.20    1.63
   1  -2 -23    0.27    0.87
   1  -2 -22    9.05    3.45
   1  -2 -22    5.24    2.34
   1  -2 -21   49.54    6.95
   1  -2 -21   29.10    5.28
   1  -2 -21   57.36    6.07
   1  -2 -21   31.33    4.78
   1  -2 -21   37.78    6.63
   1  -2 -21   30.50    5.40
   1  -2 -21   57.81    7.58
   1  -2 -20    3.80    3.00
   1  -2 -20    3.20    2.32
   1  -2 -20    6.04    2.41
   1  -2 -20    7.93    3.74
   1  -2 -20   -1.74    3.29
   1  -2 -20    8.78    3.76
   1  -2 -20    6.70    3.42
   1  -2 -19   -1.39    3.07
   1  -2 -19    0.56    2.89
   1  -2 -19   -2.20    3.29
   1  -2 -19    1.77    2.84
   1  -2 -19    0.52    3.75
   1  -2 -19   -0.09    3.22
   1  -2 -19   -0.35    2.59
   1  -2 -18    5.59    2.72
   1  -2 -18   15.04    4.95
   1  -2 -18   15.62    4.92
   1  -2 -18    6.33    3.17
   1  -2 -18    9.87    3.63
   1  -2 -18   22.76    6.58
   1  -2 -18    2.75    3.28
   1  -2 -18    6.90    3.89
   1  -2 -18    9.26    3.49
   1  -2 -18    8.05    3.45
   1  -2 -17    5.85    3.23
   1  -2 -17    0.21    3.33
   1  -2 -17    4.82    3.21
   1  -2 -17    5.66    2.76
   1  -2 -17    3.35    2.57
   1  -2 -17    5.33    2.81
   1  -2 -17   -3.47    4.36
   1  -2 -17   -3.61    3.98
   1  -2 -17   -0.67    3.05
   1  -2 -16  131.73   11.35
   1  -2 -16  102.78    9.97
   1  -2 -16   97.78   11.13
   1  -2 -16   84.44   10.87
   1  -2 -16   97.31   11.55
   1  -2 -16   70.74    8.93
   1  -2 -16   84.42   12.20
   1  -2 -16  114.99   10.85
   1  -2 -16   88.72   13.31
   1  -2 -16   76.63    9.98
   1  -2 -16   63.68    4.89
   1  -2 -16   82.65   10.84
   1  -2 -15   81.40   10.58
   1  -2 -15   88.22   11.04
   1  -2 -15   99.98    9.55
   1  -2 -15  103.97   10.87
   1  -2 -15   79.34   20.05
   1  -2 -15   75.63    9.08
   1  -2 -15   65.27   10.47
   1  -2 -15   82.32   12.16
   1  -2 -15   67.17    4.96
   1  -2 -14   21.14    9.75
   1  -2 -14   23.53    4.43
   1  -2 -14   17.63    2.39
   1  -2 -14   32.32    7.71
   1  -2 -13    1.17    3.42
   1  -2 -12    6.38    4.67
   1  -2 -11  132.72   18.33
   1  -2 -11  144.74   21.48
   1  -2 -10   53.94   13.07
   1  -2 -10   56.89   11.83
   1  -2  -9  107.84   16.44
   1  -2  -9  103.62   14.23
   1  -2  -8   10.66    5.27
   1  -2  -8   15.33    6.34
   1  -2  -7  146.65   16.29
   1  -2  -7  173.74   16.41
   1  -2  -6   16.96    5.37
   1  -2  -6   18.70    5.42
   1  -2  -5   69.85    8.51
   1  -2  -5   79.60    9.82
   1  -2  -5   92.69   10.34
   1  -2  -4  536.67   17.01
   1  -2  -4  556.42   20.19
   1  -2  -4  581.15   24.19
   1  -2  -4  547.03   22.13
   1  -2  -3  252.54   10.82
   1  -2  -3  257.21   14.44
   1  -2  -3  234.65   10.66
   1  -2  -3  244.18   12.60
   1  -2  -2  429.05   13.60
   1  -2  -2  475.71   18.18
   1  -2  -2  458.92   13.91
   1  -2  -2  471.53   10.02
   1  -2  -1  240.70   12.31
   1  -2  -1  226.38    9.99
   1  -2  -1  233.46    7.10
   1  -2   0   66.22    6.55
  -1   2  -1  212.67    9.52
   1  -2   1  184.69   10.42
   1  -2   2  119.73    7.89
   1  -2   2  110.70    9.72
  -1   2  -2  118.07    9.22
   1  -2   3  216.46    9.90
   1  -2   3  187.61   13.07
  -1   2  -3  211.10   13.32
   1  -2   4 2927.76   35.71
   1  -2   4 2518.18   52.00
   1  -2   5 3086.35   61.93
   1  -2   5 3387.67   40.02
  -1   2  -6   35.94    8.32
   1  -2   6   33.60    6.99
   1  -2   6   34.36    4.27
  -1   2  -7  173.25   16.28
  -1   2  -7  180.21   19.09
   1  -2   7  148.24   15.29
   1  -2   7  149.66    9.47
  -1   2  -8   78.94   12.70
   1  -2   8   69.69   11.18
  -1   2  -9   57.17   11.40
   1  -2   9   40.43    8.74
   1  -2  10   42.84    8.85
  -1   2 -10   36.79   10.06
  -1   2 -11  155.03   20.23
  -1   2 -12   35.37   10.22
  -1   2 -13  255.14   29.36
  -1   2 -14   -2.55    5.88
  -1   2 -14   -0.46    3.90
  -1   2 -14    1.33    1.51
  -1   2 -14    6.10    3.48
  -1   2 -14    0.06    2.12
  -1   2 -15   60.40    9.14
  -1   2 -15   51.87    8.02
  -1   2 -15   56.08    7.14
  -1   2 -15   39.24    7.55
  -1   2 -15   53.00    8.64
  -1   2 -15   61.42    9.29
  -1   2 -15   39.69   12.84
  -1   2 -15   43.57    6.45
  -1   2 -15   63.49    8.74
  -1   2 -15   54.01    9.48
  -1   2 -15   72.72   11.19
  -1   2 -15   55.16    7.87
  -1   2 -15   57.48    8.48
  -1   2 -15   69.23    9.80
  -1   2 -16   -2.52    4.12
  -1   2 -16    1.23    1.67
  -1   2 -16    2.54    2.94
  -1   2 -16    1.23    2.31
  -1   2 -16    3.16    3.37
  -1   2 -16    2.96    2.24
  -1   2 -16    0.35    4.24
  -1   2 -16    2.90    3.30
  -1   2 -16   -2.17    4.76
  -1   2 -16    3.13    2.19
  -1   2 -16    2.70    3.21
  -1   2 -16    2.44    2.69
  -1   2 -17    4.04    3.30
  -1   2 -17   -4.90    4.28
  -1   2 -17    0.13    2.26
  -1   2 -17    0.71    2.16
  -1   2 -17   -3.04    3.31
  -1   2 -17   -0.15    2.37
  -1   2 -17   -0.50    2.99
  -1   2 -17   -1.28    3.71
  -1   2 -17    1.37    2.77
  -1   2 -17   -4.11    2.87
  -1   2 -17    0.32    3.50
  -1   2 -17   -0.19    3.37
  -1   2 -17    2.02    2.08
  -1   2 -18   11.22    4.47
  -1   2 -18   20.43    4.96
  -1   2 -18    4.81    2.19
  -1   2 -18    1.57    3.21
  -1   2 -18   19.56    5.54
  -1   2 -18    9.29    3.82
  -1   2 -18   11.52    3.52
  -1   2 -18    7.68    3.63
  -1   2 -18   10.64    5.84
  -1   2 -18    1.63    1.97
  -1   2 -18    0.94    1.69
  -1   2 -18   10.51    4.03
  -1   2 -18   14.13    5.59
  -1   2 -19   -0.64    2.43
  -1   2 -19    0.59    2.21
  -1   2 -19    1.22    2.81
  -1   2 -19   -1.43    2.82
  -1   2 -19    0.49    3.20
  -1   2 -19    0.64    2.65
  -1   2 -19   -3.17    2.59
  -1   2 -19    6.93    5.16
  -1   2 -19   -2.62    2.25
  -1   2 -19   -2.60    2.75
  -1   2 -19   -4.89    2.33
  -1   2 -19    0.24    2.46
  -1   2 -19    0.60    3.52
  -1   2 -20    0.87    1.69
  -1   2 -20   -5.02    4.00
  -1   2 -20    3.05    2.78
  -1   2 -20    1.73    2.13
  -1   2 -20    1.90    2.18
  -1   2 -20    3.50    2.72
  -1   2 -20    1.34    2.09
  -1   2 -20    0.04    1.19
  -1   2 -20   -0.29    2.76
  -1   2 -20    8.23    5.62
  -1   2 -20    8.35    2.20
  -1   2 -20   -0.32    2.55
  -1   2 -21   26.42    4.64
  -1   2 -21   22.42    5.53
  -1   2 -21   37.48    5.92
  -1   2 -21   16.10    3.95
  -1   2 -21   19.64    3.66
  -1   2 -21   94.78    9.74
  -1   2 -21   77.04    5.05
  -1   2 -22  155.32   10.25
  -1   2 -22  207.12   11.91
   1  -1 -23    6.19    1.89
   1  -1 -23    1.19    1.65
   1  -1 -22    5.20    3.18
   1  -1 -22   -0.77    1.62
   1  -1 -22   -0.54    2.42
   1  -1 -22    0.37    1.54
   1  -1 -21    7.79    3.10
   1  -1 -21    8.40    2.97
   1  -1 -21    5.66    2.19
   1  -1 -21    5.20    3.08
   1  -1 -21   -2.19    2.75
   1  -1 -21   12.86    4.44
   1  -1 -21    6.48    2.98
   1  -1 -20    6.34    3.21
   1  -1 -20   10.68    4.03
   1  -1 -20    6.26    2.89
   1  -1 -20    0.16    2.86
   1  -1 -20    5.13    3.72
   1  -1 -20    6.94    3.66
   1  -1 -20    2.26    4.12
   1  -1 -19   18.60    5.24
   1  -1 -19   25.94    6.44
   1  -1 -19   37.67    6.95
   1  -1 -19   21.97    4.34
   1  -1 -19   16.42    5.71
   1  -1 -19   18.68    6.32
   1  -1 -19   16.64    5.37
   1  -1 -19   23.70    6.04
   1  -1 -19   20.85    5.83
   1  -1 -18  157.02   13.11
   1  -1 -18   78.92   10.49
   1  -1 -18  124.97   11.25
   1  -1 -18  123.38   12.92
   1  -1 -18   97.81   11.75
   1  -1 -18   75.46   11.75
   1  -1 -18  126.77   12.56
   1  -1 -18   74.39   10.11
   1  -1 -18   82.93   10.85
   1  -1 -18  101.10    6.42
   1  -1 -18   78.86   10.45
   1  -1 -17  206.49   15.24
   1  -1 -17  145.16   14.78
   1  -1 -17  128.70   13.43
   1  -1 -17  148.12   12.62
   1  -1 -17  156.62   14.53
   1  -1 -17  169.26   13.88
   1  -1 -17  103.80   12.24
   1  -1 -17   96.96   13.02
   1  -1 -17  117.20   12.90
   1  -1 -17   82.03    5.92
   1  -1 -17  129.33   12.77
   1  -1 -16   21.17    5.42
   1  -1 -16   14.84    4.14
   1  -1 -16   13.19    4.84
   1  -1 -16   14.44    4.49
   1  -1 -16    9.35    4.54
   1  -1 -16    9.81    3.44
   1  -1 -16    5.45    1.52
   1  -1 -16   11.91    4.22
   1  -1 -15   27.31    5.55
   1  -1 -15   40.41    7.12
   1  -1 -15   34.60    5.54
   1  -1 -15   27.97    5.95
   1  -1 -15   33.18    7.61
   1  -1 -15   28.85    6.70
   1  -1 -15   29.67    6.19
   1  -1 -15   20.33    2.75
   1  -1 -14   44.08   13.14
   1  -1 -14   39.40   12.88
   1  -1 -13  137.96   20.94
   1  -1 -13  133.32   22.79
   1  -1 -12   -0.54    3.72
   1  -1 -12    1.95    3.39
   1  -1 -11   37.41   10.12
  -1   1  11   28.65    7.90
   1  -1 -11   25.61    9.36
  -1   1  10    3.98    2.94
   1  -1 -10    2.88    4.57
   1  -1 -10    5.54    4.37
   1  -1  -9   11.97    6.99
   1  -1  -9   26.21    8.09
   1  -1  -8  206.71   18.17
   1  -1  -8  198.94   19.84
   1  -1  -7  831.80   37.38
   1  -1  -7  776.94   32.27
   1  -1  -6   17.78    5.74
   1  -1  -6   17.38    4.92
   1  -1  -5  781.44   27.26
   1  -1  -5  815.51   30.56
   1  -1  -4 1087.53   31.63
   1  -1  -4 1133.49   30.19
   1  -1  -3  704.35   22.05
   1  -1  -3  675.62   17.75
   1  -1  -2  218.15   10.63
   1  -1  -2  215.79    9.29
   1  -1  -1  859.58   17.95
   1  -1  -1  846.56   16.34
  -1   1   0   24.82    2.02
   1  -1   0   25.44    2.86
  -1   1  -1  660.66   14.42
   1  -1   1  685.42   15.63
  -1   1  -1  672.80   11.48
  -1   1  -2 1636.48   25.30
   1  -1   2 1610.25   27.66
  -1   1  -2 1695.98   29.48
   1  -1   3  240.60   12.14
  -1   1  -3  260.46   12.35
  -1   1  -4 6347.89   70.32
  -1   1  -4 6232.64   65.18
   1  -1   5   52.04    8.80
  -1   1  -5   45.62    7.82
  -1   1  -5   54.80    8.41
   1  -1   6   46.06    4.47
  -1   1  -6   51.53    7.76
  -1   1  -6   56.64    9.39
  -1   1  -6   54.04    8.36
   1  -1   6   53.00    7.52
  -1   1  -7 4113.98   75.79
  -1   1  -7 4111.14   74.07
   1  -1   7 4097.27   67.50
  -1   1  -7 4302.28   87.25
   1  -1   8  798.93   30.82
  -1   1  -8  820.59   41.84
  -1   1  -8  790.75   36.26
  -1   1  -8  794.18   35.99
  -1   1  -9  581.81   34.08
  -1   1  -9  569.27   33.33
   1  -1   9  531.19   25.08
  -1   1  -9  536.72   36.97
  -1   1 -10   73.18   12.95
  -1   1 -11  199.27   22.71
  -1   1 -12   45.62   11.20
  -1   1 -13   31.27    9.83
  -1   1 -14   46.16   13.12
  -1   1 -15   10.14    4.11
  -1   1 -15    0.55    3.10
  -1   1 -15    3.01    2.44
  -1   1 -15    5.15    2.43
  -1   1 -15    4.74    2.47
  -1   1 -15    4.59    2.41
  -1   1 -15    3.67    2.15
  -1   1 -15    7.78    6.72
  -1   1 -15   -0.72    3.69
  -1   1 -15    4.21    1.87
  -1   1 -15    4.53    3.65
  -1   1 -15    5.14    4.45
  -1   1 -15    2.96    4.15
  -1   1 -15    3.41    2.31
  -1   1 -15    4.95    2.54
  -1   1 -16   17.36    5.51
  -1   1 -16   13.09    4.55
  -1   1 -16   13.98    5.86
  -1   1 -16   15.93    4.16
  -1   1 -16   13.70    4.55
  -1   1 -16    9.35    4.12
  -1   1 -16   10.40    3.45
  -1   1 -16   10.18    6.73
  -1   1 -16   15.31    4.75
  -1   1 -16   13.18    4.38
  -1   1 -16    2.04    1.67
  -1   1 -16   17.94    5.96
  -1   1 -16   15.47    4.85
  -1   1 -16   15.43    5.03
  -1   1 -17  268.74   19.87
  -1   1 -17  302.75   20.79
  -1   1 -17  276.00   19.46
  -1   1 -17  470.68   22.84
  -1   1 -17  239.53   17.51
  -1   1 -17  314.68   17.13
  -1   1 -17  250.31   16.24
  -1   1 -17  290.58   16.11
  -1   1 -17  294.89   19.92
  -1   1 -17  130.85   10.40
  -1   1 -17  297.65   24.10
  -1   1 -17  345.98   21.24
  -1   1 -17  295.82   19.96
  -1   1 -17  192.50    9.62
  -1   1 -18    1.68    2.79
  -1   1 -18   -0.63    2.95
  -1   1 -18    5.12    3.28
  -1   1 -18    0.73    2.34
  -1   1 -18    2.33    2.79
  -1   1 -18   13.52    4.57
  -1   1 -18    4.03    2.72
  -1   1 -18    5.57    2.49
  -1   1 -18    2.60    3.41
  -1   1 -18    2.07    3.53
  -1   1 -18    6.58    3.82
  -1   1 -18   -4.66    2.28
  -1   1 -18    0.93    3.20
  -1   1 -19   13.52    4.64
  -1   1 -19    4.24    3.47
  -1   1 -19    2.91    2.74
  -1   1 -19    6.85    3.69
  -1   1 -19    4.26    3.51
  -1   1 -19    4.44    2.82
  -1   1 -19   11.84    3.82
  -1   1 -19    4.77    5.14
  -1   1 -19    2.13    3.01
  -1   1 -19    4.85    4.08
  -1   1 -19    5.34    1.91
  -1   1 -19    1.41    2.34
  -1   1 -20   16.29    4.39
  -1   1 -20   10.26    4.06
  -1   1 -20   15.29    4.48
  -1   1 -20    5.41    2.43
  -1   1 -20    8.09    4.13
  -1   1 -20   14.07    4.55
  -1   1 -20   11.91    3.33
  -1   1 -20   34.11    6.88
  -1   1 -20   21.73    6.94
  -1   1 -20   15.89    5.38
  -1   1 -20   15.15    4.48
  -1   1 -20   39.69    4.19
  -1   1 -20   22.52    6.40
  -1   1 -21  108.58    9.47
  -1   1 -21   57.82    7.04
  -1   1 -21   59.90    8.21
  -1   1 -21   41.71    5.87
  -1   1 -21   53.71    8.05
  -1   1 -21   54.69    5.96
  -1   1 -21  198.93   13.87
  -1   1 -21   44.19    6.63
  -1   1 -21  233.14    7.97
  -1   1 -21   58.35    7.83
  -1   1 -22  352.51   15.48
  -1   1 -22  430.20    9.50
   1   0 -23    1.84    1.29
   1   0 -22   -0.73    2.26
   1   0 -22   -1.74    2.09
   1   0 -22   -0.86    2.11
   1   0 -22    1.29    1.66
   1   0 -21    2.36    2.45
   1   0 -21    3.39    3.08
   1   0 -21    2.90    1.98
   1   0 -21   -1.61    2.33
   1   0 -21    0.54    2.87
   1   0 -21    0.76    1.97
   1   0 -20    0.28    2.87
   1   0 -20   -0.76    2.35
   1   0 -20   -1.22    2.10
   1   0 -20    6.54    3.76
   1   0 -20   -2.82    3.59
   1   0 -20    0.10    1.93
   1   0 -20    1.11    3.85
   1   0 -19   27.99    5.94
   1   0 -19   50.72    8.17
   1   0 -19   47.74    7.79
   1   0 -19   46.86    8.26
   1   0 -19   35.55    6.69
   1   0 -19   30.90    6.83
   1   0 -19   31.79    5.28
   1   0 -19   -5.16    5.30
   1   0 -19   19.36    5.65
   1   0 -19   32.23    7.54
   1   0 -19   52.41    4.80
   1   0 -19   35.21    7.66
   1   0 -19   31.73    6.71
   1   0 -18    6.74    3.26
   1   0 -18    1.22    2.52
   1   0 -18    2.48    2.48
   1   0 -18   12.14    5.20
   1   0 -18   15.63    5.23
   1   0 -18    4.42    3.92
   1   0 -18   -1.38    3.63
   1   0 -18    3.41    4.41
   1   0 -18    1.31    2.24
   1   0 -18    1.74    3.06
   1   0 -18    4.11    2.04
   1   0 -17   18.75    5.11
   1   0 -17   27.82    7.20
   1   0 -17   32.94    7.63
   1   0 -17   17.49    5.55
   1   0 -17   25.94    5.63
   1   0 -17   16.44    5.24
   1   0 -17   21.79    6.45
   1   0 -17   24.86    6.34
   1   0 -17    9.83    2.34
   1   0 -17   25.10    6.15
   1   0 -16   57.35    9.18
   1   0 -16   44.42    7.72
   1   0 -16   50.97    9.12
   1   0 -16   57.29    7.26
   1   0 -16   49.72    8.10
   1   0 -16   34.85    7.94
   1   0 -16   50.13    7.78
   1   0 -16   43.58    7.77
   1   0 -16   26.07    3.24
   1   0 -15   10.04    5.02
   1   0 -15    9.72    3.18
   1   0 -15    7.35    2.95
   1   0 -15   15.20    4.31
   1   0 -15    7.25    3.15
   1   0 -15   10.65    6.43
   1   0 -15    3.35    2.82
   1   0 -15    7.58    2.85
   1   0 -15    7.58    3.29
   1   0 -14   -0.98    3.45
   1   0 -13   47.67   12.32
   1   0 -13   30.75   11.00
   1   0 -12  133.05   19.50
   1   0 -12  129.05   20.79
   1   0 -11   70.90   13.27
   1   0 -11   66.12   13.60
   1   0 -10   28.99    9.94
  -1   0  10   27.23    6.98
   1   0 -10   35.98    9.90
  -1   0   9  214.87   18.44
   1   0  -9  228.16   22.38
   1   0  -9  225.41   20.49
  -1   0   8  120.73   13.12
   1   0  -8  146.41   17.39
   1   0  -8  153.82   16.19
   1   0  -7   18.52    5.62
   1   0  -7   15.90    5.75
   1   0  -6  158.41   14.53
   1   0  -6  150.67   13.15
   1   0  -5 2181.12   45.04
   1   0  -5 2263.71   50.40
   1   0  -4 2766.81   44.94
   1   0  -4 2816.85   50.00
   1   0  -3   21.45    3.81
   1   0  -3   25.07    4.73
   1   0  -2  477.18   13.35
   1   0  -2  444.30   14.83
   1   0  -1  166.93    5.82
   1   0  -1  157.90    6.92
   1   0  -1  164.56    7.32
   1   0   0   28.45    2.75
   1   0   1   19.02    2.14
  -1   0  -1   22.20    2.58
  -1   0  -2  506.30   14.59
   1   0   2  476.04   10.51
   1   0   3   20.53    2.86
  -1   0  -3   11.98    2.85
  -1   0  -3   13.63    3.47
  -1   0  -3   21.17    4.21
  -1   0  -4 4154.95   59.94
  -1   0  -4 3919.74   53.95
  -1   0  -4 3990.09   51.91
   1   0   4 4283.02   40.84
  -1   0  -4 4143.88   57.75
   1   0   5 4436.23   47.16
  -1   0  -5 4405.65   67.39
  -1   0  -5 4397.57   70.14
  -1   0  -5 4211.24   61.53
  -1   0  -5 4227.15   62.96
  -1   0  -6  124.32   12.65
  -1   0  -6  127.03   12.14
  -1   0  -6  120.24   12.08
   1   0   6  131.59    8.88
  -1   0  -6  125.78   13.59
  -1   0  -7  488.23   25.94
  -1   0  -7  461.50   25.30
  -1   0  -7  490.15   29.10
  -1   0  -7  477.46   27.16
   1   0   7  461.69   17.23
  -1   0  -8  300.34   21.88
  -1   0  -8  303.84   22.57
  -1   0  -8  289.15   24.30
   1   0   8  275.71   13.53
   1   0   8  224.39   13.01
  -1   0  -9   61.19   10.92
  -1   0  -9   51.87   11.30
  -1   0  -9   62.81   11.21
  -1   0 -10  734.67   45.93
  -1   0 -10  796.77   41.31
  -1   0 -10  740.15   40.91
  -1   0 -11   29.54    9.07
  -1   0 -11   32.53    8.64
  -1   0 -12  116.42   18.07
  -1   0 -12  122.47   19.39
  -1   0 -13  153.98   21.98
  -1   0 -14   14.46    7.33
  -1   0 -15   17.25    5.39
  -1   0 -15    6.67    2.71
  -1   0 -15    7.66    2.71
  -1   0 -15   14.37    4.70
  -1   0 -15   12.17    3.39
  -1   0 -15   11.09    7.53
  -1   0 -15   10.61    3.43
  -1   0 -15    8.04    4.43
  -1   0 -15    9.34    3.58
  -1   0 -15    7.15    3.50
  -1   0 -15   10.77    4.40
  -1   0 -15   16.52    6.32
  -1   0 -15   10.27    3.50
  -1   0 -15   12.54    4.01
  -1   0 -16   35.83    6.44
  -1   0 -16   41.33    8.08
  -1   0 -16   62.55    8.19
  -1   0 -16   45.44    8.55
  -1   0 -16   37.50    5.94
  -1   0 -16   32.38    6.42
  -1   0 -16   46.95    8.51
  -1   0 -16   39.03   13.23
  -1   0 -16   37.14    6.63
  -1   0 -16   51.15   10.09
  -1   0 -16   37.37    7.09
  -1   0 -16   27.05    3.39
  -1   0 -16   49.09    8.39
  -1   0 -16   43.16    7.97
  -1   0 -17   47.23    7.64
  -1   0 -17   97.41   10.73
  -1   0 -17   56.20    9.31
  -1   0 -17   62.58    9.09
  -1   0 -17   62.17    9.52
  -1   0 -17   67.14    7.97
  -1   0 -17   66.66    8.52
  -1   0 -17   72.87    8.24
  -1   0 -17   55.41    9.01
  -1   0 -17   57.84   11.14
  -1   0 -17   66.07    9.86
  -1   0 -17   29.43    3.82
  -1   0 -17   61.26    9.90
  -1   0 -18   57.53    9.34
  -1   0 -18   51.28    9.23
  -1   0 -18   46.11    7.71
  -1   0 -18   48.40    6.96
  -1   0 -18   31.75    6.42
  -1   0 -18   71.32    9.16
  -1   0 -18   48.86    6.79
  -1   0 -18   47.75    7.28
  -1   0 -18   54.92   10.33
  -1   0 -18   53.28    9.23
  -1   0 -18   17.17    4.51
  -1   0 -18   58.77    9.31
  -1   0 -18   61.79    9.34
  -1   0 -18   40.68    4.22
  -1   0 -19    1.21    3.89
  -1   0 -19    5.50    3.58
  -1   0 -19   -2.64    2.28
  -1   0 -19    4.54    3.00
  -1   0 -19    0.09    3.00
  -1   0 -19    3.62    2.92
  -1   0 -19    1.46    1.86
  -1   0 -19    2.91    2.49
  -1   0 -19    4.16    5.08
  -1   0 -19    0.92    3.60
  -1   0 -19   -0.89    3.47
  -1   0 -19    2.08    3.55
  -1   0 -19   16.80    3.05
  -1   0 -19    4.00    4.54
  -1   0 -20   10.76    3.98
  -1   0 -20    6.45    3.90
  -1   0 -20    0.22    1.77
  -1   0 -20    4.79    3.44
  -1   0 -20    1.71    2.66
  -1   0 -20    4.06    2.41
  -1   0 -20    3.52    2.46
  -1   0 -20    3.46    3.37
  -1   0 -20    7.27    4.82
  -1   0 -20    6.68    5.06
  -1   0 -20    1.04    2.72
  -1   0 -21   23.02    5.05
  -1   0 -21   20.74    5.23
  -1   0 -21  173.48   12.31
  -1   0 -21   19.03    4.86
  -1   0 -21   30.95    4.95
  -1   0 -21  318.70   16.76
  -1   0 -21   16.77    4.79
  -1   0 -21   10.04    4.81
  -1   0 -21   17.25    4.66
  -1   0 -22    1.59    1.91
  -1   0 -22    4.82    2.98
   1   1 -23   -0.30    1.09
   1   1 -22    2.79    2.15
   1   1 -22    0.74    1.50
   1   1 -21   36.81    5.88
   1   1 -21  331.32   16.95
   1   1 -21   24.31    4.12
   1   1 -21   82.39   10.16
   1   1 -21   18.85    4.81
   1   1 -21   22.67    5.70
   1   1 -21  289.77    8.99
   1   1 -21   16.56    4.06
   1   1 -20    3.71    2.94
   1   1 -20   39.41    7.11
   1   1 -20    2.42    2.61
   1   1 -20    6.48    3.42
   1   1 -20   -1.00    2.51
   1   1 -20  -17.88    6.30
   1   1 -20    4.28    3.26
   1   1 -20    2.83    2.26
   1   1 -20   49.49    4.71
   1   1 -20    9.78    4.73
   1   1 -19   63.49    9.95
   1   1 -19   55.07    9.51
   1   1 -19   44.49    7.31
   1   1 -19   88.03    9.90
   1   1 -19   59.83    8.61
   1   1 -19   76.46    9.01
   1   1 -19   59.51   10.58
   1   1 -19   23.52    6.19
   1   1 -19   44.44    7.65
   1   1 -19   52.37    7.85
   1   1 -19   56.97    9.26
   1   1 -19   43.13    4.64
   1   1 -18   40.75    7.51
   1   1 -18   62.23    7.93
   1   1 -18   52.54    8.59
   1   1 -18   65.25   10.25
   1   1 -18   55.05    9.55
   1   1 -18   46.24    9.76
   1   1 -18   41.68    7.95
   1   1 -18   20.78    4.08
   1   1 -18   49.77    8.66
   1   1 -18   51.38    8.27
   1   1 -18   24.45    3.55
   1   1 -17  620.64   28.99
   1   1 -17  521.84   27.64
   1   1 -17  528.48   26.02
   1   1 -17  534.95   26.14
   1   1 -17  577.70   23.97
   1   1 -17  520.96   25.92
   1   1 -17  592.98   33.17
   1   1 -17  261.06   13.84
   1   1 -17  498.90   24.92
   1   1 -17  357.20   12.77
   1   1 -17  577.83   26.63
   1   1 -16   29.91    7.24
   1   1 -16   30.72    5.47
   1   1 -16   17.34    5.56
   1   1 -16   20.46    5.49
   1   1 -16   22.23    5.38
   1   1 -16   25.39   10.90
   1   1 -16   17.85    5.10
   1   1 -16   19.24    6.14
   1   1 -16    7.81    3.00
   1   1 -16   23.01    5.58
   1   1 -16   23.17    5.67
   1   1 -15   32.79    6.11
   1   1 -15   42.81    7.30
   1   1 -15   35.36    7.21
   1   1 -15   39.90    5.81
   1   1 -15   32.89    6.89
   1   1 -15   40.79   12.84
   1   1 -15   30.07    5.55
   1   1 -15   35.20    7.66
   1   1 -15   18.06    3.70
   1   1 -15   34.27    6.37
   1   1 -15   35.58    5.99
   1   1 -14  219.86   28.00
   1   1 -13   73.31   15.49
   1   1 -12   -0.03    2.34
   1   1 -11    9.10    5.98
   1   1 -11    8.87    5.63
   1   1 -10  532.51   36.36
   1   1 -10  511.67   33.51
  -1  -1  10  451.80   27.96
   1   1  -9 1286.21   51.88
  -1  -1   9 1165.02   42.22
   1   1  -9 1249.19   48.85
   1   1  -8 3023.82   74.36
   1   1  -8 2924.46   69.08
   1   1  -7 2714.60   65.44
   1   1  -7 2732.03   61.92
  -1  -1   6    8.26    3.62
   1   1  -6   13.51    5.00
   1   1  -6   11.27    5.04
  -1  -1   5 1712.64   39.08
   1   1  -5 1800.42   45.11
   1   1  -5 1797.10   41.65
  -1  -1   4 8570.23   79.64
   1   1  -4 8444.69   79.75
   1   1  -3   18.07    3.76
  -1  -1   3   16.70    3.75
   1   1  -3   17.43    4.31
   1   1  -2 1377.38   27.27
  -1  -1   2 1423.68   26.96
  -1  -1   1  790.14   17.99
  -1  -1   0   28.46    3.45
  -1  -1  -1  305.79    8.42
  -1  -1  -1  328.70   10.22
  -1  -1  -2 1395.68   21.60
  -1  -1  -2 1322.70   22.46
  -1  -1  -3  486.14   16.55
  -1  -1  -3  516.14   18.37
  -1  -1  -3  481.32   15.49
  -1  -1  -3  524.77   18.23
  -1  -1  -4 2873.42   46.07
  -1  -1  -4 2936.91   49.63
  -1  -1  -5  134.84   12.28
  -1  -1  -5  132.28   12.22
  -1  -1  -5  130.50   11.48
  -1  -1  -5  128.28   11.19
  -1  -1  -6   26.66    6.41
  -1  -1  -6   33.34    7.31
  -1  -1  -6   29.96    6.32
   1   1   6   16.09    1.45
  -1  -1  -6   29.88    6.13
  -1  -1  -7  894.08   37.16
  -1  -1  -7  946.97   37.16
  -1  -1  -7  948.10   35.28
  -1  -1  -7  869.79   38.16
  -1  -1  -8  249.17   19.63
  -1  -1  -8  245.93   21.08
  -1  -1  -8  231.62   21.58
  -1  -1  -8  262.50   21.35
  -1  -1  -9    2.97    3.30
  -1  -1  -9    3.07    4.06
  -1  -1  -9   13.40    6.45
  -1  -1 -10   -0.32    2.28
  -1  -1 -10   -1.79    3.41
  -1  -1 -10    4.49    4.11
  -1  -1 -11  201.97   21.97
  -1  -1 -11  201.04   23.44
  -1  -1 -11  162.27   23.07
  -1  -1 -12    6.05    7.22
  -1  -1 -12    6.53    5.91
  -1  -1 -13   15.70    8.02
  -1  -1 -13   10.50    6.31
  -1  -1 -14  656.03   47.34
  -1  -1 -15   99.00   11.58
  -1  -1 -15   83.98   10.83
  -1  -1 -15   97.39    9.07
  -1  -1 -15  150.66   12.14
  -1  -1 -15  107.31   12.39
  -1  -1 -15  117.11   12.17
  -1  -1 -15   90.46   10.14
  -1  -1 -15  108.99   20.87
  -1  -1 -15   99.07   13.24
  -1  -1 -15   97.93   12.85
  -1  -1 -15   93.05   10.70
  -1  -1 -15   96.31   10.82
  -1  -1 -15  102.05   11.73
  -1  -1 -15  103.40   12.97
  -1  -1 -15   60.91    4.81
  -1  -1 -16    8.98    3.89
  -1  -1 -16   10.13    3.84
  -1  -1 -16    6.87    3.26
  -1  -1 -16   11.70    5.45
  -1  -1 -16    5.23    2.33
  -1  -1 -16    7.54    3.36
  -1  -1 -16    8.25    4.52
  -1  -1 -16    4.48    3.06
  -1  -1 -16    6.94    3.73
  -1  -1 -16    4.80    3.78
  -1  -1 -16    3.29    3.08
  -1  -1 -16   -0.42    1.71
  -1  -1 -17   -0.50    3.17
  -1  -1 -17   13.91    4.64
  -1  -1 -17    5.35    4.18
  -1  -1 -17    1.89    1.72
  -1  -1 -17    3.95    2.79
  -1  -1 -17    5.27    3.24
  -1  -1 -17    4.00    2.78
  -1  -1 -17  -10.04    5.84
  -1  -1 -17    9.42    5.76
  -1  -1 -17    0.25    3.17
  -1  -1 -17   -1.84    2.85
  -1  -1 -17    1.70    1.42
  -1  -1 -17    2.13    3.15
  -1  -1 -18  366.20   22.36
  -1  -1 -18  444.71   22.21
  -1  -1 -18  361.37   18.49
  -1  -1 -18  337.32   22.16
  -1  -1 -18  317.11   18.78
  -1  -1 -18  384.11   17.98
  -1  -1 -18  325.31   21.20
  -1  -1 -18  286.32   23.53
  -1  -1 -18  456.73   23.59
  -1  -1 -18  239.42    9.93
  -1  -1 -18  363.07   21.71
  -1  -1 -18  326.13   21.44
  -1  -1 -19   18.30    5.59
  -1  -1 -19   21.30    4.85
  -1  -1 -19   19.08    5.47
  -1  -1 -19   24.17    5.87
  -1  -1 -19   14.29    3.97
  -1  -1 -19   21.14    4.88
  -1  -1 -19   11.27    5.46
  -1  -1 -19   15.94    5.90
  -1  -1 -19   20.31    5.74
  -1  -1 -19   21.48    6.04
  -1  -1 -20    2.48    3.00
  -1  -1 -20    9.23    4.38
  -1  -1 -20    4.09    3.50
  -1  -1 -20    2.67    2.33
  -1  -1 -20    4.32    2.35
  -1  -1 -20    2.17    3.83
  -1  -1 -20    3.15    3.51
  -1  -1 -20    8.04    4.26
  -1  -1 -20    5.10    3.29
  -1  -1 -21   12.99    4.13
  -1  -1 -21   22.94    5.01
  -1  -1 -21   21.27    4.23
  -1  -1 -21   11.63    4.54
  -1  -1 -21   24.66    5.90
  -1  -1 -21   15.86    4.46
  -1  -1 -22   13.50    3.60
  -1  -1 -22   23.55    3.76
  -1  -1 -22   13.09    3.67
  -1  -1 -22   14.96    3.90
   1   2 -23   17.48    3.33
   1   2 -23   12.11    2.15
   1   2 -22    3.84    2.12
   1   2 -22    3.81    1.81
   1   2 -21   38.55    5.86
   1   2 -21   21.26    3.77
   1   2 -21   43.34    7.50
   1   2 -21   25.21    4.73
   1   2 -21   28.62    6.11
   1   2 -20   73.24    8.69
   1   2 -20   66.58    8.25
   1   2 -20   40.83    6.92
   1   2 -20   38.15    5.30
   1   2 -20   29.71    5.66
   1   2 -20   18.66    5.77
   1   2 -20   52.18    8.71
   1   2 -20   36.92    5.99
   1   2 -20   44.26    4.51
   1   2 -19    6.98    3.72
   1   2 -19   13.88    4.89
   1   2 -19   10.84    4.24
   1   2 -19    8.30    3.26
   1   2 -19   13.21    5.83
   1   2 -19    8.22    4.44
   1   2 -19   -1.26    3.09
   1   2 -19    5.35    2.90
   1   2 -19    3.53    2.15
   1   2 -19    0.35    1.68
   1   2 -19   10.01    4.81
   1   2 -19    8.52    3.39
   1   2 -18   40.49    8.18
   1   2 -18   35.60    6.87
   1   2 -18   28.44    7.07
   1   2 -18   36.49    6.26
   1   2 -18   30.43    6.70
   1   2 -18   46.14    9.83
   1   2 -18   12.35    3.33
   1   2 -18   30.16    6.54
   1   2 -18   34.06    6.44
   1   2 -18   39.75    7.88
   1   2 -18   14.72    2.70
   1   2 -17    2.81    2.34
   1   2 -17    0.94    2.80
   1   2 -17    7.77    4.55
   1   2 -17    2.75    4.02
   1   2 -17    1.35    3.85
   1   2 -17    4.11    5.27
   1   2 -17   -1.20    2.04
   1   2 -17    0.76    2.94
   1   2 -17   -0.28    3.60
   1   2 -17    3.04    3.11
   1   2 -16   14.83    3.89
   1   2 -16   14.54    5.09
   1   2 -16    9.62    4.68
   1   2 -16    7.29    3.32
   1   2 -16   10.43    4.89
   1   2 -16    7.71    5.64
   1   2 -16   10.51    3.76
   1   2 -16    4.49    3.03
   1   2 -16    4.52    3.48
   1   2 -16    5.40    2.59
   1   2 -16    8.40    3.49
   1   2 -16    8.90    4.19
   1   2 -15    5.80    3.75
   1   2 -15    1.67    1.61
   1   2 -15    4.29    2.77
   1   2 -15    4.72    3.69
   1   2 -15    2.37    3.15
   1   2 -15    0.65    5.28
   1   2 -15    3.29    3.97
   1   2 -15    0.30    3.43
   1   2 -15    3.63    2.18
   1   2 -15    2.85    2.40
   1   2 -15    5.65    3.19
   1   2 -15    3.35    2.38
   1   2 -15    1.65    1.45
   1   2 -14  134.63   22.22
   1   2 -14  124.40   10.34
   1   2 -14  131.33   12.48
   1   2 -13   11.95    6.50
   1   2 -12   18.59    7.76
   1   2 -11  321.65   29.14
  -1  -2  10   11.14    4.63
   1   2 -10   18.44    7.38
  -1  -2   9  201.43   17.40
   1   2  -9  196.80   19.82
   1   2  -8  268.33   21.58
  -1  -2   8  255.46   18.59
  -1  -2   7 1315.61   39.86
   1   2  -7 1322.06   43.89
   1   2  -7 1356.58   46.33
   1   2  -6  576.12   27.75
   1   2  -6  565.19   26.61
  -1  -2   6  565.48   24.63
  -1  -2   5  756.75   26.47
  -1  -2   4 2652.40   46.31
  -1  -2   3    4.16    2.35
  -1  -2   2   29.24    4.62
  -1  -2   1  101.74    7.53
  -1  -2   0   71.54    6.48
  -1  -2  -1   12.98    2.97
  -1  -2  -2   53.20    6.77
  -1  -2  -2   51.37    6.00
  -1  -2  -2   44.95    5.60
  -1  -2  -3  248.03   13.72
  -1  -2  -3  289.16   13.51
  -1  -2  -3  293.68   14.00
  -1  -2  -4  173.32   12.80
  -1  -2  -4  167.01   13.28
  -1  -2  -4  136.08   11.63
  -1  -2  -4  178.19   13.76
  -1  -2  -5  205.47   15.34
  -1  -2  -5  212.41   15.30
  -1  -2  -5  225.15   15.18
  -1  -2  -5  234.94   15.20
  -1  -2  -6  355.49   21.00
  -1  -2  -6  309.04   19.98
  -1  -2  -6  349.02   19.96
  -1  -2  -6  316.19   20.90
  -1  -2  -7 1090.16   42.37
  -1  -2  -7 1092.05   41.95
  -1  -2  -7 1255.00   41.11
  -1  -2  -7 1240.44   43.76
  -1  -2  -8  253.98   20.13
  -1  -2  -8  221.08   20.79
  -1  -2  -8  272.06   22.63
  -1  -2  -8  227.19   21.25
  -1  -2  -9   77.82   13.82
  -1  -2  -9   94.28   14.51
  -1  -2  -9   89.86   15.13
  -1  -2  -9  100.73   14.14
  -1  -2 -10    8.04    6.58
  -1  -2 -10    7.95    5.27
  -1  -2 -10    5.79    4.68
  -1  -2 -11    2.92    4.49
  -1  -2 -11    5.53    5.64
  -1  -2 -11    0.58    3.01
  -1  -2 -12  126.74   20.79
  -1  -2 -12  135.59   19.43
  -1  -2 -13    5.55    5.64
  -1  -2 -13    1.92    5.02
  -1  -2 -14  221.71   17.47
  -1  -2 -14  214.80   30.13
  -1  -2 -14  234.88   19.73
  -1  -2 -14  193.85   17.08
  -1  -2 -14  213.21   16.68
  -1  -2 -15  330.66   16.63
  -1  -2 -15  347.87   20.46
  -1  -2 -15  496.13   22.37
  -1  -2 -15  256.82   18.48
  -1  -2 -15  357.88   21.88
  -1  -2 -15  369.28   23.25
  -1  -2 -15  330.86   19.88
  -1  -2 -15  469.37   22.22
  -1  -2 -15  337.61   20.97
  -1  -2 -15  392.69   26.48
  -1  -2 -15  319.25   23.89
  -1  -2 -15  212.26    9.06
  -1  -2 -15  302.18   22.08
  -1  -2 -15  346.84   22.21
  -1  -2 -15  331.74   19.53
  -1  -2 -16   16.44    5.39
  -1  -2 -16   13.72    3.83
  -1  -2 -16   17.12    5.08
  -1  -2 -16   25.78    5.81
  -1  -2 -16   13.25    4.38
  -1  -2 -16    9.38    2.41
  -1  -2 -16   13.86    5.63
  -1  -2 -16   10.29    3.50
  -1  -2 -16   12.89    4.66
  -1  -2 -16   12.45    4.82
  -1  -2 -16   15.89    5.22
  -1  -2 -16   15.08    4.88
  -1  -2 -16   15.79    2.66
  -1  -2 -17   14.64    4.37
  -1  -2 -17   14.23    3.98
  -1  -2 -17   12.00    3.42
  -1  -2 -17   13.19    4.47
  -1  -2 -17    8.27    2.88
  -1  -2 -17   12.78    4.27
  -1  -2 -17   20.56    6.95
  -1  -2 -17   11.43    4.85
  -1  -2 -17   20.36    5.52
  -1  -2 -17   31.81    3.79
  -1  -2 -17   10.47    4.95
  -1  -2 -17   20.20    5.78
  -1  -2 -17   14.61    4.91
  -1  -2 -18   51.94    8.97
  -1  -2 -18   70.72    9.50
  -1  -2 -18   63.75    9.65
  -1  -2 -18   62.68    7.88
  -1  -2 -18   52.11    8.09
  -1  -2 -18   68.11    7.86
  -1  -2 -18   52.39    9.26
  -1  -2 -18   59.17   11.54
  -1  -2 -18   67.63    9.76
  -1  -2 -18   61.94   10.12
  -1  -2 -19    2.60    2.28
  -1  -2 -19    7.67    4.64
  -1  -2 -19    2.02    2.65
  -1  -2 -19    3.39    2.42
  -1  -2 -19    8.17    3.30
  -1  -2 -19   -1.53    4.19
  -1  -2 -19    9.27    5.14
  -1  -2 -19    4.24    3.59
  -1  -2 -19    8.03    4.01
  -1  -2 -20    1.50    2.61
  -1  -2 -20    0.67    2.59
  -1  -2 -20   -0.85    2.76
  -1  -2 -20   -1.30    1.71
  -1  -2 -20    0.82    2.06
  -1  -2 -20   -0.50    3.90
  -1  -2 -20   -3.78    4.23
  -1  -2 -20    1.10    2.86
  -1  -2 -20   -0.45    2.53
  -1  -2 -21    2.79    2.66
  -1  -2 -21    5.96    2.89
  -1  -2 -21    2.34    1.67
  -1  -2 -21   -2.04    3.50
  -1  -2 -21    9.71    3.97
  -1  -2 -21    0.25    2.30
  -1  -2 -22   39.15    5.87
  -1  -2 -22   54.00    6.77
  -1  -2 -22   48.03    6.38
   1   3 -23  227.97   11.11
   1   3 -22    3.12    2.17
   1   3 -22    1.19    1.19
   1   3 -21   19.09    3.95
   1   3 -21   13.00    2.84
   1   3 -21    0.14    1.13
   1   3 -21   -1.67    4.27
   1   3 -20    5.11    3.01
   1   3 -20    2.32    2.79
   1   3 -20    1.21    2.97
   1   3 -20   -1.30    2.28
   1   3 -20    4.06    3.36
   1   3 -20    0.73    1.57
   1   3 -20    4.86    4.39
   1   3 -19    7.04    3.82
   1   3 -19    8.09    5.02
   1   3 -19    3.86    4.19
   1   3 -19    3.21    2.89
   1   3 -19   -4.59    3.01
   1   3 -19    1.16    2.17
   1   3 -19    3.18    2.21
   1   3 -19   13.21    4.88
   1   3 -19   -1.54    1.84
   1   3 -18   18.35    6.31
   1   3 -18   14.71    4.60
   1   3 -18   14.69    5.74
   1   3 -18   17.18    5.49
   1   3 -18    9.92    3.00
   1   3 -18    8.05    3.16
   1   3 -18   13.41    4.38
   1   3 -18   14.92    4.59
   1   3 -17   36.17    5.85
   1   3 -17   41.03    7.13
   1   3 -17   36.33    8.02
   1   3 -17   39.66    7.96
   1   3 -17   35.55    7.73
   1   3 -17   24.86    4.53
   1   3 -17   46.45    7.64
   1   3 -17   46.41    9.61
   1   3 -17   35.44    6.67
   1   3 -17   41.45    7.50
   1   3 -16  408.78   19.50
   1   3 -16  423.55   23.95
   1   3 -16  320.53   21.94
   1   3 -16  339.08   21.88
   1   3 -16  313.00   19.89
   1   3 -16  358.42   21.05
   1   3 -16  315.04   37.78
   1   3 -16  329.64   19.32
   1   3 -16  440.64   28.83
   1   3 -16  354.00   19.68
   1   3 -16  212.00   13.87
   1   3 -16  395.64   20.87
   1   3 -16  398.03   22.05
   1   3 -15  572.72   22.95
   1   3 -15  496.99   26.07
   1   3 -15  448.10   23.31
   1   3 -15  520.92   26.52
   1   3 -15  479.61   23.88
   1   3 -15  562.82   27.03
   1   3 -15  569.96   48.91
   1   3 -15  594.60   32.19
   1   3 -15  378.72   27.83
   1   3 -15  441.88   21.88
   1   3 -15  423.90   20.89
   1   3 -15  302.57   16.74
   1   3 -15  531.22   24.64
   1   3 -15  593.23   25.85
   1   3 -15  504.78   22.52
   1   3 -14   52.47    6.72
   1   3 -14   48.60    7.51
   1   3 -14   53.76    8.45
   1   3 -14   40.08    7.34
   1   3 -14   46.27   13.86
   1   3 -14   50.39    7.37
   1   3 -14   55.91    7.44
   1   3 -13   35.96   11.14
   1   3 -12    7.04    4.81
   1   3 -11   15.45    7.35
   1   3 -10  232.24   23.63
  -1  -3  10  226.74   19.63
  -1  -3   9  213.64   18.31
   1   3  -9  224.88   22.21
   1   3  -8  610.10   33.70
  -1  -3   8  595.92   29.24
   1   3  -7  110.29   13.08
  -1  -3   7  123.35   12.52
  -1  -3   6   62.66    8.84
  -1  -3   5  510.54   22.69
  -1  -3   4 1361.80   35.49
  -1  -3   3  837.37   26.32
  -1  -3   2 1866.36   38.04
  -1  -3   1 2006.63   38.63
  -1  -3   0  449.29   18.60
  -1  -3  -1 5080.74   66.20
  -1  -3  -2 1220.89   34.42
  -1  -3  -3  139.92    6.98
  -1  -3  -3  154.58   12.31
  -1  -3  -4 2448.24   49.70
  -1  -3  -4 1902.49   44.54
  -1  -3  -5  267.05   18.55
  -1  -3  -5  237.73   17.95
  -1  -3  -5  219.38   16.82
  -1  -3  -6   38.48    8.45
  -1  -3  -6   52.24    9.50
  -1  -3  -6   37.83    8.76
  -1  -3  -6   31.58    8.49
  -1  -3  -7  410.46   24.45
  -1  -3  -7  344.79   24.20
  -1  -3  -7  321.98   22.76
  -1  -3  -7  399.33   26.05
  -1  -3  -8    3.11    3.25
  -1  -3  -8    2.77    4.09
  -1  -3  -8    1.97    2.80
  -1  -3  -8    2.77    2.30
  -1  -3  -9   82.37   12.83
  -1  -3  -9   65.17   12.93
  -1  -3  -9   70.15   13.20
  -1  -3  -9   51.56   11.16
  -1  -3 -10   19.89    9.64
  -1  -3 -10    4.55    5.67
  -1  -3 -10    9.86    7.47
  -1  -3 -10   10.52    7.35
  -1  -3 -11  151.87   22.19
  -1  -3 -11  189.80   24.74
  -1  -3 -12   46.84   13.16
  -1  -3 -13   48.49   13.85
  -1  -3 -14   28.23    6.77
  -1  -3 -14   18.50    3.90
  -1  -3 -14   36.49    6.30
  -1  -3 -14   20.72    9.79
  -1  -3 -14   22.61    5.29
  -1  -3 -14   20.20    5.98
  -1  -3 -14   40.23    8.43
  -1  -3 -14   29.90    6.94
  -1  -3 -14   25.25    4.13
  -1  -3 -14   13.71    2.14
  -1  -3 -14   19.54    4.35
  -1  -3 -14   20.53    5.81
  -1  -3 -15   24.19    5.62
  -1  -3 -15   22.63    5.78
  -1  -3 -15   22.15    5.94
  -1  -3 -15   11.88    3.72
  -1  -3 -15   18.21    5.07
  -1  -3 -15   22.50    6.46
  -1  -3 -15   32.11    8.09
  -1  -3 -15   21.24    6.75
  -1  -3 -15   14.24    3.17
  -1  -3 -15   16.97    5.92
  -1  -3 -15   22.98    6.03
  -1  -3 -15   20.49    5.37
  -1  -3 -15   15.75    2.51
  -1  -3 -16    7.59    3.72
  -1  -3 -16    8.43    3.08
  -1  -3 -16    6.10    3.47
  -1  -3 -16   10.35    4.00
  -1  -3 -16    8.79    4.11
  -1  -3 -16    3.71    2.43
  -1  -3 -16    8.67    4.40
  -1  -3 -16    4.74    3.43
  -1  -3 -16    7.42    3.08
  -1  -3 -16    5.01    2.63
  -1  -3 -16    8.27    3.98
  -1  -3 -17   19.41    5.28
  -1  -3 -17   10.79    3.96
  -1  -3 -17   17.09    4.71
  -1  -3 -17    8.40    3.56
  -1  -3 -17   15.54    3.72
  -1  -3 -17   14.06    4.55
  -1  -3 -17   12.31    4.50
  -1  -3 -17    6.51    5.09
  -1  -3 -17    5.18    3.56
  -1  -3 -17    7.43    3.97
  -1  -3 -17   12.94    4.79
  -1  -3 -18    3.52    3.78
  -1  -3 -18   -0.41    3.61
  -1  -3 -18   -4.28    4.28
  -1  -3 -18    1.60    2.76
  -1  -3 -18    0.89    2.49
  -1  -3 -18    1.21    4.27
  -1  -3 -18   -0.50    3.28
  -1  -3 -18    1.58    3.29
  -1  -3 -18    2.32    3.22
  -1  -3 -19    0.62    2.74
  -1  -3 -19    5.59    3.03
  -1  -3 -19    0.73    2.66
  -1  -3 -19    2.12    2.46
  -1  -3 -19    1.68    1.61
  -1  -3 -19   -4.58    4.24
  -1  -3 -19    6.79    3.95
  -1  -3 -19    2.04    2.90
  -1  -3 -19    4.10    3.65
  -1  -3 -20   11.40    3.93
  -1  -3 -20   18.52    5.13
  -1  -3 -20    4.50    2.76
  -1  -3 -20   18.94    4.29
  -1  -3 -20    8.75    3.28
  -1  -3 -20   12.68    4.34
  -1  -3 -20   12.45    5.08
  -1  -3 -20    4.60    3.24
  -1  -3 -20   13.43    3.94
  -1  -3 -20    7.69    4.21
  -1  -3 -21    2.39    2.39
  -1  -3 -21   12.36    3.30
  -1  -3 -21    3.62    1.81
  -1  -3 -21    3.20    3.70
  -1  -3 -21    4.61    3.69
  -1  -3 -21    7.14    3.72
  -1  -3 -22    2.23    1.83
  -1  -3 -22    6.06    2.53
  -1  -3 -22   -1.71    2.31
  -1  -3 -22   -1.27    2.55
  -1  -3 -22   -2.12    2.02
  -1  -3 -23   -0.75    1.47
   1   4 -23  140.25    8.62
   1   4 -23  245.64    6.02
   1   4 -22   30.35    2.61
   1   4 -22   21.22    4.65
   1   4 -21    2.08    1.29
   1   4 -21    3.29    2.40
   1   4 -21    6.91    1.89
   1   4 -20    9.96    3.85
   1   4 -20    6.17    2.99
   1   4 -20    4.63    3.08
   1   4 -20    4.74    2.20
   1   4 -20   -1.01    1.93
   1   4 -20   13.51    4.65
   1   4 -20   -0.90    1.58
   1   4 -19    7.51    3.54
   1   4 -19    7.56    3.88
   1   4 -19    3.50    1.87
   1   4 -19    5.19    2.62
   1   4 -19   -0.10    1.73
   1   4 -18    5.89    4.47
   1   4 -18   -3.40    3.31
   1   4 -18    7.22    4.65
   1   4 -18    2.66    3.30
   1   4 -18    2.85    2.42
   1   4 -18    1.99    3.13
   1   4 -18   -0.12    3.06
   1   4 -18    5.32    4.03
   1   4 -17   79.46   11.43
   1   4 -17  105.19   11.51
   1   4 -17   95.57    9.53
   1   4 -17   95.14   12.19
   1   4 -17   89.33   11.33
   1   4 -17   41.67    6.62
   1   4 -17   66.79   12.20
   1   4 -17   93.99   10.44
   1   4 -17  114.26   11.84
   1   4 -17  107.80   10.91
   1   4 -16   10.15    4.97
   1   4 -16    5.47    3.16
   1   4 -16   10.12    4.61
   1   4 -16    9.32    3.29
   1   4 -16   11.46    5.12
   1   4 -16    7.89    3.87
   1   4 -16   12.23    6.10
   1   4 -16   10.19    4.06
   1   4 -16    9.47    6.02
   1   4 -16    1.71    2.49
   1   4 -16    8.27    3.96
   1   4 -16    8.65    3.32
   1   4 -16   12.96    4.50
   1   4 -15    4.92    2.75
   1   4 -15    3.78    3.58
   1   4 -15    1.83    1.84
   1   4 -15    4.89    3.79
   1   4 -15    7.15    3.35
   1   4 -15    2.07    3.07
   1   4 -15    3.25    2.47
   1   4 -15    4.77    4.68
   1   4 -15    3.08    2.29
   1   4 -15    6.83    4.12
   1   4 -15    5.60    2.86
   1   4 -15    3.81    3.02
   1   4 -15   -0.75    3.55
   1   4 -15    4.56    2.75
   1   4 -15    4.16    3.08
   1   4 -14   18.11    4.75
   1   4 -14   16.91    4.48
   1   4 -14   17.89    4.86
   1   4 -14   21.56    4.52
   1   4 -14   22.82    5.50
   1   4 -14   18.45    9.21
   1   4 -14   15.71    6.65
   1   4 -14   27.20    6.78
   1   4 -14   17.62    4.43
   1   4 -14    9.05    3.12
   1   4 -14   20.71    4.94
   1   4 -14   17.50    4.05
   1   4 -14   20.41    4.92
   1   4 -13   22.02    9.37
  -1  -4  12   -2.52    5.92
   1   4 -12    1.64    2.95
   1   4 -11   49.63   12.17
  -1  -4  10  466.30   29.12
   1   4 -10  484.60   35.66
  -1  -4   9  364.67   24.71
   1   4  -9  355.33   28.61
  -1  -4   8   62.28    9.94
   1   4  -8   54.77   10.60
  -1  -4   7    2.16    1.63
  -1  -4   6   97.90   11.44
  -1  -4   5 1271.69   38.27
  -1  -4   4   97.94   10.72
  -1  -4   3  203.90   14.55
  -1  -4   2 2145.24   46.15
  -1  -4   1  529.69   23.22
  -1  -4   0  100.71   10.56
  -1  -4  -1  616.52   27.50
  -1  -4  -2 1364.27   42.09
  -1  -4  -3  316.40   13.95
  -1  -4  -3  294.27   17.98
  -1  -4  -4   15.84    5.88
  -1  -4  -4    7.02    1.71
  -1  -4  -4   16.99    6.05
  -1  -4  -5   19.54    6.00
  -1  -4  -5   14.14    4.53
  -1  -4  -5   14.94    5.10
  -1  -4  -6   10.43    4.79
  -1  -4  -6   16.13    5.87
  -1  -4  -6   10.49    3.95
  -1  -4  -7  313.02   22.63
  -1  -4  -7  323.49   24.13
  -1  -4  -8   12.98    6.38
  -1  -4  -8    4.50    2.95
  -1  -4  -8    6.79    4.69
  -1  -4  -9   -1.31    2.76
  -1  -4  -9    0.43    3.11
  -1  -4  -9    1.81    3.44
  -1  -4 -10   59.36   12.66
  -1  -4 -10   86.50   16.18
  -1  -4 -10   68.06   13.77
  -1  -4 -11   17.97    8.08
  -1  -4 -11    8.62    4.64
  -1  -4 -12   97.01   19.30
  -1  -4 -12   83.44   17.48
  -1  -4 -13   45.92   14.02
  -1  -4 -14    2.08    3.09
  -1  -4 -14    2.86    2.28
  -1  -4 -14   24.30    5.90
  -1  -4 -14    2.76    2.59
  -1  -4 -14   -0.36    4.23
  -1  -4 -14   31.00    6.27
  -1  -4 -14   -1.33    3.28
  -1  -4 -14    4.53    5.15
  -1  -4 -14    0.57    2.91
  -1  -4 -14   45.74    4.16
  -1  -4 -14    1.20    2.81
  -1  -4 -14    3.21    2.20
  -1  -4 -15    6.17    3.49
  -1  -4 -15    4.54    3.60
  -1  -4 -15   16.17    5.28
  -1  -4 -15    0.60    2.37
  -1  -4 -15    3.25    2.56
  -1  -4 -15    3.18    4.45
  -1  -4 -15   -0.37    4.09
  -1  -4 -15    3.41    3.55
  -1  -4 -15    5.68    3.42
  -1  -4 -15    2.76    3.32
  -1  -4 -15    0.43    2.93
  -1  -4 -16    4.91    4.05
  -1  -4 -16    1.61    2.71
  -1  -4 -16   12.53    4.60
  -1  -4 -16   -1.11    2.43
  -1  -4 -16    0.89    1.79
  -1  -4 -16    0.50    3.61
  -1  -4 -16    3.69    4.00
  -1  -4 -16   -1.55    3.23
  -1  -4 -16   -2.75    5.20
  -1  -4 -16    1.23    2.81
  -1  -4 -17  108.57   11.40
  -1  -4 -17   17.56    5.48
  -1  -4 -17   21.41    5.23
  -1  -4 -17   19.64    4.07
  -1  -4 -17   19.75    5.44
  -1  -4 -17   12.56    6.45
  -1  -4 -17   12.90    4.83
  -1  -4 -17  333.24   19.49
  -1  -4 -17   21.87    4.89
  -1  -4 -17   12.16    5.33
  -1  -4 -17   14.39    5.06
  -1  -4 -18   67.05   10.01
  -1  -4 -18   81.01    9.61
  -1  -4 -18   93.84    8.51
  -1  -4 -18   71.66    9.57
  -1  -4 -18   48.79    9.24
  -1  -4 -18   87.12   11.13
  -1  -4 -18   90.36   10.08
  -1  -4 -18   70.31   10.35
  -1  -4 -19    7.52    4.37
  -1  -4 -19   -0.78    2.69
  -1  -4 -19    1.96    2.03
  -1  -4 -19    1.75    2.48
  -1  -4 -19   -9.15    6.21
  -1  -4 -19    0.61    2.52
  -1  -4 -19   -3.09    4.35
  -1  -4 -19   -1.89    2.93
  -1  -4 -19    5.33    2.83
  -1  -4 -20   16.46    4.82
  -1  -4 -20   37.45    5.23
  -1  -4 -20   17.95    4.30
  -1  -4 -20   28.41    5.38
  -1  -4 -20   15.90    5.52
  -1  -4 -20   23.55    6.12
  -1  -4 -20   31.63    5.80
  -1  -4 -20   19.70    4.93
  -1  -4 -21    2.21    2.26
  -1  -4 -21    4.03    2.07
  -1  -4 -21   10.04    2.74
  -1  -4 -21    2.05    2.37
  -1  -4 -21    8.11    3.40
  -1  -4 -21    5.67    2.26
  -1  -4 -21    7.34    3.35
  -1  -4 -22    2.69    1.97
  -1  -4 -22    4.97    1.79
  -1  -4 -22    1.22    1.17
  -1  -4 -22    8.39    3.43
  -1  -4 -22    3.72    2.51
  -1  -4 -23    1.79    1.45
   1   5 -23   88.96    6.53
   1   5 -23  201.20    5.21
   1   5 -22   11.66    2.74
   1   5 -22   16.20    4.13
   1   5 -21   18.01    3.85
   1   5 -21   31.50    5.31
   1   5 -21   -4.07    3.82
   1   5 -21    7.88    2.04
   1   5 -20  138.44   11.11
   1   5 -20  106.58    9.65
   1   5 -20   76.31    9.05
   1   5 -20   37.38    5.10
   1   5 -20   65.36    5.51
   1   5 -19    0.21    2.27
   1   5 -19    8.09    4.04
   1   5 -19    4.13    2.79
   1   5 -19    7.00    4.34
   1   5 -18  148.22   14.54
   1   5 -18  156.26   12.02
   1   5 -18  105.17   12.03
   1   5 -18  119.55   12.96
   1   5 -18  149.40   13.09
   1   5 -18   91.06   14.07
   1   5 -18   59.02    7.26
   1   5 -18  165.22   14.25
   1   5 -17   20.37    6.26
   1   5 -17    7.67    2.88
   1   5 -17    8.26    2.76
   1   5 -17    8.95    5.04
   1   5 -17   15.66    6.15
   1   5 -17    1.90    2.92
   1   5 -17    8.46    6.36
   1   5 -17   16.19    4.91
   1   5 -17   15.05    5.07
   1   5 -17   16.63    4.66
   1   5 -16    2.64    2.88
   1   5 -16    3.60    3.37
   1   5 -16    4.74    2.75
   1   5 -16    0.73    3.01
   1   5 -16    1.20    1.90
   1   5 -16    6.41    3.09
   1   5 -16    4.39    3.52
   1   5 -16   -1.89    2.80
   1   5 -16    4.93    4.75
   1   5 -16    3.51    2.76
   1   5 -16    2.69    1.63
   1   5 -15    6.14    3.03
   1   5 -15    0.46    3.22
   1   5 -15    2.93    3.48
   1   5 -15    4.11    3.19
   1   5 -15    2.17    2.22
   1   5 -15   -0.38    4.16
   1   5 -15    3.44    4.61
   1   5 -15    9.12    3.83
   1   5 -15    4.46    2.22
   1   5 -15    3.93    4.47
   1   5 -15   -0.05    2.79
   1   5 -15    3.46    2.01
   1   5 -15    5.79    3.64
   1   5 -14   79.62    8.80
   1   5 -14  125.75   12.87
   1   5 -14  109.84   11.21
   1   5 -14  100.00   11.42
   1   5 -14  108.04   11.78
   1   5 -14  121.10   12.69
   1   5 -14  113.45   10.24
   1   5 -14  109.91   21.68
   1   5 -14  115.80   11.22
   1   5 -14   62.87    7.90
   1   5 -14  101.79   10.00
   1   5 -14  160.64   16.84
   1   5 -14  122.20   16.31
   1   5 -14  134.40   11.81
   1   5 -14  101.77   10.10
   1   5 -13  170.15   26.04
   1   5 -12   58.57   14.46
  -1  -5  12   51.99   15.19
   1   5 -11   72.17   15.14
   1   5 -10   83.14   16.10
  -1  -5   9   71.70   11.82
   1   5  -9   61.85   12.44
  -1  -5   8  962.24   40.69
  -1  -5   7    2.68    2.22
  -1  -5   6  116.26   13.29
  -1  -5   5  211.62   17.29
  -1  -5   4 1156.11   39.21
  -1  -5   3 1033.66   36.35
  -1  -5   2 2248.95   54.06
  -1  -5   1  309.70   20.62
  -1  -5   0 1152.10   39.87
  -1  -5  -1  723.96   33.24
  -1  -5  -2 1557.92   49.74
  -1  -5  -3  469.25   23.05
  -1  -5  -3  406.33   25.35
  -1  -5  -3  455.40   19.61
  -1  -5  -4  126.89   13.16
  -1  -5  -4  101.54    7.79
  -1  -5  -5  297.77   21.04
  -1  -5  -5  243.15   17.61
  -1  -5  -5  259.54   21.38
  -1  -5  -6   56.11   11.02
  -1  -5  -6   53.42    9.06
  -1  -5  -6   66.93   10.91
  -1  -5  -7   28.76    8.57
  -1  -5  -7   29.73    8.94
  -1  -5  -7   18.00    6.31
  -1  -5  -8   32.81    8.20
  -1  -5  -8   42.54   10.62
  -1  -5  -8   45.37   10.60
  -1  -5  -9  121.27   18.75
  -1  -5  -9  116.31   17.40
  -1  -5  -9  112.16   16.28
  -1  -5 -10  107.25   17.10
  -1  -5 -10   85.22   15.84
  -1  -5 -10  113.09   19.49
  -1  -5 -11    1.37    4.96
  -1  -5 -11   -1.55    6.23
  -1  -5 -11    6.32    4.96
  -1  -5 -12    2.82    4.72
  -1  -5 -13    4.17    3.18
  -1  -5 -13    0.70    2.11
  -1  -5 -13    1.34    3.17
  -1  -5 -13   -0.40    1.70
  -1  -5 -13    7.05    5.25
  -1  -5 -13    2.74    4.25
  -1  -5 -14   56.01    7.22
  -1  -5 -14   59.27    7.86
  -1  -5 -14   43.95    8.76
  -1  -5 -14   54.51    6.14
  -1  -5 -14   50.69    8.46
  -1  -5 -14   46.48    9.81
  -1  -5 -14   41.98    9.31
  -1  -5 -14  174.20   14.39
  -1  -5 -14  193.30    7.37
  -1  -5 -14   46.08    9.08
  -1  -5 -15   25.53    6.80
  -1  -5 -15   24.15    5.56
  -1  -5 -15   15.30    4.50
  -1  -5 -15   16.86    3.62
  -1  -5 -15   13.85    5.06
  -1  -5 -15   26.12    5.73
  -1  -5 -15   18.86    5.87
  -1  -5 -16   19.53    5.84
  -1  -5 -16   33.20    6.59
  -1  -5 -16   36.37    5.42
  -1  -5 -16   24.02    5.92
  -1  -5 -16   22.56    6.37
  -1  -5 -16   18.68    6.41
  -1  -5 -16   26.54    6.44
  -1  -5 -16   28.35    5.66
  -1  -5 -16   24.88    7.08
  -1  -5 -17    1.35    2.83
  -1  -5 -17    1.44    2.67
  -1  -5 -17    0.78    2.35
  -1  -5 -17    0.71    2.42
  -1  -5 -17   -1.93    3.57
  -1  -5 -17    0.04    3.61
  -1  -5 -17   -3.55    4.46
  -1  -5 -17   -3.34    3.49
  -1  -5 -17   -4.41    6.01
  -1  -5 -18   47.91    7.98
  -1  -5 -18   24.40    6.06
  -1  -5 -18   31.82    6.50
  -1  -5 -18   40.31    5.60
  -1  -5 -18   17.86    6.09
  -1  -5 -18   45.69    8.21
  -1  -5 -18   30.20    7.08
  -1  -5 -18   48.52    7.20
  -1  -5 -19   -2.02    4.04
  -1  -5 -19    1.80    2.38
  -1  -5 -19   -2.29    2.36
  -1  -5 -19    1.28    3.79
  -1  -5 -19    1.56    3.12
  -1  -5 -19   -2.12    3.53
  -1  -5 -19    2.00    2.00
  -1  -5 -19    1.22    3.65
  -1  -5 -20   13.63    4.06
  -1  -5 -20   14.02    3.69
  -1  -5 -20   34.04    4.69
  -1  -5 -20   14.45    4.87
  -1  -5 -20   23.39    5.79
  -1  -5 -20   18.00    4.41
  -1  -5 -20   18.05    4.96
  -1  -5 -21   -1.85    2.37
  -1  -5 -21   -1.45    1.62
  -1  -5 -21    2.18    1.90
  -1  -5 -21   -1.28    2.93
  -1  -5 -21    3.89    2.92
  -1  -5 -21   -1.86    2.10
  -1  -5 -21   -4.24    3.12
  -1  -5 -22    9.27    2.61
  -1  -5 -22    8.51    2.15
  -1  -5 -22   11.83    3.24
  -1  -5 -22   12.03    3.23
  -1  -5 -23    0.78    1.41
   1   6 -23  168.06    4.45
   1   6 -22   28.79    2.81
   1   6 -22   35.06    2.99
   1   6 -21    5.23    2.36
   1   6 -21    0.26    1.19
   1   6 -20    3.98    3.28
   1   6 -20    3.10    2.60
   1   6 -20    2.85    2.26
   1   6 -20    0.06    1.56
   1   6 -19   16.81    3.96
   1   6 -19   14.80    4.61
   1   6 -19    4.76    2.78
   1   6 -18    6.66    2.79
   1   6 -18    8.83    4.35
   1   6 -18   -1.93    3.29
   1   6 -18   10.50    4.89
   1   6 -18    9.01    3.61
   1   6 -18   13.13    4.34
   1   6 -18   10.29    7.24
   1   6 -18   11.04    3.95
   1   6 -18    6.63    3.10
   1   6 -17   24.42    6.26
   1   6 -17   35.87    7.43
   1   6 -17   40.37    8.19
   1   6 -17   20.22    4.70
   1   6 -17   30.61    5.87
   1   6 -17   40.00    7.97
   1   6 -17   28.08    9.09
   1   6 -17    6.71    3.74
   1   6 -17   34.98    6.63
   1   6 -17   46.14    7.87
   1   6 -17   37.19    6.69
   1   6 -16   53.15    7.77
   1   6 -16   84.49   11.28
   1   6 -16   72.19   10.72
   1   6 -16   81.74    9.11
   1   6 -16   58.63    9.23
   1   6 -16   69.86    8.98
   1   6 -16   77.65   10.20
   1   6 -16   75.29   13.54
   1   6 -16   81.82   10.21
   1   6 -16   76.03    9.35
   1   6 -15   12.02    4.89
   1   6 -15   21.91    6.08
   1   6 -15   19.77    6.16
   1   6 -15   21.05    4.77
   1   6 -15   11.47    3.69
   1   6 -15   12.72    9.00
   1   6 -15   14.05    7.27
   1   6 -15   15.30    4.93
   1   6 -15    4.67    2.55
   1   6 -15   14.08    4.57
   1   6 -15   12.66    4.23
   1   6 -15   19.89    5.58
   1   6 -14   37.03    6.70
   1   6 -14   41.12    7.48
   1   6 -14   34.35    6.92
   1   6 -14   37.77    6.09
   1   6 -14   25.96    5.41
   1   6 -14   46.26   14.86
   1   6 -14   32.09    6.14
   1   6 -14   12.45    3.76
   1   6 -14   26.09    5.09
   1   6 -14   33.79    8.58
   1   6 -14   36.84    6.26
   1   6 -14   34.78    5.88
   1   6 -13    1.01    2.47
   1   6 -13    0.76    1.39
   1   6 -13   -3.18    3.60
   1   6 -13    1.68    2.36
   1   6 -13    0.95    2.13
   1   6 -13   -0.37    3.41
   1   6 -13    1.20    4.21
   1   6 -13   -1.20    2.03
   1   6 -13   -2.38    2.44
   1   6 -13   -0.31    2.01
   1   6 -13    2.34    2.14
   1   6 -12  252.01   31.18
  -1  -6  12  245.91   33.92
  -1  -6  11   24.21    9.93
   1   6 -11   41.44   12.20
   1   6 -10    6.81    5.01
  -1  -6   9  166.31   19.11
  -1  -6   8  330.95   26.09
  -1  -6   7  326.23   25.05
  -1  -6   6  115.54   14.35
  -1  -6   5   31.53    7.52
  -1  -6   4  186.60   17.54
  -1  -6   3   29.46    7.65
  -1  -6   2  282.83   21.85
  -1  -6   1    3.71    4.09
  -1  -6   0  638.80   34.42
  -1  -6  -1  212.05   20.32
  -1  -6  -2 1158.80   46.98
  -1  -6  -2  920.51   34.80
  -1  -6  -3   65.90    8.49
  -1  -6  -3   74.86   10.55
  -1  -6  -4  103.89   14.89
  -1  -6  -4  105.93    9.43
  -1  -6  -4  123.39   14.01
  -1  -6  -5   44.41   10.23
  -1  -6  -5   76.41   11.21
  -1  -6  -6  118.54   13.69
  -1  -6  -6  136.67   15.83
  -1  -6  -7  234.29   20.24
  -1  -6  -7  195.12   22.01
  -1  -6  -7  241.17   22.43
  -1  -6  -8    7.29    6.04
  -1  -6  -8    3.26    3.63
  -1  -6  -8    6.79    5.01
  -1  -6  -9   20.90    9.00
  -1  -6  -9    7.39    5.43
  -1  -6  -9   11.21    7.99
  -1  -6 -10  118.22   18.87
  -1  -6 -10  118.67   20.62
  -1  -6 -11   11.62    7.16
  -1  -6 -11   13.84    6.00
  -1  -6 -12    6.34    5.97
  -1  -6 -13   22.36    5.29
  -1  -6 -13   19.45    6.02
  -1  -6 -13   21.16   11.49
  -1  -6 -13   19.94    3.69
  -1  -6 -13   34.07    7.82
  -1  -6 -13   34.81    8.16
  -1  -6 -13   30.41    7.55
  -1  -6 -14    2.19    2.53
  -1  -6 -14    2.59    3.11
  -1  -6 -14    0.36    1.62
  -1  -6 -14   -4.61    5.06
  -1  -6 -14    4.28    3.27
  -1  -6 -14   -3.21    3.65
  -1  -6 -14   -0.80    3.75
  -1  -6 -14    0.17    3.29
  -1  -6 -15   42.85    8.90
  -1  -6 -15   58.00    8.59
  -1  -6 -15   30.72    6.88
  -1  -6 -15   43.07    5.90
  -1  -6 -15   54.21    8.91
  -1  -6 -15   30.83    8.00
  -1  -6 -15   57.69    7.99
  -1  -6 -15   63.30   11.02
  -1  -6 -16   22.59    5.62
  -1  -6 -16    8.77    4.08
  -1  -6 -16   18.89    3.97
  -1  -6 -16   16.58    5.13
  -1  -6 -16   14.31    5.17
  -1  -6 -16    5.18    3.04
  -1  -6 -16   11.01    4.21
  -1  -6 -16   11.63    5.18
  -1  -6 -17   40.34    8.08
  -1  -6 -17   47.41    8.18
  -1  -6 -17   74.43    7.39
  -1  -6 -17   56.21    8.93
  -1  -6 -17   33.41    8.08
  -1  -6 -17   61.99   10.58
  -1  -6 -17   51.15    9.08
  -1  -6 -18   -1.16    3.11
  -1  -6 -18    2.77    2.31
  -1  -6 -18    0.95    2.15
  -1  -6 -18    0.91    3.06
  -1  -6 -18   -0.78    3.57
  -1  -6 -18    3.33    3.72
  -1  -6 -18   -2.03    4.38
  -1  -6 -19    5.60    3.15
  -1  -6 -19    6.51    2.80
  -1  -6 -19   13.90    3.35
  -1  -6 -19    5.74    3.20
  -1  -6 -19   12.21    4.29
  -1  -6 -19   12.71    4.04
  -1  -6 -19    9.71    4.52
  -1  -6 -20   33.90    6.28
  -1  -6 -20   59.94    5.92
  -1  -6 -20   40.45    6.07
  -1  -6 -20   47.00    6.37
  -1  -6 -20   46.47    7.06
  -1  -6 -20   34.91    6.57
  -1  -6 -20   37.04    6.67
  -1  -6 -21    2.06    2.03
  -1  -6 -21   -1.09    1.54
  -1  -6 -21   -0.40    2.74
  -1  -6 -21    2.28    1.68
  -1  -6 -21   -1.94    2.00
  -1  -6 -21    2.68    2.25
  -1  -6 -22    0.28    0.96
  -1  -6 -22   -0.64    1.29
  -1  -6 -22   -1.78    2.06
   1   7 -22   35.96    2.95
   1   7 -22   23.69    2.34
   1   7 -21   -5.02    1.82
   1   7 -21   -0.96    1.29
   1   7 -20   -3.28    1.97
   1   7 -20    0.47    1.69
   1   7 -20   -0.21    2.36
   1   7 -19   -3.78    2.86
   1   7 -19    0.48    3.30
   1   7 -19    3.01    1.78
   1   7 -19    1.78    2.27
   1   7 -19    3.05    2.41
   1   7 -18   29.15    6.29
   1   7 -18   22.62    4.55
   1   7 -18   31.95    5.32
   1   7 -18   45.64    7.09
   1   7 -18   12.23    4.04
   1   7 -18   45.49    7.01
   1   7 -17   14.79    5.50
   1   7 -17   18.23    5.91
   1   7 -17   18.67    4.68
   1   7 -17   10.27    3.51
   1   7 -17   18.03    4.94
   1   7 -17    5.73    3.49
   1   7 -17   19.16    5.40
   1   7 -17   11.49    6.91
   1   7 -17   19.07    4.83
   1   7 -16   11.81    3.86
   1   7 -16   12.09    4.42
   1   7 -16   17.03    5.42
   1   7 -16   24.00    6.45
   1   7 -16   11.82    3.91
   1   7 -16   17.10    5.00
   1   7 -16   17.37    7.85
   1   7 -16    3.86    3.48
   1   7 -16   15.24    4.11
   1   7 -16   19.90    5.22
   1   7 -16   18.03    4.79
   1   7 -15   45.04    7.86
   1   7 -15   47.71    8.51
   1   7 -15   67.09    9.63
   1   7 -15   33.18    6.17
   1   7 -15   46.89    6.99
   1   7 -15   42.61    7.25
   1   7 -15   44.02    7.10
   1   7 -15   16.52    4.42
   1   7 -15   39.25    9.72
   1   7 -15   54.48    7.86
   1   7 -15   42.36    6.92
   1   7 -14   -3.09    3.29
   1   7 -14    0.98    2.62
   1   7 -14    2.42    2.48
   1   7 -14    2.27    1.64
   1   7 -14   -1.41    3.49
   1   7 -14    2.42    2.70
   1   7 -14    2.58    1.96
   1   7 -14    1.98    2.12
   1   7 -14    0.09    3.44
   1   7 -14    1.55    4.31
   1   7 -14    1.16    2.07
   1   7 -13   89.10   10.57
   1   7 -13   78.68   10.16
   1   7 -13   78.95    8.39
   1   7 -13   94.17   10.59
  -1  -7  13   87.00   21.41
   1   7 -13  102.64   21.70
   1   7 -13   39.93    6.21
   1   7 -13   93.21   14.24
   1   7 -13   66.44    8.80
   1   7 -13   87.61    9.23
   1   7 -12   28.60   10.83
  -1  -7  12   32.83   12.59
   1   7 -12   28.46    5.52
  -1  -7  11  129.41   24.98
   1   7 -11  122.67   21.98
   1   7 -10   34.49   10.74
  -1  -7  10   39.42   12.86
  -1  -7   9  200.98   22.83
  -1  -7   8  135.17   18.48
  -1  -7   7    6.70    4.65
  -1  -7   6    2.28    4.12
  -1  -7   5   17.42    7.20
  -1  -7   4  503.82   31.82
  -1  -7   3  408.86   28.90
  -1  -7   2    3.00    4.31
  -1  -7   1    9.14    7.36
  -1  -7   0    1.06    4.09
  -1  -7  -1  394.29   31.72
  -1  -7  -1  367.48   26.20
  -1  -7  -2  729.74   33.67
  -1  -7  -3  495.95   24.91
  -1  -7  -3  531.27   27.81
  -1  -7  -4   32.08    9.27
  -1  -7  -4   50.06    9.87
  -1  -7  -4   42.14    6.98
  -1  -7  -5  166.04   20.33
  -1  -7  -5  203.54   19.07
  -1  -7  -6  424.51   28.99
  -1  -7  -6  404.13   25.47
  -1  -7  -7  167.98   17.38
  -1  -7  -7  177.73   20.32
  -1  -7  -8    9.82    6.34
  -1  -7  -8   28.96    9.26
  -1  -7  -9   24.17    9.12
  -1  -7  -9   10.61    6.90
  -1  -7 -10   -0.87    5.63
  -1  -7 -10   -0.80    4.24
  -1  -7 -11   18.97    9.81
  -1  -7 -11   20.97    7.53
  -1  -7 -12    2.18    2.49
  -1  -7 -12    7.94    6.15
  -1  -7 -12    3.32    1.76
  -1  -7 -12    5.06    4.18
  -1  -7 -12    0.47    3.63
  -1  -7 -13   23.05    5.04
  -1  -7 -13   15.39    9.31
  -1  -7 -13   23.93    3.88
  -1  -7 -13   32.29    8.21
  -1  -7 -13   15.20    5.05
  -1  -7 -13   19.45    4.65
  -1  -7 -13   33.94    7.41
  -1  -7 -14  113.75   14.09
  -1  -7 -14  142.04    9.65
  -1  -7 -14  127.58   11.26
  -1  -7 -14  155.76   16.89
  -1  -7 -14  139.42   13.31
  -1  -7 -14  160.56   16.55
  -1  -7 -15   41.82    8.95
  -1  -7 -15   66.00    6.94
  -1  -7 -15   49.29    8.62
  -1  -7 -15   63.42    8.42
  -1  -7 -15   57.15    8.50
  -1  -7 -15   68.33   11.77
  -1  -7 -16   33.81    8.14
  -1  -7 -16   50.13    8.48
  -1  -7 -16   61.36    6.64
  -1  -7 -16   29.13    7.94
  -1  -7 -16   55.23    8.69
  -1  -7 -16   39.47    6.68
  -1  -7 -16   49.06    9.43
  -1  -7 -16   41.23    8.45
  -1  -7 -17    5.23    3.54
  -1  -7 -17    9.96    3.85
  -1  -7 -17    8.91    2.55
  -1  -7 -17    4.48    3.56
  -1  -7 -17   10.04    4.41
  -1  -7 -17   10.86    4.88
  -1  -7 -17   12.10    5.53
  -1  -7 -18    2.61    2.55
  -1  -7 -18    8.81    2.84
  -1  -7 -18    5.50    3.38
  -1  -7 -18    9.55    4.52
  -1  -7 -18    6.47    3.59
  -1  -7 -18   13.04    4.95
  -1  -7 -18    5.31    3.70
  -1  -7 -18    7.58    3.64
  -1  -7 -19    0.16    2.42
  -1  -7 -19    0.79    1.89
  -1  -7 -19    2.24    2.26
  -1  -7 -19   -2.06    3.51
  -1  -7 -19    4.54    2.80
  -1  -7 -19    9.10    4.01
  -1  -7 -19   -1.04    3.53
  -1  -7 -19    3.71    2.63
  -1  -7 -20    2.88    2.66
  -1  -7 -20    2.20    1.75
  -1  -7 -20    3.93    1.94
  -1  -7 -20    2.69    2.76
  -1  -7 -20    3.05    3.00
  -1  -7 -20   -0.97    3.23
  -1  -7 -20    2.23    2.47
  -1  -7 -21    0.73    1.66
  -1  -7 -21    1.54    1.45
  -1  -7 -21   -2.31    2.16
  -1  -7 -21   -0.51    2.08
  -1  -7 -21    0.06    1.93
  -1  -7 -22    1.33    0.92
  -1  -7 -22    2.30    1.54
  -1  -7 -22    2.66    1.69
   1   8 -22   48.99    3.00
   1   8 -22   22.34    2.09
   1   8 -21    4.05    1.54
   1   8 -21    7.49    1.80
   1   8 -20    3.78    2.30
   1   8 -20    2.09    1.94
   1   8 -20   -1.14    1.48
   1   8 -19    1.09    1.24
   1   8 -19   -4.84    2.68
   1   8 -19   -0.40    2.68
   1   8 -19   -0.03    1.83
   1   8 -19    3.73    2.57
   1   8 -18    1.36    1.77
   1   8 -18   -6.05    2.85
   1   8 -18   -0.30    2.74
   1   8 -18   -2.69    2.58
   1   8 -18    5.67    4.01
   1   8 -18    2.62    2.83
   1   8 -18    1.58    1.61
   1   8 -17   73.85    8.15
   1   8 -17   74.58    9.65
   1   8 -17   49.87    7.07
   1   8 -17   81.89   10.54
   1   8 -17   75.01    9.02
   1   8 -17   82.95    9.39
   1   8 -16    2.28    3.34
   1   8 -16    2.12    2.74
   1   8 -16   -0.58    2.34
   1   8 -16   -0.42    2.67
   1   8 -16   -2.30    3.11
   1   8 -16   -0.23    2.05
   1   8 -16    2.18    2.73
   1   8 -16    5.11    6.03
   1   8 -16   -0.74    2.14
   1   8 -15   30.25    6.20
   1   8 -15   37.62    6.25
   1   8 -15   40.90    7.87
   1   8 -15   40.15    7.66
   1   8 -15   48.15    8.40
   1   8 -15   41.62    7.01
   1   8 -15   26.69    4.82
   1   8 -15   41.34    7.41
   1   8 -15   48.74   11.45
   1   8 -15   34.63    6.32
   1   8 -14   34.11    6.78
   1   8 -14   21.29    4.55
   1   8 -14   37.49    7.10
   1   8 -14   27.62    5.22
   1   8 -14   31.57    6.82
   1   8 -14   22.29   11.05
   1   8 -14   42.47   11.17
   1   8 -14   14.93    3.99
   1   8 -14   32.36    6.61
   1   8 -14   34.86    6.16
   1   8 -14   37.87    6.14
   1   8 -13    1.81    2.37
   1   8 -13    1.46    1.50
   1   8 -13    1.89    2.43
   1   8 -13    2.17    2.20
   1   8 -13    1.41    4.34
  -1  -8  13   -2.76    4.89
   1   8 -13   -0.79    3.04
   1   8 -13   -0.70    6.18
   1   8 -13    2.19    2.06
   1   8 -12   13.41    3.97
   1   8 -12   11.62    3.22
   1   8 -12   17.48    4.66
   1   8 -12   15.68    4.09
   1   8 -12   24.04   10.65
  -1  -8  12   18.00    9.59
   1   8 -12   20.93    5.37
   1   8 -12   23.12    8.23
   1   8 -12    7.38    2.96
   1   8 -11    1.88    2.85
  -1  -8  11    0.49    4.88
  -1  -8  10  213.75   32.15
  -1  -8   9   95.35   20.37
  -1  -8   9   82.46   15.97
  -1  -8   8   49.94   12.49
  -1  -8   7   63.83   13.36
  -1  -8   6   16.78    7.32
  -1  -8   5   47.16   11.79
  -1  -8   4    8.49    5.50
  -1  -8   3   12.52    6.55
  -1  -8   2  423.72   32.66
  -1  -8   1  202.24   23.49
  -1  -8   1  182.63   20.49
  -1  -8   0  772.76   40.65
  -1  -8   0  858.74   47.50
  -1  -8  -1   17.77    7.36
  -1  -8  -1   26.15   10.51
  -1  -8  -2  153.61   15.77
  -1  -8  -2  158.47   16.94
  -1  -8  -3 1299.58   46.24
  -1  -8  -3 1268.41   43.59
  -1  -8  -4    3.67    3.44
  -1  -8  -4    5.33    2.73
  -1  -8  -4    2.52    3.68
  -1  -8  -5  134.27   19.88
  -1  -8  -5  136.49   16.58
  -1  -8  -6    6.20    5.45
  -1  -8  -6    4.41    3.57
  -1  -8  -7   18.49    8.46
  -1  -8  -7   36.59   10.22
  -1  -8  -8   20.67    8.38
  -1  -8  -8   33.44    9.50
  -1  -8  -9  137.69   22.86
  -1  -8  -9  233.00   26.92
  -1  -8 -10   11.68    7.70
  -1  -8 -10    9.72    4.85
  -1  -8 -11  196.17   27.28
  -1  -8 -11  130.75   24.85
  -1  -8 -11  184.90   16.82
  -1  -8 -12  149.74   11.88
  -1  -8 -12  171.80   17.20
  -1  -8 -12  162.51   13.43
  -1  -8 -12  193.19   16.94
  -1  -8 -13    7.52    2.53
  -1  -8 -13   16.52    5.90
  -1  -8 -13   17.20    4.96
  -1  -8 -13   20.60    5.03
  -1  -8 -13   12.59    4.63
  -1  -8 -13   18.17    5.73
  -1  -8 -14   54.87   10.11
  -1  -8 -14   65.48    6.59
  -1  -8 -14   64.83    8.67
  -1  -8 -14   73.68    8.76
  -1  -8 -14   66.15   11.61
  -1  -8 -14   77.05   11.34
  -1  -8 -15   55.10   10.15
  -1  -8 -15   74.00   10.79
  -1  -8 -15   75.05    7.05
  -1  -8 -15   72.14    8.39
  -1  -8 -15   77.64    9.59
  -1  -8 -15   92.92   12.50
  -1  -8 -16    1.37    2.99
  -1  -8 -16    5.29    2.47
  -1  -8 -16    5.02    3.83
  -1  -8 -16    3.88    4.20
  -1  -8 -16   -0.95    2.76
  -1  -8 -16   -0.94    4.52
  -1  -8 -16    4.96    3.64
  -1  -8 -17    1.09    2.63
  -1  -8 -17    3.08    2.01
  -1  -8 -17    1.60    2.70
  -1  -8 -17   13.51    5.16
  -1  -8 -17   10.28    5.01
  -1  -8 -17    3.00    2.83
  -1  -8 -17    1.23    3.41
  -1  -8 -17    3.63    3.77
  -1  -8 -18   59.84    9.30
  -1  -8 -18   61.88    8.69
  -1  -8 -18   64.09    6.04
  -1  -8 -18   60.40    7.98
  -1  -8 -18   84.43    9.04
  -1  -8 -18   54.34    8.72
  -1  -8 -18   68.30    9.62
  -1  -8 -18   71.94    8.53
  -1  -8 -19    6.29    3.63
  -1  -8 -19    9.27    3.50
  -1  -8 -19    9.05    3.28
  -1  -8 -19    3.88    2.91
  -1  -8 -19    7.03    3.85
  -1  -8 -19   12.18    4.44
  -1  -8 -19    7.60    3.33
  -1  -8 -20    1.57    2.12
  -1  -8 -20   -0.07    1.46
  -1  -8 -20    0.19    2.17
  -1  -8 -20   -2.03    2.19
  -1  -8 -20    1.47    2.31
  -1  -8 -21    1.20    1.59
  -1  -8 -21    0.81    1.11
  -1  -8 -21    3.64    2.10
  -1  -8 -21   -2.34    2.39
  -1  -8 -21    0.66    1.61
  -1  -8 -22    9.63    2.27
   1   9 -21   13.40    2.25
   1   9 -21   -1.47    1.07
   1   9 -20    1.16    0.99
   1   9 -20    1.27    1.29
   1   9 -19    8.76    2.51
   1   9 -19    6.27    2.28
   1   9 -19    3.70    2.35
   1   9 -18    1.76    1.73
   1   9 -18    8.37    4.13
   1   9 -18    3.88    2.29
   1   9 -18    1.53    2.55
   1   9 -18   10.24    4.16
   1   9 -18    7.34    3.34
   1   9 -18    8.93    3.12
   1   9 -17    5.26    4.27
   1   9 -17   -1.71    2.30
   1   9 -17    2.23    2.18
   1   9 -17    5.91    3.44
   1   9 -17    1.91    2.66
   1   9 -17    2.28    3.16
   1   9 -17    3.98    2.48
   1   9 -16    3.55    2.55
   1   9 -16    2.94    3.80
   1   9 -16    2.24    2.10
   1   9 -16   -0.18    3.11
   1   9 -16    0.56    2.12
   1   9 -16    0.90    2.29
   1   9 -16    1.78    2.19
   1   9 -15    2.40    2.27
   1   9 -15    4.45    3.33
   1   9 -15    7.34    3.86
   1   9 -15    3.24    2.17
   1   9 -15    1.40    2.53
   1   9 -15    9.06    5.87
   1   9 -15    2.62    2.26
   1   9 -15    1.61    1.84
   1   9 -15    3.29    2.34
   1   9 -14   74.84    9.49
   1   9 -14   36.17    6.63
   1   9 -14   64.69    9.31
   1   9 -14   48.99    6.70
   1   9 -14   41.22    6.56
   1   9 -14   58.50    8.89
   1   9 -14   87.68   15.03
   1   9 -13   37.27    6.97
   1   9 -13   25.71    4.81
   1   9 -13   31.00    6.25
   1   9 -13   17.99    4.44
   1   9 -13   24.59    8.58
  -1  -9  13    8.62    8.49
   1   9 -13   30.25   12.67
   1   9 -12    2.74    1.67
   1   9 -12    6.11    2.86
   1   9 -12    4.82    2.39
   1   9 -12   13.32    5.10
   1   9 -12   18.75    6.98
   1   9 -12    5.90    2.45
   1   9 -12    3.11    5.87
  -1  -9  12    6.41    3.94
   1   9 -11    8.57    3.29
   1   9 -11    5.10    2.10
   1   9 -11    8.27    5.03
  -1  -9  11    1.81    6.04
   1   9 -11   10.25    3.86
   1   9 -11   19.14    6.89
   1   9 -11    5.85    1.87
  -1  -9  10   88.94   21.07
  -1  -9   9  133.46   22.22
  -1  -9   9  206.07   31.90
  -1  -9   8   79.32   17.18
  -1  -9   8  109.81   21.87
  -1  -9   7   32.92   11.44
  -1  -9   7   39.09   12.24
  -1  -9   6  236.85   29.79
  -1  -9   6  186.82   25.14
  -1  -9   5   74.83   17.11
  -1  -9   5   60.84   14.87
  -1  -9   4   -0.38    3.79
  -1  -9   4    3.37    3.56
  -1  -9   3  109.64   19.03
  -1  -9   3  124.42   20.17
  -1  -9   2    7.65    7.11
  -1  -9   2    6.15    6.56
  -1  -9   1   96.43   17.18
  -1  -9   1   79.72   14.85
  -1  -9   0  152.23   22.14
  -1  -9   0  141.33   19.25
  -1  -9  -1  119.94   16.72
  -1  -9  -2  231.63   19.83
  -1  -9  -2  205.11   20.06
  -1  -9  -3  135.19   15.65
  -1  -9  -3  131.33   15.18
  -1  -9  -3  181.33   24.14
  -1  -9  -4   21.89    8.50
  -1  -9  -4   20.38    6.62
  -1  -9  -5  259.53   23.67
  -1  -9  -5  274.17   29.90
  -1  -9  -6   77.54   16.83
  -1  -9  -6   82.98   13.92
  -1  -9  -7  289.75   32.24
  -1  -9  -7  356.42   30.54
  -1  -9  -8   52.81   15.03
  -1  -9  -8   66.23   14.36
  -1  -9  -9   -0.88    3.06
  -1  -9  -9    0.26    2.16
  -1  -9 -10  100.99   18.88
  -1  -9 -10   62.34   16.89
  -1  -9 -11    6.02    5.28
  -1  -9 -11    4.07    4.60
  -1  -9 -11    0.67    2.53
  -1  -9 -11   -0.06    3.02
  -1  -9 -11   -2.06    3.32
  -1  -9 -11    1.49    2.53
  -1  -9 -11   -1.05    2.76
  -1  -9 -12    6.85    6.35
  -1  -9 -12   -1.30    1.88
  -1  -9 -12    3.00    3.26
  -1  -9 -12    0.65    4.40
  -1  -9 -12    0.61    2.74
  -1  -9 -12    6.56    4.30
  -1  -9 -13   64.87    6.12
  -1  -9 -13   94.09   10.37
  -1  -9 -13  114.25   13.82
  -1  -9 -13   90.66   10.45
  -1  -9 -13  126.88   14.09
  -1  -9 -14   37.06    8.76
  -1  -9 -14   45.75    5.34
  -1  -9 -14   35.77    6.43
  -1  -9 -14   52.77    9.38
  -1  -9 -14   39.02    6.99
  -1  -9 -15   41.22    9.01
  -1  -9 -15   43.32    5.46
  -1  -9 -15   66.08    9.36
  -1  -9 -15   40.38    7.22
  -1  -9 -15   57.39    9.80
  -1  -9 -16   16.69    5.87
  -1  -9 -16   26.38    4.13
  -1  -9 -16   24.64    6.09
  -1  -9 -16   15.22    6.05
  -1  -9 -16    9.24    4.37
  -1  -9 -16   23.05    6.48
  -1  -9 -16   13.98    5.31
  -1  -9 -16   11.87    4.71
  -1  -9 -17   12.96    5.19
  -1  -9 -17   11.47    2.86
  -1  -9 -17   14.31    4.76
  -1  -9 -17   28.38    5.68
  -1  -9 -17   17.02    4.40
  -1  -9 -17   14.15    5.25
  -1  -9 -17   28.11    6.16
  -1  -9 -17   14.52    5.19
  -1  -9 -18   87.20   10.67
  -1  -9 -18   91.56    9.87
  -1  -9 -18  106.00    9.52
  -1  -9 -18   79.97    9.83
  -1  -9 -18   86.83    8.49
  -1  -9 -18  104.33    9.61
  -1  -9 -18  100.46   10.90
  -1  -9 -19    5.94    2.90
  -1  -9 -19    9.99    3.31
  -1  -9 -19    5.06    2.73
  -1  -9 -19    6.84    3.42
  -1  -9 -19    4.09    2.50
  -1  -9 -19    6.56    2.91
  -1  -9 -19    6.73    3.28
  -1  -9 -20   -0.75    1.86
  -1  -9 -20    0.70    1.32
  -1  -9 -20   -1.92    2.39
  -1  -9 -20    1.76    1.77
  -1  -9 -20    0.17    1.21
  -1  -9 -20   -0.73    1.77
  -1  -9 -21    1.07    1.33
  -1  -9 -21    0.39    0.96
  -1  -9 -21   -0.04    1.28
   1  10 -21   29.58    2.64
   1  10 -21    0.44    0.63
   1  10 -20    0.83    1.05
   1  10 -20   -2.14    1.62
   1  10 -19    9.31    2.69
   1  10 -19    7.53    2.26
   1  10 -19   11.62    3.19
   1  10 -18   23.53    5.04
   1  10 -18   12.14    3.09
   1  10 -18   10.92    3.11
   1  10 -18   21.36    4.33
   1  10 -18   29.94    6.23
   1  10 -18   10.87    3.29
   1  10 -18   21.50    4.37
   1  10 -17   -1.97    2.30
   1  10 -17    6.64    3.57
   1  10 -17    3.96    2.57
   1  10 -17    1.83    2.47
   1  10 -17   10.29    4.06
   1  10 -17    5.43    2.84
   1  10 -17    3.97    2.65
   1  10 -16   -1.61    2.66
   1  10 -16    5.70    3.83
   1  10 -16   -1.24    1.79
   1  10 -16   -3.03    2.61
   1  10 -16    0.39    2.07
   1  10 -16   -2.75    3.36
   1  10 -16    0.40    2.23
   1  10 -15   45.80    7.21
   1  10 -15   54.35    6.96
   1  10 -15   43.69    6.34
   1  10 -15   59.51    8.84
   1  10 -15   62.32    8.49
   1  10 -15   56.36    8.25
   1  10 -14    4.00    3.39
   1  10 -14    0.84    2.16
   1  10 -14    0.25    2.39
   1  10 -14    0.21    2.27
   1  10 -14   -0.26    2.31
   1  10 -13    9.80    2.81
   1  10 -13   17.78    5.16
   1  10 -13    3.77    2.42
   1  10 -13   13.93    7.05
   1  10 -12   60.69    7.21
   1  10 -12   94.13   10.81
   1  10 -12  100.21   11.99
   1  10 -12   60.20    7.51
   1  10 -12  118.80   16.55
  -1 -10  12   81.83   21.33
   1  10 -12   66.83   18.97
   1  10 -11    3.20    1.26
   1  10 -11    4.36    2.93
   1  10 -11    6.09    4.59
  -1 -10  11   14.28   11.28
   1  10 -11   -1.23    2.54
   1  10 -11    7.41    6.36
   1  10 -11    6.45    3.61
   1  10 -10   91.15    9.64
  -1 -10  10  131.01   25.88
   1  10 -10   47.12    6.56
   1  10 -10   91.71   10.76
   1  10 -10  103.13   14.31
   1  10 -10   66.06    9.44
  -1 -10   9    1.79    5.02
  -1 -10   8   10.72    6.64
  -1 -10   8    7.10    4.88
  -1 -10   7   36.98   13.18
  -1 -10   7   25.17   10.56
  -1 -10   6   22.79   10.00
  -1 -10   6   11.91    7.64
  -1 -10   5  121.19   21.60
  -1 -10   5   88.54   18.76
  -1 -10   4  172.97   24.95
  -1 -10   4  188.76   26.26
  -1 -10   3  655.08   47.17
  -1 -10   3  538.02   42.84
  -1 -10   2  164.80   24.40
  -1 -10   2  166.10   22.84
  -1 -10   1   97.22   16.80
  -1 -10   1  100.82   19.27
  -1 -10   0   60.79   13.25
  -1 -10  -1  536.25   36.45
  -1 -10  -1  468.80   29.01
  -1 -10  -2    7.32    5.33
  -1 -10  -2   17.78    6.43
  -1 -10  -3   71.55   12.02
  -1 -10  -3   78.81   17.36
  -1 -10  -3   58.78   11.00
  -1 -10  -4    2.06    4.63
  -1 -10  -4    1.31    2.96
  -1 -10  -5   26.45   10.37
  -1 -10  -5   37.47    9.18
  -1 -10  -6   13.55    7.93
  -1 -10  -6    4.11    3.10
  -1 -10  -7   22.57    8.51
  -1 -10  -7   22.32   10.22
  -1 -10  -8   20.68    8.46
  -1 -10  -8   14.05    8.44
  -1 -10  -9   -0.87    4.33
  -1 -10  -9   -0.04    2.18
  -1 -10  -9    6.11    3.94
  -1 -10 -10    1.37    4.82
  -1 -10 -10    3.26    3.30
  -1 -10 -10    3.21    3.15
  -1 -10 -10    3.04    4.08
  -1 -10 -11   78.51   11.25
  -1 -10 -11   87.04   12.27
  -1 -10 -11   81.80   10.45
  -1 -10 -12   23.10    6.95
  -1 -10 -12   15.31    5.07
  -1 -10 -12   16.69    5.15
  -1 -10 -12   15.57    5.30
  -1 -10 -13    5.53    4.42
  -1 -10 -13   -0.04    3.38
  -1 -10 -13    6.93    4.36
  -1 -10 -13    2.18    3.42
  -1 -10 -13    4.38    3.35
  -1 -10 -14   24.66    7.60
  -1 -10 -14   15.76    4.25
  -1 -10 -14   31.61    6.56
  -1 -10 -14   25.99    6.85
  -1 -10 -14   15.57    4.99
  -1 -10 -15   27.08    7.16
  -1 -10 -15   29.15    6.45
  -1 -10 -15   23.89    3.67
  -1 -10 -15   33.07    6.51
  -1 -10 -15   19.89    4.75
  -1 -10 -15   29.91    7.02
  -1 -10 -15   19.73    4.76
  -1 -10 -16    0.42    3.11
  -1 -10 -16   -0.25    2.40
  -1 -10 -16    1.01    2.11
  -1 -10 -16    0.38    2.81
  -1 -10 -16    0.76    2.91
  -1 -10 -16   -0.16    2.60
  -1 -10 -16   -0.16    2.58
  -1 -10 -17    3.05    2.81
  -1 -10 -17    6.74    3.42
  -1 -10 -17   11.62    4.47
  -1 -10 -17    2.48    2.30
  -1 -10 -17    3.19    3.04
  -1 -10 -17    4.56    3.29
  -1 -10 -17    8.24    4.58
  -1 -10 -18   -0.20    2.78
  -1 -10 -18    4.22    2.82
  -1 -10 -18    5.28    3.08
  -1 -10 -18    5.85    2.75
  -1 -10 -18   -0.64    2.20
  -1 -10 -18    2.67    2.84
  -1 -10 -18    6.05    3.06
  -1 -10 -19    4.14    2.57
  -1 -10 -19   -0.69    1.66
  -1 -10 -19    0.10    2.12
  -1 -10 -19    2.10    1.59
  -1 -10 -19    5.70    3.02
  -1 -10 -19    4.00    2.47
  -1 -10 -20    5.04    2.05
  -1 -10 -20    6.89    2.02
  -1 -10 -20    0.92    1.54
  -1 -10 -20    4.78    2.06
  -1 -10 -20    1.62    1.22
   1  11 -20    1.18    0.76
   1  11 -20   -1.58    1.01
   1  11 -19    3.06    1.63
   1  11 -19    3.03    1.47
   1  11 -19    1.47    1.25
   1  11 -18   -2.69    1.77
   1  11 -18    0.35    1.50
   1  11 -18    4.05    2.88
   1  11 -18   -0.02    1.97
   1  11 -18    2.12    1.90
   1  11 -18    2.52    1.87
   1  11 -17   26.16    4.70
   1  11 -17   35.24    4.73
   1  11 -17   21.32    4.47
   1  11 -17   43.31    6.95
   1  11 -17   34.96    5.76
   1  11 -17   35.69    5.47
   1  11 -16    4.59    3.06
   1  11 -16   -4.09    2.46
   1  11 -16    0.14    1.89
   1  11 -16   -0.27    2.21
   1  11 -16    0.95    2.24
   1  11 -16    1.49    1.88
   1  11 -16   -2.88    2.30
   1  11 -15    8.44    2.88
   1  11 -15   13.21    4.45
   1  11 -15    7.23    3.28
   1  11 -15    9.82    3.67
   1  11 -15    6.60    2.96
   1  11 -15    7.81    3.28
   1  11 -15    4.80    2.47
   1  11 -14  229.16   13.71
   1  11 -14  334.35   19.18
   1  11 -14  263.29   16.49
   1  11 -14  203.32   13.08
   1  11 -14  281.51   18.82
   1  11 -13   53.36    7.61
   1  11 -13   48.35    6.45
   1  11 -13   46.11    6.51
   1  11 -12   -1.45    2.31
   1  11 -12   -1.84    2.50
   1  11 -12    2.13    3.53
   1  11 -11   96.66   10.42
   1  11 -11   60.79   17.63
  -1 -11  11  102.55   23.28
   1  11 -11  108.82   12.50
   1  11 -11   66.62    7.76
   1  11 -11   79.33   10.52
  -1 -11  10   49.50   15.89
   1  11 -10   12.99    3.61
   1  11 -10   31.67    6.51
   1  11 -10   33.95    6.98
  -1 -11   9    2.48    2.01
  -1 -11   9    2.11    4.04
   1  11  -9   -1.77    2.76
   1  11  -9   -1.84    2.29
   1  11  -9    1.00    2.39
   1  11  -9   -2.05    3.13
  -1 -11   8  122.84   23.07
   1  11  -8  164.25   14.99
  -1 -11   7   43.10   14.36
  -1 -11   7   23.55   10.75
  -1 -11   6   65.20   16.64
  -1 -11   6   95.75   20.70
  -1 -11   5  114.38   22.50
  -1 -11   5  135.32   23.72
  -1 -11   4   62.64   16.17
  -1 -11   4   72.22   16.60
  -1 -11   3    2.60    3.43
  -1 -11   3    0.41    3.93
  -1 -11   2   23.95    9.94
  -1 -11   1    9.56    6.79
  -1 -11   0   55.55   12.49
  -1 -11  -1    5.29    4.92
  -1 -11  -2   81.93   14.23
  -1 -11  -3  210.00   30.06
  -1 -11  -4   53.12   15.06
  -1 -11  -5  217.20   29.40
  -1 -11  -6    2.17    5.79
  -1 -11  -7   22.21    5.44
  -1 -11  -7   27.04    6.43
  -1 -11  -8   38.95   13.87
  -1 -11  -8   43.85    6.16
  -1 -11  -8   63.36    9.98
  -1 -11  -8   51.67    6.60
  -1 -11  -8   54.48    7.88
  -1 -11  -9   12.68    8.39
  -1 -11  -9   21.24    5.76
  -1 -11  -9   17.31    4.92
  -1 -11  -9   16.20    4.15
  -1 -11  -9   26.53    7.03
  -1 -11  -9   16.76    5.01
  -1 -11 -10   29.65   12.93
  -1 -11 -10   52.68    8.80
  -1 -11 -10   57.41   10.13
  -1 -11 -10   62.22    8.30
  -1 -11 -10   34.17    5.56
  -1 -11 -10   52.40    8.06
  -1 -11 -11  407.53   24.71
  -1 -11 -11  391.23   24.04
  -1 -11 -11  386.30   19.12
  -1 -11 -11  396.29   21.53
  -1 -11 -12   11.21    5.52
  -1 -11 -12   12.83    5.26
  -1 -11 -12   10.07    3.72
  -1 -11 -12   18.22    6.48
  -1 -11 -13    6.18    4.31
  -1 -11 -13    8.79    4.83
  -1 -11 -13    1.03    2.42
  -1 -11 -14   58.65   10.07
  -1 -11 -14   54.79    7.93
  -1 -11 -14   49.76    7.57
  -1 -11 -15   32.21    7.62
  -1 -11 -15   33.56    6.67
  -1 -11 -15   44.57    6.94
  -1 -11 -15   32.16    6.37
  -1 -11 -15   24.76    5.58
  -1 -11 -16  149.69   14.64
  -1 -11 -16  158.93   13.42
  -1 -11 -16  146.65   11.51
  -1 -11 -16  109.22   12.00
  -1 -11 -16  163.26   13.09
  -1 -11 -16  129.99   12.14
  -1 -11 -17    4.21    3.23
  -1 -11 -17    6.24    3.07
  -1 -11 -17    7.86    3.41
  -1 -11 -17    4.07    2.26
  -1 -11 -17    7.49    3.55
  -1 -11 -17    5.68    2.84
  -1 -11 -18    1.39    1.98
  -1 -11 -18    0.87    1.57
  -1 -11 -18    0.24    2.66
  -1 -11 -18    4.85    2.50
  -1 -11 -18    0.12    1.87
  -1 -11 -19    3.83    2.09
  -1 -11 -19    7.73    2.40
  -1 -11 -19    5.76    2.51
  -1 -11 -19    7.37    2.33
  -1 -11 -20   -0.93    1.28
  -1 -11 -20   -0.02    0.80
  -1 -11 -20   -1.73    1.53
  -1 -11 -20   -2.10    1.27
   1  12 -20   43.24    2.64
   1  12 -20   -1.93    0.76
   1  12 -19    0.62    1.10
   1  12 -19    5.30    1.64
   1  12 -18    0.85    1.56
   1  12 -18    6.57    2.81
   1  12 -18    1.63    1.64
   1  12 -18    2.52    1.44
   1  12 -17   11.34    3.08
   1  12 -17   10.46    2.53
   1  12 -17    7.09    2.89
   1  12 -17    4.03    2.27
   1  12 -17   10.82    3.51
   1  12 -17    8.69    2.93
   1  12 -16    2.94    1.94
   1  12 -16    7.53    2.27
   1  12 -16    4.10    2.39
   1  12 -16    1.47    2.17
   1  12 -16    3.37    2.47
   1  12 -16    4.92    2.06
   1  12 -15   48.21    7.10
   1  12 -15   37.44    6.25
   1  12 -15   32.51    4.75
   1  12 -15   21.87    4.12
   1  12 -15   34.90    6.60
   1  12 -15   32.99    5.62
   1  12 -15   30.01    5.64
   1  12 -14   18.78    4.65
   1  12 -14   13.04    4.23
   1  12 -14   10.85    3.45
   1  12 -14    6.74    3.50
   1  12 -13    8.36    3.81
   1  12 -13    5.95    3.23
   1  12 -13    7.20    3.06
   1  12 -12   26.04    5.28
   1  12 -12   22.52    5.12
   1  12 -12   16.75    4.15
   1  12 -12   32.86    6.84
   1  12 -12   21.92    5.28
   1  12 -11   20.28    5.74
   1  12 -11   11.71    3.15
   1  12 -11   12.22    3.82
  -1 -12  10    4.31    1.85
   1  12 -10   12.13    4.58
   1  12 -10    7.08    2.53
   1  12 -10   11.45    4.05
  -1 -12   9   14.67    3.80
  -1 -12   9   19.86   11.46
   1  12  -9   18.01    5.05
   1  12  -9   18.42    5.62
  -1 -12   8    4.56    6.09
   1  12  -8   -0.21    2.40
   1  12  -8   -0.45    2.07
   1  12  -8   -1.37    3.18
  -1 -12   7   41.98   14.61
   1  12  -7   19.49    5.65
   1  12  -7   54.81    9.55
   1  12  -7   23.26    4.96
  -1 -12   6   28.35   11.68
   1  12  -6   24.85    5.22
   1  12  -6   35.59    7.63
  -1 -12   5   29.11   12.69
  -1 -12   4  155.71   25.14
  -1 -12   3   44.90   13.15
  -1 -12   2  136.46   22.16
  -1 -12   1   18.44    8.85
  -1 -12   0    2.65    3.98
  -1 -12  -1   23.41    8.89
  -1 -12  -2  121.01   22.72
  -1 -12  -3   42.36   14.20
  -1 -12  -4   11.47    8.45
  -1 -12  -5   29.62   12.56
  -1 -12  -5   41.08    7.85
  -1 -12  -5   30.42    5.59
  -1 -12  -6   84.82   20.27
  -1 -12  -6   98.74   11.66
  -1 -12  -6   77.96    8.91
  -1 -12  -7   10.62    6.90
  -1 -12  -7    4.04    2.25
  -1 -12  -7    7.78    3.02
  -1 -12  -7   10.89    4.94
  -1 -12  -8   20.97   10.10
  -1 -12  -8   22.48    5.28
  -1 -12  -8   33.04    7.80
  -1 -12  -8   28.65    6.24
  -1 -12  -9    1.23    3.36
  -1 -12  -9    5.08    3.10
  -1 -12  -9    4.01    3.40
  -1 -12  -9    4.15    3.56
  -1 -12 -10   72.94    9.83
  -1 -12 -10   73.11   10.05
  -1 -12 -10   89.01    9.15
  -1 -12 -10   95.11   11.92
  -1 -12 -10   81.14    9.45
  -1 -12 -11    5.66    3.60
  -1 -12 -11   -0.17    3.49
  -1 -12 -11   10.58    4.93
  -1 -12 -12   16.01    4.80
  -1 -12 -12   14.68    5.76
  -1 -12 -12   11.74    4.20
  -1 -12 -13    7.25    3.80
  -1 -12 -13   -2.30    3.03
  -1 -12 -13    4.43    3.83
  -1 -12 -14    2.53    3.22
  -1 -12 -14    0.20    2.84
  -1 -12 -14   -1.72    2.43
  -1 -12 -14   -3.26    3.28
  -1 -12 -14    6.76    4.08
  -1 -12 -15    4.93    3.42
  -1 -12 -15    1.73    2.23
  -1 -12 -15    7.09    3.97
  -1 -12 -15    1.12    2.15
  -1 -12 -15    6.60    4.08
  -1 -12 -15    1.48    2.15
  -1 -12 -16   30.94    6.55
  -1 -12 -16   24.39    5.28
  -1 -12 -16   29.44    5.49
  -1 -12 -16   23.66    5.31
  -1 -12 -16   23.05    5.06
  -1 -12 -16   28.71    6.04
  -1 -12 -17    8.03    2.99
  -1 -12 -17   13.77    3.68
  -1 -12 -17    5.87    2.52
  -1 -12 -17   11.26    3.41
  -1 -12 -17    7.38    2.80
  -1 -12 -18   -1.18    2.16
  -1 -12 -18   -0.22    1.20
  -1 -12 -18   -1.12    2.04
  -1 -12 -18   -0.50    1.55
  -1 -12 -18   -0.83    1.59
  -1 -12 -19   -0.06    1.15
  -1 -12 -19   -0.63    0.94
  -1 -12 -19   -1.65    1.76
  -1 -12 -19   -0.21    0.91
  -1 -12 -19    0.35    1.10
   1  13 -19    7.07    1.64
   1  13 -19   42.64    2.61
   1  13 -18    0.70    1.10
   1  13 -18   -0.63    0.98
   1  13 -17    5.49    1.94
   1  13 -17    2.18    1.43
   1  13 -17   -0.15    1.70
   1  13 -17    2.40    1.37
   1  13 -16   18.95    4.00
   1  13 -16    8.49    2.74
   1  13 -16   16.39    4.17
   1  13 -16   11.69    2.98
   1  13 -15   17.25    3.91
   1  13 -15   13.84    3.51
   1  13 -15   10.01    2.82
   1  13 -15    7.46    3.31
   1  13 -15    9.82    2.82
   1  13 -14   -2.09    2.40
   1  13 -14    0.54    1.66
   1  13 -14   -4.33    3.83
   1  13 -13  154.25   12.10
   1  13 -13   96.02    7.73
   1  13 -12   19.28    4.85
   1  13 -12   14.14    3.36
   1  13 -12   20.41    6.02
   1  13 -12   10.86    3.73
   1  13 -11   18.05    4.79
   1  13 -11   16.32    5.43
   1  13 -11   10.78    3.10
   1  13 -11   13.65    4.57
  -1 -13  10   54.68    6.69
   1  13 -10   65.87   10.18
  -1 -13   9    5.51    2.64
   1  13  -9    4.87    3.10
   1  13  -9    6.12    4.08
  -1 -13   8    2.87    2.07
  -1 -13   8    3.40    4.88
   1  13  -8    1.62    1.84
   1  13  -8    5.13    3.88
   1  13  -8   -4.33    3.50
  -1 -13   7   -1.87    4.90
   1  13  -7   -1.75    2.60
   1  13  -7    1.69    3.26
   1  13  -7   -1.12    3.03
  -1 -13   6   18.17    9.76
   1  13  -6   14.00    5.09
   1  13  -6   13.68    4.34
   1  13  -6   20.89    5.59
  -1 -13   5   32.06   12.37
   1  13  -5   31.99    6.55
   1  13  -5   43.08    8.58
  -1 -13   4  115.93   22.72
  -1 -13   4   84.43   10.66
   1  13  -4  108.47   12.35
   1  13  -4   99.96   11.00
  -1 -13   3  303.77   35.26
  -1 -13   3  267.49   19.11
   1  13  -3  251.43   16.91
   1  13  -3  299.32   20.16
  -1 -13   2   81.38   18.18
  -1 -13   2   63.24    9.52
   1  13  -2   77.52   10.59
   1  13  -2   64.02    8.76
  -1 -13   1   -1.25    3.84
  -1 -13   1    5.04    2.46
   1  13  -1    1.49    2.38
   1  13  -1    2.40    2.95
  -1 -13   0    1.84    3.91
  -1 -13   0   -0.41    3.34
   1  13   0    1.11    2.60
   1  13   0   -2.13    3.36
  -1 -13   0    1.85    1.87
  -1 -13  -1    1.71    3.60
  -1 -13  -1   -7.44    5.05
  -1 -13  -1   -0.15    2.71
  -1 -13  -1   -2.56    2.67
   1  13   1   -3.00    2.55
   1  13   1   -1.89    2.44
  -1 -13  -1   -1.07    2.01
  -1 -13  -2   91.03   20.63
  -1 -13  -2   87.85   10.40
   1  13   2   66.94    9.36
  -1 -13  -2   68.40    8.54
   1  13   2   81.52    9.38
  -1 -13  -3   90.66   20.78
  -1 -13  -3   94.17   11.03
  -1 -13  -3   72.33    8.55
   1  13   3   75.96    9.19
  -1 -13  -4  116.60   23.87
  -1 -13  -4  126.07   12.95
   1  13   4   92.96   10.11
  -1 -13  -4   77.61    9.02
  -1 -13  -4   98.92   10.23
  -1 -13  -5   47.78   15.52
  -1 -13  -5   53.32    8.66
   1  13   5   37.99    6.91
  -1 -13  -5   42.78    6.87
  -1 -13  -5   45.94    7.60
  -1 -13  -6    5.34    6.39
  -1 -13  -6   -0.98    2.48
  -1 -13  -6   -5.98    4.12
  -1 -13  -6    1.01    2.43
  -1 -13  -7   55.63   17.33
  -1 -13  -7   57.31    9.52
  -1 -13  -7   39.32    5.99
  -1 -13  -7   52.70    7.95
  -1 -13  -8    7.97    2.96
  -1 -13  -8    6.08    3.41
  -1 -13  -8    8.85    4.38
  -1 -13  -9   58.85    7.43
  -1 -13  -9   80.78   11.13
  -1 -13  -9   64.05    8.87
  -1 -13 -10    1.06    1.73
  -1 -13 -10    0.90    2.75
  -1 -13 -10   -7.45    3.64
  -1 -13 -10    0.80    3.07
  -1 -13 -11   18.60    4.28
  -1 -13 -11   15.62    4.60
  -1 -13 -11   26.10    7.01
  -1 -13 -12   -1.29    2.71
  -1 -13 -12   -2.94    3.68
  -1 -13 -12    7.86    4.10
  -1 -13 -12    7.97    4.22
  -1 -13 -13   -5.06    2.91
  -1 -13 -13   -0.64    2.87
  -1 -13 -13    1.22    2.61
  -1 -13 -13    4.59    4.00
  -1 -13 -14    7.21    4.30
  -1 -13 -14    4.65    2.96
  -1 -13 -14    2.44    2.41
  -1 -13 -14    3.39    2.19
  -1 -13 -15    3.98    3.49
  -1 -13 -15    4.88    2.53
  -1 -13 -15    5.69    2.66
  -1 -13 -15    1.86    2.10
  -1 -13 -15    5.77    3.50
  -1 -13 -15    3.36    2.39
  -1 -13 -16    0.13    2.23
  -1 -13 -16    2.23    2.07
  -1 -13 -16   -1.62    2.40
  -1 -13 -16    4.76    2.50
  -1 -13 -16   -0.16    1.60
  -1 -13 -17   -0.58    1.90
  -1 -13 -17    2.67    1.50
  -1 -13 -17   -2.44    2.38
  -1 -13 -17    1.56    1.49
  -1 -13 -17   -0.87    1.83
  -1 -13 -18    3.12    1.66
  -1 -13 -18    2.40    1.19
  -1 -13 -18   -0.38    1.50
  -1 -13 -18    2.24    1.33
  -1 -13 -18    3.20    1.44
   1  14 -18   -0.20    0.85
   1  14 -18   42.87    2.46
   1  14 -17   12.11    1.78
   1  14 -17    9.23    2.13
   1  14 -17    7.04    2.55
   1  14 -16    0.01    1.51
   1  14 -16   -4.73    1.60
   1  14 -16   -1.63    2.14
   1  14 -16    0.52    1.47
   1  14 -16   -0.89    1.52
   1  14 -15    0.02    1.66
   1  14 -15    0.26    1.80
   1  14 -15   -1.38    2.67
   1  14 -15   -0.34    1.73
   1  14 -14    2.90    2.05
   1  14 -14    0.69    2.60
   1  14 -13   48.68    4.87
   1  14 -13   57.75    7.52
   1  14 -12    0.98    1.91
   1  14 -12    1.42    2.76
   1  14 -12    1.06    1.33
   1  14 -12    2.38    2.98
  -1 -14  11    3.31    1.80
   1  14 -11    6.66    2.89
   1  14 -11    4.19    3.21
   1  14 -11    5.53    3.30
  -1 -14  10    3.34    2.14
   1  14 -10    7.43    3.06
   1  14 -10    2.66    2.85
   1  14 -10    6.20    3.59
   1  14  -9    2.60    1.90
  -1 -14   9    4.50    2.70
   1  14  -9   -1.80    3.47
   1  14  -9    1.86    3.03
  -1 -14   8    1.06    1.84
   1  14  -8   -1.47    3.12
   1  14  -8   -1.06    3.04
   1  14  -8    0.17    3.54
  -1 -14   7    4.20    2.64
   1  14  -7   -2.00    2.76
   1  14  -7    1.94    2.36
   1  14  -7   -1.41    3.36
   1  14  -6    3.91    3.29
   1  14  -6   13.13    5.44
   1  14  -6    4.40    3.06
  -1 -14   5   89.80   20.72
   1  14  -5   81.20    9.98
   1  14  -5   95.38   11.51
  -1 -14   4   47.22   14.25
  -1 -14   4   39.30    7.39
   1  14  -4   49.73    8.06
   1  14  -4   57.25    9.47
  -1 -14   3    4.85    3.58
  -1 -14   3   -0.66    3.49
   1  14  -3    0.81    2.35
   1  14  -3    1.79    3.23
  -1 -14   2    3.50    4.34
  -1 -14   2    2.65    3.61
   1  14  -2    5.35    3.77
   1  14  -2    5.99    3.88
  -1 -14   1    3.69    4.30
  -1 -14   1    7.75    3.85
   1  14  -1    2.61    2.92
   1  14  -1    2.62    2.96
  -1 -14   0    2.85    1.77
  -1 -14   0    2.80    2.64
   1  14   0    1.63    2.61
   1  14   0    1.98    3.14
  -1 -14  -1   56.45   17.13
  -1 -14  -1   83.51   10.85
   1  14   1   78.42    9.81
   1  14   1   73.89    9.97
  -1 -14  -2  200.58   31.34
  -1 -14  -2  210.78   16.53
  -1 -14  -2  155.90   12.58
   1  14   2  199.06   15.25
   1  14   2  157.45   14.21
  -1 -14  -3   -1.34    2.74
  -1 -14  -3    0.85    2.82
   1  14   3   -0.62    2.96
  -1 -14  -4   -0.96    4.95
  -1 -14  -4    1.36    1.68
   1  14   4   -1.19    2.57
  -1 -14  -4   -0.28    3.02
  -1 -14  -4   -0.96    2.88
  -1 -14  -5    5.76    6.29
  -1 -14  -5    4.77    2.95
   1  14   5    0.80    1.89
  -1 -14  -5    6.17    2.86
  -1 -14  -5    5.80    2.87
  -1 -14  -6   79.78   10.60
  -1 -14  -6   54.60    8.28
  -1 -14  -6   56.17    8.22
  -1 -14  -7   14.37    3.48
  -1 -14  -7   22.47    5.47
  -1 -14  -7   25.01    5.81
  -1 -14  -7   27.38    6.57
  -1 -14  -8    4.79    2.34
  -1 -14  -8    9.45    3.64
  -1 -14  -8    7.86    4.63
  -1 -14  -8    6.89    3.41
  -1 -14  -9    7.89    3.49
  -1 -14  -9    2.06    1.99
  -1 -14  -9    7.81    4.22
  -1 -14  -9    4.99    3.10
  -1 -14  -9   -1.27    3.28
  -1 -14 -10    1.21    1.65
  -1 -14 -10   -1.40    2.45
  -1 -14 -10    2.43    2.81
  -1 -14 -10   -1.23    3.05
  -1 -14 -10   -2.25    3.73
  -1 -14 -11    0.79    1.43
  -1 -14 -11   -2.18    3.09
  -1 -14 -11    4.31    3.62
  -1 -14 -11    3.54    3.25
  -1 -14 -12    1.26    2.34
  -1 -14 -12    7.13    3.64
  -1 -14 -12    3.38    3.23
  -1 -14 -12   -0.79    3.77
  -1 -14 -13   -6.43    2.80
  -1 -14 -13   -0.78    3.45
  -1 -14 -13    2.93    2.88
  -1 -14 -13    2.13    2.67
  -1 -14 -14    5.58    3.33
  -1 -14 -14    4.29    2.73
  -1 -14 -14    1.62    2.06
  -1 -14 -14    0.71    1.38
  -1 -14 -14    2.33    1.93
  -1 -14 -14    3.96    2.69
  -1 -14 -15    3.71    2.94
  -1 -14 -15    0.13    1.39
  -1 -14 -15   -4.42    2.60
  -1 -14 -15    2.69    2.43
  -1 -14 -15    1.40    1.40
  -1 -14 -16    1.59    2.04
  -1 -14 -16    1.35    1.54
  -1 -14 -16   -3.16    2.20
  -1 -14 -16    1.23    1.36
  -1 -14 -16    0.61    1.62
  -1 -14 -17   -1.25    1.53
  -1 -14 -17   -1.50    1.22
  -1 -14 -17   -1.64    1.55
  -1 -14 -17   -1.44    1.50
  -1 -14 -18   -0.35    0.71
   1  15 -17    2.88    1.19
   1  15 -16    3.44    1.73
   1  15 -16   -0.53    1.00
   1  15 -16   -2.98    2.00
   1  15 -16    1.12    1.05
   1  15 -15    1.13    1.55
   1  15 -15    1.10    0.80
   1  15 -15    1.62    1.69
   1  15 -15   -0.24    1.81
   1  15 -15    1.17    1.47
   1  15 -14    4.48    2.28
   1  15 -14    2.82    1.55
   1  15 -14   -0.50    2.24
   1  15 -13   15.16    3.62
   1  15 -13   13.47    3.67
   1  15 -12   99.41    8.72
   1  15 -12  100.81   10.04
   1  15 -11    8.24    2.90
  -1 -15  11    6.78    2.32
   1  15 -11    3.62    2.54
   1  15 -11   13.79    4.81
  -1 -15  10    1.27    1.42
   1  15 -10   -0.39    1.99
   1  15 -10   -3.70    3.12
   1  15 -10   -0.49    3.24
  -1 -15   9   10.48    3.33
   1  15  -9    8.46    2.72
   1  15  -9   12.76    4.72
   1  15  -9   11.44    4.69
  -1 -15   8    4.16    2.31
   1  15  -8    4.15    2.02
   1  15  -8    1.31    2.71
   1  15  -8    5.35    2.84
   1  15  -8    0.53    4.01
  -1 -15   7    1.06    1.91
   1  15  -7    2.22    1.88
   1  15  -7    0.62    2.85
   1  15  -7   -3.45    3.90
   1  15  -7    1.73    3.10
  -1 -15   6    9.74    3.81
   1  15  -6    7.56    4.29
   1  15  -6    3.67    3.95
   1  15  -6    4.56    2.78
  -1 -15   5    2.68    2.59
   1  15  -5   -1.25    3.26
   1  15  -5   -1.27    3.95
  -1 -15   4   26.78    5.41
  -1 -15   4   30.34    5.75
   1  15  -4   30.63    7.31
   1  15  -4   18.66    4.98
   1  15  -3   66.18   10.27
   1  15  -3   54.52    8.24
   1  15  -2  218.65   17.31
   1  15  -2  204.99   15.55
   1  15  -1    1.72    2.63
  -1 -15   1    4.71    3.07
   1  15  -1    4.69    3.47
   1  15   0    2.94    2.66
  -1 -15   0    8.29    3.68
   1  15   0    5.28    2.61
  -1 -15  -1   -1.32    2.68
   1  15   1   -6.40    3.47
  -1 -15  -1   -1.13    2.27
   1  15   1   -0.87    2.58
  -1 -15  -2   24.25    4.63
  -1 -15  -2   24.75    5.79
   1  15   2   23.41    5.53
   1  15   2   16.53    4.87
  -1 -15  -3   -2.60    2.40
   1  15   3   -0.25    2.22
  -1 -15  -3   -3.88    3.83
  -1 -15  -4   -1.20    2.22
  -1 -15  -4   -5.36    3.89
   1  15   4    1.48    2.16
  -1 -15  -4   -0.30    4.07
   1  15   5   10.09    3.87
  -1 -15  -5   10.65    3.30
  -1 -15  -5   12.09    4.61
  -1 -15  -5    1.30    2.99
  -1 -15  -6   12.21    4.45
  -1 -15  -6   16.84    4.23
  -1 -15  -6   28.24    7.05
   1  15   6   17.72    4.34
  -1 -15  -7   31.86    6.51
  -1 -15  -7   16.96    4.51
  -1 -15  -7   19.34    4.76
  -1 -15  -7   26.93    6.15
  -1 -15  -8    0.97    2.13
  -1 -15  -8   -0.91    1.86
  -1 -15  -8   -4.95    4.28
  -1 -15  -8    4.96    2.92
  -1 -15  -8    1.08    2.69
  -1 -15  -9    3.90    2.68
  -1 -15  -9    3.19    1.92
  -1 -15  -9    8.53    3.56
  -1 -15  -9   10.15    5.21
  -1 -15  -9    0.54    2.89
  -1 -15 -10   23.08    5.01
  -1 -15 -10   13.75    3.56
  -1 -15 -10   24.68    6.04
  -1 -15 -10   17.12    4.56
  -1 -15 -10   24.04    5.51
  -1 -15 -11    0.52    1.15
  -1 -15 -11   -0.70    1.92
  -1 -15 -11   -2.16    3.05
  -1 -15 -11    1.02    2.48
  -1 -15 -11    6.85    4.10
  -1 -15 -12   -4.32    2.79
  -1 -15 -12    1.99    3.09
  -1 -15 -12   -2.89    2.79
  -1 -15 -13    0.95    2.41
  -1 -15 -13   -1.83    1.95
  -1 -15 -13   -4.78    2.65
  -1 -15 -13   -1.63    2.43
  -1 -15 -13   -2.56    2.76
  -1 -15 -14    1.13    2.27
  -1 -15 -14   -1.65    1.65
  -1 -15 -14   -3.61    2.51
  -1 -15 -14   -2.50    2.53
  -1 -15 -14   -0.64    1.93
  -1 -15 -15   13.05    3.51
  -1 -15 -15    9.53    2.61
  -1 -15 -15    2.53    1.55
  -1 -15 -15    5.64    2.17
  -1 -15 -16    1.25    1.22
  -1 -15 -16    0.11    1.32
  -1 -15 -16   -1.18    1.45
   1  16 -16    6.19    1.55
   1  16 -16    3.95    1.66
   1  16 -15    1.11    1.18
   1  16 -15    2.10    1.54
   1  16 -15    0.74    0.98
   1  16 -15    1.80    1.24
   1  16 -14    0.86    1.20
   1  16 -14    1.72    1.64
   1  16 -14    3.10    2.12
   1  16 -14    1.31    1.03
   1  16 -13    2.24    1.68
   1  16 -13    2.53    2.45
   1  16 -13    1.14    1.77
   1  16 -12   51.34    5.74
   1  16 -12   48.78    6.63
   1  16 -11    5.09    2.12
  -1 -16  11    4.41    1.85
   1  16 -11    1.53    2.40
   1  16 -11    7.86    3.58
  -1 -16  10   20.48    3.79
   1  16 -10   13.33    3.18
   1  16 -10   16.71    4.43
   1  16 -10   27.21    6.01
  -1 -16   9    1.84    1.66
   1  16  -9   -0.62    1.58
   1  16  -9    0.06    2.45
   1  16  -9    0.44    2.90
   1  16  -8   37.88    5.41
  -1 -16   8   46.48    6.31
   1  16  -8   29.38    6.41
   1  16  -8   41.17    7.56
   1  16  -8   45.94    7.87
  -1 -16   7   -2.29    2.80
   1  16  -7   -3.18    2.41
   1  16  -7    1.25    3.76
   1  16  -7    1.64    2.50
   1  16  -7   -2.67    3.85
  -1 -16   6   14.07    4.02
   1  16  -6   15.19    5.28
   1  16  -6   14.29    3.82
   1  16  -6   15.49    4.60
  -1 -16   5    9.38    3.38
  -1 -16   5    5.44    2.36
   1  16  -5    5.37    4.75
   1  16  -5    0.73    3.00
   1  16  -5   -1.77    3.38
  -1 -16   4    8.15    3.47
  -1 -16   4   17.38    4.29
   1  16  -4   13.83    5.06
   1  16  -4    9.10    2.97
  -1 -16   3    8.97    3.37
  -1 -16   3   11.64    3.79
   1  16  -3    7.66    3.96
   1  16  -3    1.68    2.53
  -1 -16   2   -0.23    1.38
  -1 -16   2   -0.69    1.88
   1  16  -2   -3.98    3.97
   1  16  -2   -0.97    3.86
  -1 -16   1   28.59    5.82
  -1 -16   1   31.07    5.61
  -1 -16   1   23.43    5.48
   1  16  -1   25.33    6.30
   1  16  -1   26.44    6.24
  -1 -16   0   64.43    8.10
  -1 -16   0   56.35    8.29
   1  16   0   49.97    8.42
   1  16   0   71.99    9.21
  -1 -16  -1    0.94    1.78
  -1 -16  -1    3.77    2.91
   1  16   1   -0.55    2.52
   1  16   1    2.20    2.68
  -1 -16  -2   28.18    5.35
  -1 -16  -2   30.77    6.86
   1  16   2   26.72    5.94
   1  16   2   27.57    5.85
  -1 -16  -3    2.33    1.72
  -1 -16  -3    0.77    2.75
   1  16   3   -2.11    2.95
  -1 -16  -4   -0.92    1.37
   1  16   4   -0.95    2.52
  -1 -16  -4   -3.27    3.32
  -1 -16  -5   -0.53    1.95
   1  16   5    1.86    2.37
  -1 -16  -5   -0.33    3.60
  -1 -16  -6    2.54    2.95
  -1 -16  -6   -1.89    2.06
  -1 -16  -6   -2.57    2.75
   1  16   6    0.76    2.15
  -1 -16  -7    5.31    2.64
  -1 -16  -7    5.04    3.42
  -1 -16  -7    2.33    2.10
  -1 -16  -8   13.51    3.85
  -1 -16  -8   13.89    4.61
  -1 -16  -8    7.77    2.92
  -1 -16  -9    2.60    1.87
  -1 -16  -9    7.71    4.19
  -1 -16  -9    3.17    1.92
  -1 -16 -10    0.11    1.23
  -1 -16 -10   -0.72    1.47
  -1 -16 -10    2.06    2.85
  -1 -16 -10    0.64    1.97
  -1 -16 -11   -2.13    1.62
  -1 -16 -11   -2.07    1.97
  -1 -16 -11    1.77    2.46
  -1 -16 -11    1.28    2.13
  -1 -16 -12    5.55    1.98
  -1 -16 -12    7.87    3.11
  -1 -16 -12    9.50    3.17
  -1 -16 -13    3.66    2.01
  -1 -16 -13    4.16    2.86
  -1 -16 -13   -1.03    1.87
  -1 -16 -13    1.38    1.89
  -1 -16 -14   69.77    7.26
  -1 -16 -14   61.42    5.68
  -1 -16 -14   57.49    5.53
  -1 -16 -15    1.66    1.12
  -1 -16 -15    1.55    1.25
  -1 -16 -15    1.62    1.26
   1  17 -15   -2.16    1.21
   1  17 -14   -1.18    1.11
   1  17 -14    0.03    0.79
   1  17 -14    1.74    1.02
   1  17 -13    9.28    2.17
   1  17 -13    6.96    2.13
   1  17 -13    9.45    2.73
   1  17 -13    1.60    1.08
   1  17 -12    2.36    1.45
   1  17 -12    5.58    2.52
   1  17 -11   33.25    4.12
  -1 -17  11   24.41    3.47
   1  17 -11   35.19    5.30
   1  17 -10   14.52    2.98
  -1 -17  10   11.77    2.72
   1  17 -10   17.05    4.32
   1  17 -10   18.85    4.48
  -1 -17   9   21.84    3.87
   1  17  -9   20.53    3.48
   1  17  -9   33.69    6.22
   1  17  -9   31.76    6.02
   1  17  -8    1.76    1.56
  -1 -17   8    0.67    1.63
   1  17  -8    1.85    2.60
   1  17  -8   -2.53    2.11
   1  17  -8    6.52    4.29
  -1 -17   7   -0.34    1.68
   1  17  -7    0.42    2.27
   1  17  -7    1.21    3.10
   1  17  -7   -0.46    3.66
  -1 -17   6   31.16    5.10
   1  17  -6   23.26    5.87
   1  17  -6   28.37    5.97
  -1 -17   5    1.29    2.40
   1  17  -5   -1.23    2.87
   1  17  -5   -3.57    4.30
  -1 -17   4   -1.00    2.29
  -1 -17   4   -1.33    2.07
   1  17  -4    2.61    3.61
   1  17  -4   -2.66    3.91
   1  17  -4   -3.87    3.73
  -1 -17   3    1.64    1.42
  -1 -17   3    4.30    2.89
   1  17  -3    2.02    2.94
   1  17  -3   -0.87    3.11
  -1 -17   2    5.10    2.99
  -1 -17   2    7.21    3.55
   1  17  -2    3.28    2.82
   1  17  -2    6.55    4.08
  -1 -17   1   11.55    3.90
  -1 -17   1   13.40    3.89
   1  17  -1   11.76    4.07
   1  17  -1   12.23    4.17
  -1 -17   1   14.49    4.31
  -1 -17   0   29.15    6.03
  -1 -17   0   26.45    5.22
   1  17   0   21.91    5.61
   1  17   0   27.48    6.14
  -1 -17   0   16.87    4.66
  -1 -17  -1    2.65    2.23
  -1 -17  -1    0.45    1.73
  -1 -17  -1    4.00    2.58
   1  17   1   -2.78    3.41
   1  17   1   -0.49    2.54
  -1 -17  -2    2.81    2.73
  -1 -17  -2    1.04    1.69
  -1 -17  -2   -1.03    3.27
   1  17   2    3.27    2.59
   1  17   2   -3.41    3.27
  -1 -17  -3    2.12    2.54
  -1 -17  -3    1.49    1.48
   1  17   3   -1.12    3.12
  -1 -17  -3   -1.72    3.23
  -1 -17  -4    8.66    3.37
  -1 -17  -4    2.56    1.87
   1  17   4    3.18    2.95
  -1 -17  -4    5.15    3.59
  -1 -17  -5    2.10    2.20
  -1 -17  -5    0.29    2.68
   1  17   5    0.73    2.02
  -1 -17  -6   11.00    3.75
  -1 -17  -6    6.00    4.05
   1  17   6   -0.16    2.30
  -1 -17  -7   22.40    4.86
  -1 -17  -7   30.33    5.99
  -1 -17  -7   19.13    3.74
  -1 -17  -8   12.90    3.67
  -1 -17  -8   12.66    3.42
  -1 -17  -8   15.36    4.77
  -1 -17  -9   52.76    6.40
  -1 -17  -9   65.03    8.25
  -1 -17  -9   49.26    5.79
  -1 -17 -10   18.26    3.51
  -1 -17 -10   21.39    4.79
  -1 -17 -10   20.79    3.77
  -1 -17 -11   16.44    2.80
  -1 -17 -11   27.99    4.26
  -1 -17 -11   25.68    4.00
  -1 -17 -11   21.99    4.61
  -1 -17 -12    1.22    1.34
  -1 -17 -12    2.09    2.24
  -1 -17 -12    0.14    1.68
  -1 -17 -12    0.54    1.33
  -1 -17 -13    8.21    1.98
  -1 -17 -13   10.81    2.98
  -1 -17 -13    8.09    2.15
  -1 -17 -13    8.32    2.25
  -1 -17 -14   15.79    2.90
  -1 -17 -14    8.20    1.92
   1  18 -13    0.58    1.02
   1  18 -12   -0.04    0.82
   1  18 -12    3.05    1.27
   1  18 -12    4.34    2.03
   1  18 -12    2.27    1.45
   1  18 -11   -0.78    0.97
   1  18 -11    0.33    1.37
  -1 -18  10   -0.45    1.34
   1  18 -10    1.43    0.99
   1  18 -10   -1.01    1.94
   1  18 -10    0.63    2.03
  -1 -18   9   -1.79    1.77
   1  18  -9   -2.09    2.49
   1  18  -9    0.10    2.76
  -1 -18   8   -0.81    1.53
   1  18  -8    0.18    2.30
   1  18  -8    2.01    2.25
  -1 -18   7   -1.19    1.89
   1  18  -7    1.42    2.10
   1  18  -7    3.74    3.32
   1  18  -7    4.72    3.74
  -1 -18   6    3.87    2.47
   1  18  -6    3.71    2.88
   1  18  -6    9.70    4.15
   1  18  -6   10.31    4.38
  -1 -18   5   15.97    3.58
   1  18  -5   14.76    4.42
   1  18  -5   20.16    5.50
  -1 -18   4    7.23    2.58
  -1 -18   4    4.17    1.86
   1  18  -4    6.40    3.96
   1  18  -4    9.73    4.22
  -1 -18   3    6.45    2.85
  -1 -18   3    4.16    1.92
   1  18  -3    7.77    3.60
   1  18  -3    9.12    3.94
  -1 -18   2   -0.20    1.29
  -1 -18   2   -1.55    2.12
   1  18  -2   -5.23    4.12
   1  18  -2   -0.21    2.22
  -1 -18   1    6.94    2.52
  -1 -18   1    5.87    2.56
   1  18  -1    7.57    3.62
   1  18  -1    0.46    2.84
  -1 -18   0    3.57    2.22
  -1 -18   0    8.02    2.87
   1  18   0    4.55    2.44
  -1 -18   0    4.29    2.64
   1  18   0    6.50    3.21
  -1 -18  -1    1.41    1.92
  -1 -18  -1    2.15    1.72
   1  18   1    1.13    2.69
  -1 -18  -1    1.03    2.01
   1  18   1    0.59    1.93
  -1 -18  -2    4.17    2.56
  -1 -18  -2    0.57    1.40
   1  18   2    1.89    2.66
   1  18   2    1.06    1.77
  -1 -18  -2    0.68    2.18
  -1 -18  -3   -0.64    1.68
  -1 -18  -3   -1.44    1.50
  -1 -18  -3   -0.83    2.64
   1  18   3   -3.08    3.06
  -1 -18  -4   -1.16    1.89
  -1 -18  -4   -1.14    1.57
  -1 -18  -4   -1.23    2.37
   1  18   4   -0.57    2.00
  -1 -18  -5    8.62    2.93
  -1 -18  -5    5.10    2.81
  -1 -18  -6    0.11    1.80
  -1 -18  -6   -2.82    3.04
  -1 -18  -7    5.83    2.48
  -1 -18  -7    0.80    2.41
  -1 -18  -8    4.79    2.11
  -1 -18  -8    2.63    2.31
  -1 -18  -8    3.77    1.97
  -1 -18  -9    4.07    1.68
  -1 -18  -9    3.02    2.23
  -1 -18  -9    3.44    1.65
  -1 -18 -10   -0.80    1.02
  -1 -18 -10    0.52    0.88
  -1 -18 -10    0.53    1.15
  -1 -18 -10   -1.37    2.11
  -1 -18 -11    0.24    0.69
  -1 -18 -11    3.61    2.02
  -1 -18 -11    0.73    1.12
  -1 -18 -11   -0.76    2.00
  -1 -18 -12   16.76    3.03
  -1 -18 -12   11.94    2.55
  -1 -18 -12    9.32    1.95
   1  19 -11    6.48    1.90
   1  19 -11    6.70    1.68
   1  19 -10    1.48    1.34
   1  19  -9   15.09    3.38
   1  19  -9   18.69    3.53
  -1 -19   8   34.33    3.87
   1  19  -8   36.79    5.46
   1  19  -8   29.63    4.69
  -1 -19   7    2.34    1.68
   1  19  -7    4.00    2.37
   1  19  -7    0.87    1.25
   1  19  -7    3.76    2.43
  -1 -19   6   -0.98    1.68
   1  19  -6   -0.51    1.66
   1  19  -6    2.09    2.31
   1  19  -6    0.32    2.80
  -1 -19   5    0.21    1.47
   1  19  -5   -0.54    2.52
   1  19  -5    0.08    1.84
   1  19  -5    0.02    2.07
  -1 -19   4   -1.96    1.75
  -1 -19   4   -0.78    1.20
   1  19  -4    0.87    2.30
   1  19  -4    4.76    3.00
  -1 -19   3   12.60    3.10
  -1 -19   3    8.13    2.33
   1  19  -3    9.14    3.71
   1  19  -3    8.88    3.56
  -1 -19   2   -2.54    2.14
  -1 -19   2   -0.70    1.29
   1  19  -2    2.21    2.54
   1  19  -2   -0.31    2.05
  -1 -19   1    2.49    1.94
  -1 -19   1    4.17    2.05
   1  19  -1    6.94    3.88
   1  19  -1    3.32    2.43
  -1 -19   0    1.14    1.49
  -1 -19   0    2.37    1.83
   1  19   0    3.63    2.39
  -1 -19   0    4.31    2.40
  -1 -19  -1   31.32    5.10
  -1 -19  -1   24.72    3.79
  -1 -19  -1   20.32    4.07
   1  19   1   18.15    4.01
  -1 -19  -2   19.76    4.22
  -1 -19  -2   16.38    3.00
  -1 -19  -2   12.80    3.61
  -1 -19  -3    2.95    1.99
  -1 -19  -3   -2.84    1.53
  -1 -19  -3   -2.26    2.67
  -1 -19  -4   -3.33    1.99
  -1 -19  -4   -3.31    2.86
  -1 -19  -5    4.40    1.76
  -1 -19  -5    2.46    2.23
  -1 -19  -6    2.38    1.69
  -1 -19  -6    1.57    2.10
  -1 -19  -7   14.20    2.89
  -1 -19  -7   10.36    3.15
  -1 -19  -8   26.37    3.57
  -1 -19  -8   26.04    4.21
  -1 -19  -9    3.07    1.21
  -1 -19  -9    1.72    1.72
  -1 -19 -10   -0.57    1.05
  -1 -19 -10    0.94    1.37
   1  20  -9    0.61    0.84
   1  20  -9   -0.71    1.09
   1  20  -8   -0.40    1.21
   1  20  -7   22.44    3.56
   1  20  -7   14.55    2.96
  -1 -20   6    1.84    1.18
   1  20  -6   -0.12    1.64
   1  20  -6   -0.22    1.57
  -1 -20   5   -0.70    1.44
   1  20  -5   -1.11    1.42
   1  20  -5   -1.73    2.00
   1  20  -5   -2.18    2.00
  -1 -20   4   -2.03    1.66
   1  20  -4   -1.60    1.75
   1  20  -4   -2.05    1.80
   1  20  -4    0.77    1.60
  -1 -20   3   16.62    2.99
  -1 -20   3   10.33    2.16
   1  20  -3   18.99    4.24
   1  20  -3   11.82    3.26
   1  20  -3   10.62    2.94
  -1 -20   2    8.73    2.22
  -1 -20   2    8.30    2.16
   1  20  -2    7.78    2.87
   1  20  -2    6.01    2.35
  -1 -20   1    2.50    1.28
  -1 -20   1    2.88    1.40
   1  20  -1   -0.35    2.00
   1  20  -1   -2.05    1.93
  -1 -20   0   -2.21    1.62
  -1 -20   0   -0.51    1.17
   1  20   0   -0.07    1.90
   1  20   0   -1.54    1.65
  -1 -20  -1   -0.31    1.04
  -1 -20  -1   -2.03    1.42
   1  20   1   -0.92    2.12
  -1 -20  -1    0.13    1.15
  -1 -20  -2   -0.97    1.13
  -1 -20  -2   -1.52    1.44
   1  20   2    1.75    2.21
  -1 -20  -2   -0.06    1.39
  -1 -20  -3    1.32    1.46
   1  20   3    3.73    2.54
  -1 -20  -3    3.17    1.75
  -1 -20  -4   -0.69    1.21
   1  20   4    3.02    2.08
  -1 -20  -4   -1.51    1.68
  -1 -20  -5   11.36    2.46
   1  20   5   11.83    3.05
  -1 -20  -5   11.14    2.73
  -1 -20  -6    2.47    1.25
   1  20   6    0.84    1.72
  -1 -20  -6    1.39    1.56
  -1 -20  -7    0.05    0.70
   1  20   7    1.04    1.35
  -1 -20  -7   -0.14    1.20
  -1 -20  -8    0.45    0.65
  -1 -20  -8    0.94    0.82
   1  21  -6    1.59    1.17
   1  21  -5    2.18    1.34
   1  21  -5    0.46    0.96
   1  21  -4   -1.33    1.26
   1  21  -4   -1.52    1.22
   1  21  -3    0.33    1.13
   1  21  -3   -0.16    1.22
   1  21  -3   -0.39    0.98
   1  21  -2    1.12    1.29
   1  21  -2    1.94    1.36
   1  21  -2    1.29    1.16
   1  21  -1    1.96    1.42
   1  21  -1    2.82    1.87
  -1 -21   1    2.04    0.90
   1  21   0    3.18    1.83
  -1 -21   0    3.24    1.24
   1  21   1    0.62    1.22
  -1 -21  -1    0.51    0.81
   1  21   2   12.33    2.79
  -1 -21  -2   13.33    2.24
   1  21   3    1.19    1.36
  -1 -21  -3    0.50    0.78
   1  21   4   15.78    2.85
  -1 -21  -4   18.48    2.46
   1  21   5    3.46    1.54
  -1 -21  -5    4.76    1.24
  -2  21   5    1.04    1.09
   2 -21  -5    1.16    0.80
  -2  21   4    0.48    1.31
   2 -21  -4   -0.63    0.85
  -2  21   3    2.41    1.32
   2 -21  -3    1.82    0.92
  -2  21   2    2.29    1.47
   2 -21  -2    1.60    1.02
   2 -21  -1   -0.13    0.71
  -2  21   1    1.32    1.40
  -2  21   1   -0.21    1.24
   2 -21  -1   -0.35    0.90
   2 -21   0   -0.09    0.81
  -2  21   0   -1.60    1.25
  -2  21   0    0.42    1.48
   2 -21   0   -0.75    0.74
   2 -21   1   -0.80    0.83
   2 -21   1   -0.05    0.57
  -2  21  -1   -2.72    1.55
  -2  21  -1    0.00    0.98
   2 -21   2   -0.37    0.82
  -2  21  -2   -0.89    1.60
  -2  21  -2    1.56    1.10
   2 -21   3   10.85    1.90
  -2  21  -3    8.75    2.27
  -2  21  -3    7.57    1.79
   2 -21   4    0.46    0.83
  -2  21  -4   -0.44    1.38
  -2  21  -4   -0.21    1.05
   2 -21   5   -0.52    0.88
  -2  21  -5    0.39    1.12
  -2  21  -5   -0.28    0.98
   2 -21   6    0.46    0.68
  -2  21  -6    2.32    1.37
  -2  21  -6    2.40    1.18
   2 -20  -8    0.70    0.59
   2 -20  -8    2.07    1.34
   2 -20  -7    5.67    1.60
   2 -20  -7    4.73    1.84
   2 -20  -6   -0.31    0.93
   2 -20  -6   -2.61    1.76
   2 -20  -5    4.06    1.67
   2 -20  -5    2.80    1.64
  -2  20   4    3.02    1.27
   2 -20  -4    6.59    2.17
   2 -20  -3    4.29    1.31
  -2  20   3    6.77    2.01
   2 -20  -3    3.76    1.64
   2 -20  -2    7.30    2.36
   2 -20  -2    2.74    1.32
  -2  20   2    3.13    1.87
   2 -20  -2    1.97    1.61
   2 -20  -1   -0.09    1.02
   2 -20  -1    0.74    1.37
   2 -20   0    9.37    2.54
   2 -20   0    8.97    2.25
  -2  20   0    7.41    2.55
  -2  20   0    1.17    1.43
   2 -20   1    2.93    1.43
   2 -20   1    0.28    0.95
  -2  20  -1    3.61    2.25
  -2  20  -1    0.43    1.44
  -2  20  -1    0.67    2.08
   2 -20   2    0.01    1.21
   2 -20   2    2.39    1.33
  -2  20  -2    1.53    2.33
  -2  20  -2    1.18    1.58
  -2  20  -2    0.50    1.55
  -2  20  -2    0.51    1.77
   2 -20   3    3.11    1.50
   2 -20   3    3.38    1.34
  -2  20  -3    5.38    2.49
  -2  20  -3    0.97    1.30
  -2  20  -3    2.82    2.25
   2 -20   4    9.08    2.20
  -2  20  -4   11.76    3.06
  -2  20  -4    7.63    2.58
   2 -20   5    2.51    1.37
  -2  20  -5    2.15    2.30
  -2  20  -5    0.84    1.49
   2 -20   6   15.19    2.67
  -2  20  -6   16.45    3.64
  -2  20  -6   14.35    3.08
   2 -20   7    2.97    1.33
  -2  20  -7    6.11    2.41
  -2  20  -7    7.59    2.27
   2 -20   8    0.66    0.76
  -2  20  -8   -0.85    1.40
  -2  20  -9    4.12    1.52
   2 -19 -11    1.76    1.21
   2 -19 -10    1.15    1.34
   2 -19  -9   12.34    2.16
   2 -19  -9   13.66    2.97
   2 -19  -8   -0.14    0.98
   2 -19  -8   -1.15    1.72
   2 -19  -7    2.90    1.58
   2 -19  -7    2.33    2.18
   2 -19  -6    6.40    2.32
   2 -19  -6    1.46    1.99
  -2  19   6    3.54    1.71
   2 -19  -5    7.46    2.51
   2 -19  -5    4.77    2.64
  -2  19   5    5.21    2.25
   2 -19  -4   16.23    2.72
   2 -19  -4   24.48    4.68
  -2  19   4   23.69    4.25
   2 -19  -3   14.65    3.45
   2 -19  -3   10.39    2.41
  -2  19   3   11.07    3.16
   2 -19  -3   15.99    3.77
   2 -19  -2   -0.03    1.37
   2 -19  -2    0.35    1.30
   2 -19  -2    1.37    1.86
  -2  19   2   -0.17    1.84
   2 -19  -1    3.37    1.88
   2 -19  -1    4.00    2.29
   2 -19  -1    0.57    1.55
  -2  19   1    3.85    2.55
  -2  19   1    3.00    1.93
   2 -19   0    2.24    1.91
   2 -19   0    2.36    1.97
  -2  19   0    1.56    1.64
  -2  19   0    0.49    2.18
   2 -19   1   11.51    3.09
   2 -19   1   12.06    2.99
  -2  19  -1    8.03    3.20
  -2  19  -1    7.78    2.92
   2 -19   2    0.84    1.21
   2 -19   2    2.00    1.96
  -2  19  -2    0.63    2.16
  -2  19  -2   -3.04    2.54
   2 -19   3   54.82    5.80
   2 -19   3   43.06    5.18
  -2  19  -3   34.34    5.64
  -2  19  -3   49.63    6.46
  -2  19  -3   45.13    6.27
   2 -19   4   36.68    4.89
   2 -19   4   21.25    3.45
  -2  19  -4   42.00    7.08
  -2  19  -4   25.68    4.84
  -2  19  -4   29.52    5.39
  -2  19  -4   33.01    5.21
   2 -19   5   11.91    3.04
  -2  19  -5   10.41    3.49
  -2  19  -5    6.28    2.50
   2 -19   6    2.09    2.02
  -2  19  -6    0.91    3.04
  -2  19  -6    3.14    2.18
   2 -19   7   14.28    2.95
  -2  19  -7   17.55    4.24
  -2  19  -7   11.23    3.45
   2 -19   8   -1.10    1.47
  -2  19  -8   -3.29    2.40
  -2  19  -8   -0.80    1.97
   2 -19   9   -0.32    1.05
  -2  19  -9    1.41    1.78
  -2  19  -9    4.29    2.11
   2 -19  10    2.03    0.92
  -2  19 -10   -1.34    1.47
  -2  19 -11    7.61    1.81
  -2  19 -11   13.32    2.42
   2 -18 -12   30.15    4.06
   2 -18 -12   29.21    3.39
   2 -18 -12   23.39    3.27
   2 -18 -11    2.26    1.64
   2 -18 -10    0.13    0.79
   2 -18 -10    3.37    2.26
   2 -18  -9    7.66    2.33
   2 -18  -9    9.35    3.30
   2 -18  -8   -0.17    1.18
   2 -18  -8   -0.62    2.22
   2 -18  -7   13.67    3.61
  -2  18   7    7.97    2.45
   2 -18  -7   12.70    4.19
  -2  18   6    1.74    2.03
   2 -18  -6    5.61    3.73
  -2  18   5   -1.36    1.93
   2 -18  -5   -1.20    2.37
   2 -18  -4    1.38    1.37
  -2  18   4    0.37    2.04
   2 -18  -4    2.34    2.70
   2 -18  -3   -0.90    1.40
  -2  18   3    0.52    2.27
   2 -18  -3    0.56    2.07
   2 -18  -2    0.88    1.52
  -2  18   2    1.95    2.42
   2 -18  -2    4.62    2.89
  -2  18   1    3.12    2.83
   2 -18  -1    1.82    1.96
  -2  18   1    1.59    2.04
  -2  18   0    1.46    2.20
  -2  18   0    2.99    3.12
   2 -18   0    0.12    2.04
  -2  18  -1    0.95    2.35
  -2  18  -1    9.10    3.90
  -2  18  -2    0.87    2.63
  -2  18  -2   -0.04    2.43
  -2  18  -3   18.39    5.23
  -2  18  -3   16.75    4.86
   2 -18   4    0.97    1.60
  -2  18  -4    5.67    3.01
  -2  18  -4    3.34    2.70
  -2  18  -4    2.56    2.86
   2 -18   5   -1.09    2.02
  -2  18  -5   -2.55    3.28
  -2  18  -5   -1.83    2.93
  -2  18  -5   -1.58    2.16
   2 -18   6    0.25    2.11
  -2  18  -6   -1.73    3.16
  -2  18  -6    1.48    2.76
  -2  18  -6   -1.01    2.19
   2 -18   7   42.58    5.29
  -2  18  -7   51.92    7.77
  -2  18  -7   34.18    6.02
   2 -18   8   17.21    3.37
  -2  18  -8   16.44    4.67
  -2  18  -8   18.15    4.37
   2 -18   9    3.99    1.90
  -2  18  -9    2.45    1.47
  -2  18  -9    2.99    2.45
  -2  18  -9    3.88    2.91
  -2  18 -10    0.82    0.91
   2 -18  10   -0.77    1.09
  -2  18 -10    2.03    2.34
  -2  18 -10    1.48    1.92
  -2  18 -11   15.55    2.44
  -2  18 -11   23.71    4.12
  -2  18 -12   -0.26    0.82
  -2  18 -12    1.87    1.45
  -2  18 -12    2.99    1.91
  -2  18 -12    2.07    1.48
  -2  18 -13   19.23    3.02
   2 -17 -14    6.51    1.72
   2 -17 -14    6.74    1.92
   2 -17 -13    0.51    1.28
   2 -17 -13    0.28    1.09
   2 -17 -13    0.47    1.47
   2 -17 -12    0.10    1.16
   2 -17 -12    3.91    2.33
   2 -17 -11    0.46    0.92
   2 -17 -11    1.04    2.21
   2 -17 -11    0.13    1.28
   2 -17 -11   -3.14    2.22
   2 -17 -10   -0.34    1.38
   2 -17 -10    0.07    1.29
   2 -17 -10   -0.09    2.26
   2 -17 -10    0.33    2.58
   2 -17  -9   -0.10    1.29
   2 -17  -9    4.92    3.87
   2 -17  -9    1.37    1.67
   2 -17  -9   -0.50    2.59
   2 -17  -8    6.68    3.48
   2 -17  -8   10.28    4.26
  -2  17   7    5.94    2.88
   2 -17  -7    4.64    2.96
   2 -17  -7    6.08    4.04
   2 -17  -6   18.20    4.44
   2 -17  -6   24.13    5.76
  -2  17   6   26.35    5.17
   2 -17  -5   30.67    6.19
   2 -17  -5   20.57    4.58
  -2  17   5   34.21    5.89
   2 -17  -4   15.08    3.72
   2 -17  -4    4.71    2.37
  -2  17   4   19.47    4.63
   2 -17  -4   13.22    4.27
  -2  17   3    1.67    2.36
   2 -17  -3    0.16    3.31
  -2  17   2   21.93    5.25
   2 -17  -2   14.99    4.62
  -2  17   2   15.11    4.23
   2 -17  -1    8.82    3.84
  -2  17   1    2.86    2.88
  -2  17   1    3.22    2.61
  -2  17   0    2.69    3.35
  -2  17   0    1.93    2.33
   2 -17   0    0.72    2.04
   2 -17   1    7.48    3.79
  -2  17  -1    9.52    3.95
  -2  17  -1   10.10    4.22
   2 -17   2   -0.47    2.89
  -2  17  -2   -0.55    3.30
  -2  17  -2   -4.05    3.77
   2 -17   3   10.34    4.31
  -2  17  -3   12.65    5.00
  -2  17  -3   17.63    5.08
   2 -17   4   44.31    7.89
  -2  17  -4   39.19    7.59
  -2  17  -4   43.64    6.89
   2 -17   5    1.58    2.58
  -2  17  -5    2.27    2.83
  -2  17  -5   -2.33    3.15
  -2  17  -5    0.33    3.31
  -2  17  -6   -0.91    3.26
  -2  17  -6   -0.09    2.45
  -2  17  -6   -0.67    3.38
  -2  17  -7   59.74    9.11
  -2  17  -7   54.95    8.29
  -2  17  -7   45.06    6.53
   2 -17   8   10.48    3.44
  -2  17  -8    4.79    1.95
  -2  17  -8    9.14    4.79
  -2  17  -8   10.04    4.25
   2 -17   9    3.02    1.95
  -2  17  -9    3.51    2.04
  -2  17  -9    5.22    3.57
  -2  17  -9    2.25    3.27
  -2  17 -10   -0.73    1.35
   2 -17  10    1.20    1.24
  -2  17 -10    1.07    2.82
  -2  17 -10   -1.42    3.04
  -2  17 -11   11.21    2.62
   2 -17  11    9.72    2.10
  -2  17 -11   12.84    3.51
  -2  17 -12    4.03    1.69
  -2  17 -12    3.55    2.44
  -2  17 -12    3.79    2.17
  -2  17 -13    0.70    1.06
  -2  17 -13    4.01    2.05
  -2  17 -13    2.07    1.77
  -2  17 -13    0.36    1.38
  -2  17 -14    2.55    1.26
  -2  17 -14    2.53    1.50
  -2  17 -14    2.28    1.46
  -2  17 -15    0.68    0.76
   2 -16 -15    1.29    1.06
   2 -16 -15    1.02    1.18
   2 -16 -15   -0.13    1.06
   2 -16 -14    5.60    2.25
   2 -16 -14    6.35    2.00
   2 -16 -14    7.10    2.02
   2 -16 -14    3.84    1.81
   2 -16 -13    1.03    1.82
   2 -16 -13    0.55    1.82
   2 -16 -13   -0.40    1.47
   2 -16 -13   -0.62    2.06
   2 -16 -12    3.27    2.30
   2 -16 -12    5.35    2.70
   2 -16 -12    2.11    1.77
   2 -16 -11   20.89    3.78
   2 -16 -11   34.52    6.25
   2 -16 -11   20.59    4.78
   2 -16 -11   23.89    4.41
   2 -16 -10   16.20    3.80
   2 -16 -10   18.77    4.67
   2 -16 -10   23.36    5.94
   2 -16 -10   20.23    4.14
   2 -16  -9    3.24    2.39
   2 -16  -9    1.33    3.22
   2 -16  -9   -0.29    2.50
   2 -16  -8   -2.80    2.95
   2 -16  -8    1.31    2.16
   2 -16  -8   -0.79    3.06
   2 -16  -7   23.57    5.18
  -2  16   7   29.11    5.43
   2 -16  -7   33.51    6.83
   2 -16  -6   14.35    4.54
  -2  16   6    9.95    3.77
   2 -16  -6    8.55    3.48
   2 -16  -5    3.24    2.87
   2 -16  -5   -0.48    3.05
  -2  16   5    0.82    2.61
   2 -16  -4   16.99    5.02
   2 -16  -4   15.44    4.30
  -2  16   4   16.54    4.08
   2 -16  -3   -1.02    3.19
   2 -16  -3   -0.97    2.81
  -2  16   3   -3.36    3.98
   2 -16  -2    6.13    3.78
  -2  16   2   -0.45    3.44
   2 -16  -2   -2.62    3.29
  -2  16   2    2.19    2.13
   2 -16  -2    2.53    2.39
   2 -16  -1    3.18    3.46
  -2  16   1   -1.06    2.73
   2 -16  -1    2.04    2.38
  -2  16   1   -0.26    2.94
   2 -16   0   28.85    7.11
   2 -16   0   25.69    5.32
  -2  16   0   24.82    5.63
  -2  16   0   33.05    6.62
   2 -16   1   14.77    5.18
  -2  16  -1   14.14    4.74
  -2  16  -1   13.12    4.58
   2 -16   2   16.73    5.53
  -2  16  -2   17.57    6.03
  -2  16  -2   17.33    5.04
   2 -16   3   69.75   10.27
  -2  16  -3   71.91   10.12
  -2  16  -3   80.18    9.85
   2 -16   4    8.15    4.20
  -2  16  -4    6.63    4.32
  -2  16  -4   12.01    4.66
   2 -16   5    4.16    2.80
  -2  16  -5    2.24    2.86
  -2  16  -5    4.75    4.01
   2 -16   6   16.64    5.29
  -2  16  -6   24.07    6.53
  -2  16  -6   15.14    4.88
  -2  16  -7   53.29    9.18
   2 -16   7   44.07    7.14
  -2  16  -7   49.27    8.37
  -2  16  -7   33.24    6.18
  -2  16  -8    3.06    3.75
  -2  16  -8    1.41    3.21
  -2  16  -8   -1.52    2.47
   2 -16   9    3.90    2.43
  -2  16  -9    7.77    4.15
  -2  16  -9    2.51    2.70
   2 -16  10   36.08    4.95
  -2  16 -10   40.23    7.85
  -2  16 -10   33.29    6.48
   2 -16  11   23.85    3.70
  -2  16 -11   34.57    6.44
  -2  16 -11   30.63    5.56
  -2  16 -12   63.29    6.38
  -2  16 -12   72.86    8.02
  -2  16 -13   -0.98    1.62
  -2  16 -13   -0.55    1.60
  -2  16 -13    1.53    1.70
  -2  16 -14    3.61    1.67
  -2  16 -14    5.65    2.42
  -2  16 -14    0.96    1.34
  -2  16 -15   31.53    3.72
  -2  16 -15   33.52    4.51
  -2  16 -15   20.58    3.24
  -2  16 -16    2.82    1.20
  -2  16 -16    2.05    1.32
   2 -15 -16    2.78    1.40
   2 -15 -16   -0.25    1.05
   2 -15 -16    1.80    1.33
   2 -15 -16    1.47    1.10
   2 -15 -15    1.90    1.97
   2 -15 -15    0.24    1.52
   2 -15 -15    0.58    1.34
   2 -15 -15    0.65    1.59
   2 -15 -15    0.82    1.32
   2 -15 -15   -0.34    1.41
   2 -15 -15    1.15    1.62
   2 -15 -14   19.02    4.29
   2 -15 -14   12.74    2.61
   2 -15 -14   14.65    3.37
   2 -15 -14   19.68    3.97
   2 -15 -14   13.25    3.24
   2 -15 -13    0.67    1.46
   2 -15 -13    3.32    2.67
   2 -15 -13   10.78    3.36
   2 -15 -13    7.26    2.89
   2 -15 -12    7.93    2.47
   2 -15 -12   15.97    3.90
   2 -15 -12   15.41    5.05
   2 -15 -12    8.25    3.80
   2 -15 -11    3.16    1.97
   2 -15 -11    5.63    3.65
   2 -15 -11    3.77    3.35
   2 -15 -10    8.69    4.05
   2 -15 -10   18.91    5.79
   2 -15  -9    6.35    4.18
   2 -15  -9    5.53    3.32
   2 -15  -8   14.94    4.72
   2 -15  -8   11.95    3.48
   2 -15  -7    6.64    2.62
   2 -15  -7   15.58    4.85
  -2  15   7    9.38    3.30
   2 -15  -6    1.82    2.51
   2 -15  -6    3.07    2.82
  -2  15   6    1.16    1.98
   2 -15  -5    6.35    3.82
   2 -15  -5   -1.20    2.88
  -2  15   5    5.20    2.74
   2 -15  -4   91.92   11.34
  -2  15   4   89.18   10.30
   2 -15  -4   84.20    9.45
   2 -15  -3    0.45    3.00
   2 -15  -3    3.63    2.35
  -2  15   3    2.28    2.52
   2 -15  -3   -0.47    2.93
   2 -15  -2   10.84    4.62
  -2  15   2   11.70    3.87
  -2  15   2   10.71    4.51
   2 -15  -2   14.17    4.50
   2 -15  -2    8.23    3.01
   2 -15  -1   -1.34    2.99
  -2  15   1   -0.40    3.08
   2 -15  -1   -5.83    3.37
  -2  15   1   -4.40    3.34
   2 -15  -1   -1.13    2.60
   2 -15   0   21.30    6.26
  -2  15   0   26.28    6.22
  -2  15   0   18.42    5.21
   2 -15   0   22.51    5.45
   2 -15   1   13.42    5.51
  -2  15  -1   13.13    5.00
  -2  15  -1    7.19    3.34
   2 -15   2    5.00    4.31
  -2  15  -2   -0.18    3.52
  -2  15  -2   -1.28    3.27
   2 -15   3   45.60    8.58
  -2  15  -3   38.63    7.83
  -2  15  -3   38.86    6.86
   2 -15   4   11.19    4.37
  -2  15  -4   23.86    5.38
  -2  15  -4   23.35    6.75
   2 -15   5  213.69   17.28
  -2  15  -5  244.60   18.17
  -2  15  -5  206.53   15.67
   2 -15   6   57.96    9.31
  -2  15  -6   59.25    8.58
  -2  15  -6   63.92   10.07
   2 -15   7   35.91    6.98
  -2  15  -7   33.36    8.05
  -2  15  -7   26.32    5.71
  -2  15  -7   33.14    7.77
  -2  15  -8   -0.01    3.50
  -2  15  -8   -0.73    3.11
  -2  15  -8   -3.41    3.11
  -2  15  -9    1.16    3.73
  -2  15  -9    8.16    4.36
  -2  15  -9    1.58    1.97
   2 -15  10   35.82    5.32
  -2  15 -10   38.58    7.58
  -2  15 -10   48.85    7.92
   2 -15  11   -0.41    1.27
  -2  15 -11   -3.34    3.71
  -2  15 -11   -1.86    3.07
  -2  15 -12    0.86    1.28
  -2  15 -12    0.88    2.52
  -2  15 -13    4.25    1.74
  -2  15 -13    6.27    2.59
  -2  15 -13    6.60    2.88
  -2  15 -14   31.77    4.79
  -2  15 -14   32.57    3.98
  -2  15 -14   18.36    4.29
  -2  15 -14   12.88    3.54
  -2  15 -14    9.96    2.13
  -2  15 -15    5.81    2.14
  -2  15 -15    3.56    1.36
  -2  15 -15    5.97    1.58
  -2  15 -15    4.65    2.18
  -2  15 -15    5.07    2.16
  -2  15 -16   -0.60    1.28
  -2  15 -16    0.53    1.24
  -2  15 -16   -1.22    1.60
  -2  15 -17    1.38    1.15
  -2  15 -17   -0.57    1.11
   2 -14 -17    0.24    1.13
   2 -14 -17    0.51    1.17
   2 -14 -17   -1.68    1.41
   2 -14 -17    0.27    1.03
   2 -14 -17   -1.36    1.59
   2 -14 -16   -1.09    1.75
   2 -14 -16    0.14    1.42
   2 -14 -16    1.16    1.63
   2 -14 -16   -0.73    1.40
   2 -14 -16   -0.49    1.76
   2 -14 -16    0.26    1.88
   2 -14 -15   80.94    8.85
   2 -14 -15   49.36    5.76
   2 -14 -15   57.50    5.47
   2 -14 -15   61.91    6.43
   2 -14 -15   79.61    7.51
   2 -14 -14    1.06    2.90
   2 -14 -14    2.27    1.92
   2 -14 -14    2.98    2.61
   2 -14 -14    4.30    2.90
   2 -14 -13    5.06    2.44
   2 -14 -13    4.87    3.37
   2 -14 -13    1.84    2.56
   2 -14 -13   11.33    4.20
   2 -14 -12   19.61    4.16
   2 -14 -12   23.04    5.47
   2 -14 -12   19.75    5.14
   2 -14 -12   24.78    5.98
   2 -14 -11   27.07    4.91
   2 -14 -11   33.14    6.46
   2 -14 -11   35.31    6.43
   2 -14 -11   26.06    4.72
   2 -14 -11   37.58    7.60
   2 -14 -10   49.83    5.98
   2 -14 -10   55.94    8.13
   2 -14 -10   67.38    9.67
   2 -14 -10   50.25    6.68
   2 -14 -10   59.96    8.46
   2 -14  -9    2.96    2.54
   2 -14  -9    4.82    4.17
   2 -14  -9   -1.29    3.18
   2 -14  -8   15.17    5.26
   2 -14  -8    5.49    2.48
   2 -14  -8    8.05    2.82
   2 -14  -8   17.98    5.36
   2 -14  -7   -0.05    2.97
  -2  14   7   -0.36    2.24
   2 -14  -7    0.84    3.31
   2 -14  -7   -3.35    3.91
   2 -14  -7   -2.46    3.91
   2 -14  -6   77.49   10.03
  -2  14   6   56.47    8.39
   2 -14  -6   64.58    8.44
   2 -14  -6   54.56    6.95
   2 -14  -5    2.52    2.92
   2 -14  -5    0.15    2.58
   2 -14  -5    6.09    3.47
  -2  14   5    1.35    2.32
   2 -14  -5   -0.23    2.78
   2 -14  -4    3.40    6.50
   2 -14  -4   -0.10    3.49
   2 -14  -4    2.83    3.11
  -2  14   4    3.12    2.59
   2 -14  -4   -6.72    4.36
   2 -14  -4    0.50    3.02
   2 -14  -3    3.55    4.45
   2 -14  -3   10.58    5.31
   2 -14  -3    6.92    2.84
  -2  14   3    8.40    3.94
   2 -14  -3    5.96    2.82
   2 -14  -2   63.56   18.35
   2 -14  -2   78.68   10.12
   2 -14  -2   66.11   10.78
  -2  14   2   71.93    9.30
   2 -14  -2   47.62    6.97
  -2  14   2   50.11    8.12
   2 -14  -1   20.77   11.13
   2 -14  -1   14.54    7.27
   2 -14  -1   37.51    8.36
   2 -14  -1   31.04    6.76
  -2  14   1   29.85    6.22
  -2  14   1   31.36    6.50
   2 -14  -1   23.18    5.11
   2 -14   0    7.86    7.34
   2 -14   0    9.21    7.77
   2 -14   0   10.33    4.89
   2 -14   0    5.82    3.34
  -2  14   0    8.39    3.80
  -2  14   0    4.92    3.01
   2 -14   1   17.40    9.86
   2 -14   1    2.68    4.47
   2 -14   1   16.74    5.20
  -2  14  -1   10.84    4.21
  -2  14  -1   11.29    4.13
   2 -14   2    5.11    4.36
   2 -14   2   -2.21    4.55
   2 -14   2    1.46    3.86
  -2  14  -2    2.58    2.60
  -2  14  -2    0.40    2.56
   2 -14   3    5.76    7.30
   2 -14   3   22.12    5.99
  -2  14  -3   13.79    4.54
  -2  14  -3   10.93    4.00
   2 -14   4    6.20    6.71
   2 -14   4   -0.92    2.76
  -2  14  -4   -1.17    3.79
  -2  14  -4  -10.75    4.14
   2 -14   5    0.94    3.87
   2 -14   5    1.01    2.64
  -2  14  -5   -2.75    4.15
  -2  14  -5   -4.12    3.81
  -2  14  -5   -1.98    3.96
  -2  14  -6   43.81    6.71
   2 -14   6   38.88    7.66
  -2  14  -6   49.77    9.28
  -2  14  -6   44.26    8.25
  -2  14  -6   38.54    7.27
  -2  14  -7   21.83    4.76
   2 -14   7   26.10    6.31
  -2  14  -7   32.90    7.12
  -2  14  -7   18.85    5.06
  -2  14  -7   33.17    7.89
  -2  14  -8  100.32   13.10
  -2  14  -8  145.56   15.14
  -2  14  -8   90.20   10.04
  -2  14  -8  135.56   14.23
  -2  14  -9    1.56    3.37
  -2  14  -9    4.66    3.88
  -2  14  -9    7.53    4.45
  -2  14 -10   79.51   11.30
  -2  14 -10  105.91   12.08
  -2  14 -10  117.89   13.03
  -2  14 -11    8.91    2.61
  -2  14 -11   15.49    5.32
  -2  14 -11   20.20    5.51
  -2  14 -12   47.60    6.06
  -2  14 -12   41.06    8.59
  -2  14 -12   24.67    4.01
  -2  14 -12   44.65    7.57
  -2  14 -13    2.59    2.09
  -2  14 -13   -0.80    1.56
  -2  14 -13    0.19    2.02
  -2  14 -14   -2.16    2.70
  -2  14 -14   -1.14    1.67
  -2  14 -14   -3.73    2.03
  -2  14 -14   -1.53    2.20
  -2  14 -15    2.20    2.17
  -2  14 -15    2.15    1.59
  -2  14 -15    2.19    1.58
  -2  14 -15    0.10    1.87
  -2  14 -15   -0.31    2.53
  -2  14 -16   16.38    3.35
  -2  14 -16   18.77    3.07
  -2  14 -16   11.29    3.02
  -2  14 -16   12.10    3.24
  -2  14 -16    9.54    2.31
  -2  14 -17    0.51    0.81
  -2  14 -17   -1.43    1.91
  -2  14 -17   -0.02    1.09
  -2  14 -18    1.72    1.06
  -2  14 -18    0.46    1.21
   2 -13 -18   -0.71    0.99
   2 -13 -18   -0.63    1.07
   2 -13 -18   -1.13    1.33
   2 -13 -18   -0.71    1.17
   2 -13 -18    2.23    1.55
   2 -13 -17   -0.23    1.62
   2 -13 -17   -1.57    1.85
   2 -13 -17    1.21    1.99
   2 -13 -17    3.55    2.24
   2 -13 -17   -1.86    1.73
   2 -13 -17   -3.13    2.11
   2 -13 -16   43.77    6.70
   2 -13 -16   48.09    6.41
   2 -13 -16   40.07    4.97
   2 -13 -16   31.90    4.71
   2 -13 -15    6.26    3.37
   2 -13 -15    5.53    2.93
   2 -13 -15    5.12    2.99
   2 -13 -15    3.85    2.48
   2 -13 -14    3.46    2.47
   2 -13 -14    1.11    2.69
   2 -13 -14    2.01    3.17
   2 -13 -14    5.83    3.80
   2 -13 -13    6.86    4.16
   2 -13 -13    7.75    3.11
   2 -13 -13    2.80    2.27
   2 -13 -13    3.60    3.05
   2 -13 -13    6.08    3.55
   2 -13 -12   11.68    3.67
   2 -13 -12   16.53    5.15
   2 -13 -12   15.49    5.25
   2 -13 -12   14.16    4.52
   2 -13 -12    5.47    2.70
   2 -13 -11   -0.05    2.56
   2 -13 -11    2.34    2.71
   2 -13 -11    3.66    3.18
   2 -13 -11   -2.86    3.60
   2 -13 -11   -5.58    3.63
   2 -13 -10    1.13    2.51
   2 -13 -10    2.21    2.58
   2 -13 -10   -3.11    3.99
   2 -13 -10   -1.37    2.77
   2 -13 -10    1.91    2.66
   2 -13  -9   20.66    5.70
   2 -13  -9   24.51    7.46
   2 -13  -9   24.90    4.86
   2 -13  -9   31.08    7.21
   2 -13  -9   20.92    5.30
   2 -13  -9   20.61    3.97
   2 -13  -8   47.28    8.89
   2 -13  -8   36.71    8.31
   2 -13  -8   36.31    6.59
   2 -13  -8   32.31    5.34
   2 -13  -7   35.02   13.01
   2 -13  -7   54.48    9.06
   2 -13  -7   37.67    8.31
  -2  13   7   35.63    6.39
   2 -13  -7   43.22    7.25
   2 -13  -7   45.13    6.58
   2 -13  -6  130.00   25.46
   2 -13  -6  144.42   15.33
   2 -13  -6  178.84   15.56
  -2  13   6  129.23   11.96
   2 -13  -6  143.10   11.49
   2 -13  -6  149.98   12.76
   2 -13  -5   39.25   14.87
   2 -13  -5   22.65    6.00
   2 -13  -5   31.04    6.07
  -2  13   5   27.32    5.69
   2 -13  -5   30.15    6.89
   2 -13  -5   26.55    5.16
   2 -13  -4   20.71   11.55
   2 -13  -4   25.25    6.58
   2 -13  -4   16.33    4.34
  -2  13   4   23.64    5.67
   2 -13  -4   29.35    6.58
   2 -13  -4   22.35    5.15
   2 -13  -3   40.28   14.44
   2 -13  -3   37.99    8.46
   2 -13  -3   33.10    5.79
  -2  13   3   37.77    6.69
   2 -13  -3   33.50    7.10
   2 -13  -3   27.01    5.45
   2 -13  -2   55.38   13.49
   2 -13  -2   61.24   17.82
   2 -13  -2   50.84    8.87
[truncated: 2,544,939 more chars]
