# Supplementary material for: C‑BODIPY Dyads Based on Fused-Ring Organoboron Scaffolds for Efficient Photodynamic Therapy Targeting Candida albicans Yeast and Biofilms
Source: J Med Chem. 2026 Jun 1;69(11):13320–44. doi: 10.1021/acs.jmedchem.6c00280 (PMC13308890; doi:10.1021/acs.jmedchem.6c00280)
Supplement: Supplementary file 3 [file jm6c00280_si_003.xyz]

61
Bf-BDP-GS
N       8.721100    2.560000    1.256100
N       6.471800    3.520400    0.627300
C       9.542100    2.444900    3.409500
C       8.539700    3.105600   -2.336000
C       8.430700    2.862300    2.601800
C       6.944400    3.774700    4.396300
C       7.216000    3.468500    2.956400
C       9.025900    5.091100   -1.041400
H       9.003700    5.650300   -0.106000
C       9.749500    2.532100    4.894800
H       9.713500    3.564300    5.258800
H      10.730500    2.117700    5.149000
H       8.991300    1.972500    5.452900
C       5.200400    3.831600   -1.538900
H       5.982800    4.373600   -2.080500
H       4.230700    4.254800   -1.815700
H       5.234800    2.791500   -1.880200
C       8.493100    3.802400   -1.103100
C       7.928600    1.761200   -2.203700
C       6.249600    3.792800    1.992200
C      10.466600    1.904000    2.526100
H      11.432400    1.485100    2.782000
C       9.596600    5.684600   -2.180100
H      10.009500    6.689500   -2.123100
C       5.380800    3.932900   -0.058800
C       7.171300   -0.438200   -2.858600
H       7.053900   -1.208100   -3.617900
C       7.783400    0.778700   -3.189500
H       8.137400    0.945900   -4.204900
C       9.945200    1.984600    1.217100
C       7.467900    1.545900   -0.881300
C       7.314800    5.013200    4.939200
H       7.801200    5.753200    4.308600
C       9.106100    3.688100   -3.475500
H       9.141200    3.151400   -4.421600
C       4.438700    4.474900    0.841400
H       3.474300    4.879000    0.557900
C       9.635100    4.983400   -3.391400
H      10.077300    5.444600   -4.271700
C       4.232900    4.881300    3.353900
H       4.062000    4.076900    4.077100
H       3.258400    5.288200    3.064400
H       4.785200    5.667800    3.879000
C       4.955600    4.400100    2.127900
C       6.711200   -0.665900   -1.555900
H       6.237400   -1.613000   -1.307100
C       6.317500    2.826400    5.216900
H       6.027600    1.864100    4.802400
C       6.861500    0.327200   -0.573000
H       6.497900    0.134600    0.436300
C       6.064700    3.112500    6.561500
H       5.578000    2.369200    7.187600
C      10.638400    1.508700   -0.018400
H      10.067800    0.723000   -0.525000
H      11.619600    1.106200    0.248600
H      10.780700    2.319200   -0.741000
C       6.436600    4.349500    7.098400
H       6.240200    4.571800    8.143900
B       7.777000    2.866600    0.030700
C       7.062200    5.299000    6.283800
H       7.354300    6.262600    6.693300

61
Bf-BDP-S1
N      -0.153400   -1.247800   -0.239200
N      -0.152400    1.265200   -0.134800
C       1.702700   -2.600900   -0.004500
C      -3.543200    0.014000   -0.615500
C       1.236500   -1.227700   -0.075600
C       3.439200   -0.003000    0.118400
C       1.956400   -0.003400   -0.008200
C      -2.207500    0.113300   -2.629600
H      -1.242400    0.141100   -3.134700
C       3.088000   -3.132000    0.219300
H       3.741100   -2.992700   -0.652800
H       3.033200   -4.205600    0.426500
H       3.592800   -2.643600    1.060600
C      -1.951700    3.080100   -0.257000
H      -2.474400    2.733400   -1.155400
H      -1.937600    4.171700   -0.264200
H      -2.548100    2.748400    0.603200
C      -2.269000    0.053400   -1.239200
C      -3.404000   -0.040800    0.857100
C       1.244400    1.227000   -0.087000
C       0.571600   -3.390600   -0.160400
H       0.535800   -4.473800   -0.161100
C      -3.387700    0.136200   -3.392200
H      -3.332400    0.181700   -4.476800
C      -0.544500    2.579600   -0.193800
C      -4.076000   -0.127200    3.169200
H      -4.859200   -0.159100    3.922800
C      -4.423000   -0.083300    1.815700
H      -5.472900   -0.081300    1.526900
C      -0.558800   -2.558200   -0.302600
C      -2.034500   -0.042900    1.229000
C       4.256600   -0.329600   -0.978700
H       3.796300   -0.579100   -1.931100
C      -4.724900    0.035100   -1.364900
H      -5.701000    0.009600   -0.883400
C       0.605600    3.396600   -0.201000
H       0.585200    4.478000   -0.268300
C      -4.640300    0.097400   -2.759000
H      -5.551800    0.115900   -3.351600
C       3.146800    3.099500   -0.196000
H       3.666400    2.989700    0.765600
H       3.139700    4.163900   -0.451700
H       3.758400    2.570900   -0.936000
C       1.735500    2.592100   -0.149900
C      -2.726000   -0.127100    3.555700
H      -2.466800   -0.161000    4.610900
C       4.055300    0.329700    1.338200
H       3.437500    0.578600    2.197200
C      -1.711500   -0.084100    2.585500
H      -0.668300   -0.087600    2.900500
C       5.447700    0.333400    1.458700
H       5.905300    0.586100    2.412100
C      -1.956500   -3.042300   -0.513700
H      -2.665200   -2.610100    0.199200
H      -1.974600   -4.129300   -0.410000
H      -2.326300   -2.789100   -1.517500
C       6.250200    0.007400    0.359700
H       7.333200    0.011400    0.452500
B      -1.095200    0.007200   -0.109100
C       5.649000   -0.323200   -0.860000
H       6.264200   -0.571200   -1.721600

61
Bf-BDP-S2
N      -0.142300   -1.259000   -0.019400
N      -0.141700    1.259700    0.018600
C       1.726700   -2.578900    0.027400
C      -3.481500    0.006600   -0.718600
C       1.265000   -1.235600   -0.000700
C       3.465800   -0.000600    0.000400
C       1.972100   -0.000100    0.001100
C      -1.963500    0.033700   -2.617600
H      -0.964300    0.041500   -3.046800
C       3.129700   -3.123700    0.069700
H       3.681100   -2.954700   -0.864300
H       3.094600   -4.206900    0.237200
H       3.732900   -2.683100    0.871400
C      -1.976600    3.044800    0.027200
H      -2.545700    2.711800   -0.850500
H      -1.990600    4.139600    0.031400
H      -2.527700    2.704700    0.913400
C      -2.134900    0.016100   -1.234300
C      -3.481000   -0.009200    0.720300
C       1.265600    1.235700    0.001400
C       0.572700   -3.391900    0.012800
H       0.557900   -4.476500    0.026000
C      -3.075700    0.041000   -3.464400
H      -2.936900    0.054700   -4.542100
C      -0.553400    2.580000    0.011900
C      -4.394500   -0.031700    2.946300
H      -5.236400   -0.038400    3.631800
C      -4.607400   -0.017900    1.580900
H      -5.617200   -0.012900    1.181700
C      -0.554600   -2.579200   -0.014200
C      -2.134100   -0.014200    1.235000
C       4.188300   -0.195900   -1.188800
H       3.645000   -0.347100   -2.118800
C      -4.608500    0.012900   -1.578500
H      -5.618000    0.004000   -1.178700
C       0.574200    3.392200   -0.014800
H       0.559900    4.476800   -0.029000
C      -4.396500    0.030200   -2.944000
H      -5.238800    0.035600   -3.629000
C       3.131200    3.122700   -0.066800
H       3.680400    2.953800    0.868500
H       3.097300    4.205800   -0.234900
H       3.736000    2.681200   -0.866900
C       1.727900    2.578700   -0.027200
C      -3.073400   -0.036600    3.465900
H      -2.933800   -0.047400    4.543500
C       4.190100    0.194500    1.188600
H       3.648200    0.346100    2.119400
C      -1.961700   -0.027700    2.618300
H      -0.962200   -0.031200    3.046800
C       5.588400    0.193400    1.191700
H       6.127200    0.343600    2.124400
C      -1.977700   -3.043800   -0.031700
H      -2.547800   -2.712300    0.846000
H      -1.991800   -4.138600   -0.037600
H      -2.528100   -2.702100   -0.917900
C       6.292800   -0.001300   -0.001600
H       7.380000   -0.001700   -0.002300
B      -1.049900    0.000700   -0.000000
C       5.586600   -0.195500   -1.193800
H       6.124000   -0.346100   -2.127300

61
Bf-BDP-S3
N       8.728200    2.582800    1.255500
N       6.471900    3.488300    0.633700
C       9.543900    2.482100    3.393400
C       8.532000    3.109200   -2.308800
C       8.434000    2.876300    2.590500
C       6.953200    3.772900    4.368600
C       7.219000    3.460800    2.938600
C       9.047500    5.064200   -1.003500
H       9.024700    5.613100   -0.064000
C       9.727500    2.568100    4.877900
H       9.737900    3.604000    5.227300
H      10.678200    2.105000    5.152600
H       8.927300    2.056700    5.418100
C       5.211600    3.693800   -1.519300
H       6.056400    4.124000   -2.061900
H       4.294200    4.194100   -1.835900
H       5.150700    2.636000   -1.793400
C       8.489900    3.796600   -1.083300
C       7.899200    1.775600   -2.183100
C       6.250400    3.765100    1.985900
C      10.482200    1.981100    2.513900
H      11.458500    1.589600    2.767900
C       9.640900    5.643400   -2.126300
H      10.078600    6.635600   -2.061500
C       5.378800    3.848700   -0.047200
C       7.084700   -0.382200   -2.841600
H       6.932000   -1.139600   -3.605200
C       7.713700    0.816900   -3.171400
H       8.050600    0.990500   -4.190100
C       9.960500    2.062200    1.209300
C       7.464600    1.554300   -0.864900
C       7.470600    4.936400    4.932300
H       8.066200    5.606300    4.319200
C       9.120800    3.677600   -3.431700
H       9.154200    3.142900   -4.377500
C       4.426600    4.377700    0.843800
H       3.451500    4.750900    0.559200
C       9.676300    4.951700   -3.333100
H      10.140900    5.406900   -4.203200
C       4.224700    4.783900    3.352700
H       3.922900    3.935500    3.974200
H       3.322900    5.328500    3.062500
H       4.837000    5.437200    3.977200
C       4.948200    4.330300    2.121200
C       6.649400   -0.613900   -1.540600
H       6.158900   -1.551900   -1.296100
C       6.190300    2.909400    5.148400
H       5.787900    2.003900    4.703800
C       6.839600    0.355700   -0.554500
H       6.493500    0.166500    0.459700
C       5.945700    3.207200    6.483200
H       5.350400    2.529200    7.086800
C      10.669300    1.669400   -0.040400
H      10.062000    0.998600   -0.651800
H      11.604700    1.167100    0.214600
H      10.896200    2.551700   -0.647200
C       6.462000    4.369600    7.044400
H       6.270200    4.602100    8.087200
B       7.780300    2.864200    0.040100
C       7.225000    5.233700    6.266600
H       7.629400    6.143200    6.700100

61
Bf-BDP-T1
N       8.703300    2.551400    1.267300
N       6.471700    3.505000    0.643400
C       9.568100    2.421000    3.402600
C       8.543200    3.116100   -2.332400
C       8.426200    2.851000    2.579700
C       6.945500    3.788600    4.414500
C       7.211600    3.471100    2.976400
C       9.023100    5.093300   -1.023800
H       8.997600    5.646400   -0.084700
C       9.755200    2.523300    4.885000
H       9.712900    3.560100    5.238000
H      10.732000    2.110500    5.158000
H       8.986400    1.972500    5.439100
C       5.185800    3.804300   -1.550000
H       5.980400    4.330000   -2.091600
H       4.223100    4.232000   -1.843900
H       5.216300    2.758900   -1.878200
C       8.491800    3.804000   -1.094200
C       7.933500    1.769200   -2.210900
C       6.254600    3.777700    1.972800
C      10.484900    1.877400    2.519800
H      11.450000    1.456300    2.774900
C       9.596300    5.695500   -2.156900
H      10.007700    6.700600   -2.092400
C       5.347900    3.924500   -0.075000
C       7.181600   -0.426600   -2.883400
H       7.067500   -1.191200   -3.648600
C       7.792800    0.793800   -3.204100
H       8.149200    0.968300   -4.217600
C       9.965800    1.952800    1.215800
C       7.469700    1.544900   -0.890900
C       7.315400    5.030200    4.957500
H       7.800600    5.765600    4.319700
C       9.111700    3.706500   -3.466600
H       9.150300    3.176400   -4.416400
C       4.412800    4.467200    0.823200
H       3.447500    4.868800    0.539000
C       9.638900    5.002200   -3.372600
H      10.082900    5.469700   -4.248600
C       4.227300    4.874900    3.341700
H       4.070300    4.067800    4.066400
H       3.248400    5.284000    3.070900
H       4.791000    5.657600    3.862500
C       4.927100    4.398900    2.106200
C       6.718200   -0.664300   -1.583700
H       6.245200   -1.614100   -1.343200
C       6.320300    2.853600    5.255900
H       6.027300    1.887400    4.851500
C       6.864500    0.322400   -0.593800
H       6.498400    0.122200    0.413400
C       6.071400    3.148200    6.599800
H       5.586200    2.410300    7.234000
C      10.632800    1.476500   -0.027000
H      10.053900    0.688200   -0.522400
H      11.619700    1.076600    0.222600
H      10.758500    2.283900   -0.757300
C       6.445600    4.389100    7.126500
H       6.253100    4.620300    8.171200
B       7.773500    2.859500    0.032400
C       7.069000    5.330500    6.300600
H       7.363500    6.297500    6.701000

61
Bf-BDP-T2
N      -0.153400   -1.247800   -0.239200
N      -0.152400    1.265200   -0.134800
C       1.702700   -2.600900   -0.004500
C      -3.543200    0.014000   -0.615500
C       1.236500   -1.227700   -0.075600
C       3.439200   -0.003000    0.118400
C       1.956400   -0.003400   -0.008200
C      -2.207500    0.113300   -2.629600
H      -1.242400    0.141100   -3.134700
C       3.088000   -3.132000    0.219300
H       3.741100   -2.992700   -0.652800
H       3.033200   -4.205600    0.426500
H       3.592800   -2.643600    1.060600
C      -1.951700    3.080100   -0.257000
H      -2.474400    2.733400   -1.155400
H      -1.937600    4.171700   -0.264200
H      -2.548100    2.748400    0.603200
C      -2.269000    0.053400   -1.239200
C      -3.404000   -0.040800    0.857100
C       1.244400    1.227000   -0.087000
C       0.571600   -3.390600   -0.160400
H       0.535800   -4.473800   -0.161100
C      -3.387700    0.136200   -3.392200
H      -3.332400    0.181700   -4.476800
C      -0.544500    2.579600   -0.193800
C      -4.076000   -0.127200    3.169200
H      -4.859200   -0.159100    3.922800
C      -4.423000   -0.083300    1.815700
H      -5.472900   -0.081300    1.526900
C      -0.558800   -2.558200   -0.302600
C      -2.034500   -0.042900    1.229000
C       4.256600   -0.329600   -0.978700
H       3.796300   -0.579100   -1.931100
C      -4.724900    0.035100   -1.364900
H      -5.701000    0.009600   -0.883400
C       0.605600    3.396600   -0.201000
H       0.585200    4.478000   -0.268300
C      -4.640300    0.097400   -2.759000
H      -5.551800    0.115900   -3.351600
C       3.146800    3.099500   -0.196000
H       3.666400    2.989700    0.765600
H       3.139700    4.163900   -0.451700
H       3.758400    2.570900   -0.936000
C       1.735500    2.592100   -0.149900
C      -2.726000   -0.127100    3.555700
H      -2.466800   -0.161000    4.610900
C       4.055300    0.329700    1.338200
H       3.437500    0.578600    2.197200
C      -1.711500   -0.084100    2.585500
H      -0.668300   -0.087600    2.900500
C       5.447700    0.333400    1.458700
H       5.905300    0.586100    2.412100
C      -1.956500   -3.042300   -0.513700
H      -2.665200   -2.610100    0.199200
H      -1.974600   -4.129300   -0.410000
H      -2.326300   -2.789100   -1.517500
C       6.250200    0.007400    0.359700
H       7.333200    0.011400    0.452500
B      -1.095200    0.007200   -0.109100
C       5.649000   -0.323200   -0.860000
H       6.264200   -0.571200   -1.721600

61
Bf-BDP-T3
N       8.725800    2.581700    1.254700
N       6.481800    3.513600    0.631400
C       9.542800    2.481200    3.392400
C       8.525400    3.108100   -2.314000
C       8.433900    2.877200    2.589100
C       6.950400    3.762600    4.370200
C       7.221400    3.463900    2.938500
C       9.023300    5.077600   -1.023600
H       9.003800    5.628600   -0.087000
C       9.730500    2.585300    4.872000
H       9.764600    3.625600    5.203900
H      10.669500    2.107600    5.157600
H       8.920300    2.105700    5.425100
C       5.257500    3.807000   -1.530500
H       6.082600    4.299300   -2.049100
H       4.319400    4.267600   -1.840700
H       5.257900    2.760600   -1.847000
C       8.489000    3.799400   -1.090100
C       7.911300    1.767300   -2.175900
C       6.256900    3.779400    1.984800
C      10.467500    1.950200    2.515900
H      11.433600    1.539400    2.769500
C       9.590900    5.663100   -2.156500
H      10.006900    6.663500   -2.103000
C       5.405500    3.915700   -0.054700
C       7.139800   -0.413600   -2.810800
H       7.007100   -1.182500   -3.564000
C       7.749600    0.792100   -3.152100
H       8.088100    0.958500   -4.169900
C       9.939700    2.019400    1.212200
C       7.471200    1.555700   -0.857300
C       7.366800    4.969900    4.924900
H       7.890300    5.688000    4.303400
C       9.089400    3.682200   -3.446700
H       9.122500    3.143900   -4.388700
C       4.453000    4.440900    0.838900
H       3.491600    4.840000    0.551200
C       9.623200    4.966500   -3.360800
H      10.067700    5.425300   -4.237200
C       4.248800    4.830700    3.347700
H       3.984300    3.992400    3.997600
H       3.326100    5.340300    3.064000
H       4.848500    5.517100    3.947000
C       4.965600    4.370100    2.118900
C       6.700100   -0.636500   -1.509500
H       6.227100   -1.579200   -1.256000
C       6.280500    2.835200    5.163200
H       5.959700    1.895600    4.727200
C       6.867000    0.349400   -0.535500
H       6.516500    0.168500    0.477200
C       6.027500    3.114000    6.500400
H       5.506100    2.387400    7.112700
C      10.611200    1.553600   -0.029900
H       9.993400    0.830900   -0.566300
H      11.565400    1.089200    0.219900
H      10.792700    2.388700   -0.711900
C       6.440200    4.322000    7.050800
H       6.241000    4.540000    8.093500
B       7.781500    2.872100    0.039200
C       7.110400    5.249500    6.260900
H       7.434600    6.192400    6.685700

87
Bf-BDP-CAT
N       4.194800    2.775600   10.310400
N       3.093900    4.315300    8.640300
N       7.988700    0.349500    3.733000
C       4.946400    2.228600    9.254000
C       1.404200    4.523800   11.849800
C       3.854200    3.699000    7.631800
C       5.602400    2.100700    6.851500
C       4.774800    2.691600    7.946700
C       6.748500    2.758500    6.400200
H       7.035400    3.703300    6.846600
C       4.672400    6.069500   11.127800
H       5.490500    5.897100   10.433100
C       0.778800    2.616600   10.506500
H       0.984400    1.901200    9.714800
C       1.703000    3.610800   10.812900
C       2.504600    5.499100   12.025200
C       3.550100    5.247200   11.107300
C       2.299900    5.235700    8.057100
C       7.169100    1.001300    4.814200
C       3.479800    4.274000    6.373000
C       5.804500    1.210800    9.792900
C       5.536900    1.174500   11.147600
H       5.994100    0.519200   11.874300
C       2.519000    5.224900    6.664800
H       2.003300    5.854800    5.954900
C       4.550400    2.138800   11.443000
C       7.107600    0.041400    2.501000
H       6.394700   -0.716500    2.824900
H       7.784100   -0.431100    1.786600
C       5.258100    0.880400    6.267500
H       4.391500    0.324800    6.604100
C       2.588700    6.550900   12.937900
H       1.785700    6.743700   13.642200
C       7.536800    2.217100    5.385500
H       8.417700    2.759900    5.074700
C       6.033300    0.331200    5.253400
H       5.747500   -0.633000    4.858700
C       8.528800   -1.017400    4.224500
H       7.656000   -1.666800    4.307200
H       9.140100   -1.385800    3.398600
C       4.762700    7.126200   12.041100
H       5.640800    7.763500   12.051900
C       3.724000    7.363400   12.940700
H       3.798000    8.183500   13.647000
C      -0.425000    2.525100   11.214800
H      -1.141000    1.747100   10.971800
C      -0.707300    3.432600   12.235300
H      -1.641500    3.357200   12.781500
C       3.989500    2.412800   12.796800
H       4.162600    3.448400   13.098800
H       2.910000    2.248000   12.819800
H       4.459400    1.751400   13.525600
C       6.419800    1.251400    1.893300
H       5.789000    0.889400    1.078200
H       5.769700    1.754000    2.610200
H       7.113700    1.979700    1.468300
C       1.342100    6.123800    8.775900
H       0.569900    5.545500    9.288500
H       1.848600    6.725500    9.533900
H       0.860500    6.793200    8.062000
B       3.161800    3.963200   10.178800
C       0.206300    4.437700   12.558900
H      -0.022700    5.138700   13.355300
C       6.796300    0.314300    9.111400
H       6.310800   -0.423600    8.467200
H       7.504600    0.872900    8.495000
H       7.365500   -0.231600    9.866400
C       9.320400   -0.963800    5.518400
H       9.615000   -1.988800    5.755400
H      10.235000   -0.370200    5.450200
H       8.717600   -0.599100    6.350100
C       3.946200    3.954300    4.982800
H       4.993200    4.225100    4.822300
H       3.847000    2.892000    4.748700
H       3.344400    4.512900    4.263100
C       9.145700    1.194400    3.296300
H       9.829600    1.344600    4.126500
H       9.657600    0.666200    2.494200
H       8.789100    2.154200    2.933300
S       4.950300   -3.207500    4.669600
O       5.041000   -4.659800    4.778100
O       4.880900   -2.436500    5.927700
O       5.882000   -2.583500    3.677200
F       3.120600   -1.548300    3.675900
F       3.188100   -3.479000    2.680800
F       2.282900   -3.303900    4.646100
C       3.285900   -2.876700    3.872600

87
Bf-BDP-ZWIT
N       7.118600    5.381800    3.363000
N       5.580500    7.163800    4.275200
C       4.843000    6.146800    4.904400
C       6.316900    4.415600    4.001600
C       7.974400    3.345000    2.930800
H       8.639200    2.594000    2.530100
C       6.862800    3.115400    3.720000
C       6.684200    7.561000    1.870900
C       5.205000    4.801000    4.753000
C       2.926500    1.667500    6.594200
C       3.784500    6.754700    5.651600
C       3.221800    3.262900    4.801700
H       2.900600    3.687200    3.857500
C       8.146300    7.800900    3.865700
C       5.771600    7.292100    0.855500
H       4.996800    6.543900    1.000700
C       7.680200    8.539500    1.648800
C       4.385600    3.742700    5.414300
C       7.753600    9.227800    0.437500
H       8.518800    9.978900    0.268200
C       8.551700    8.682000    2.837500
C       4.795400    3.192200    6.630600
H       5.704000    3.548500    7.101100
C       4.079800    2.161900    7.225000
H       4.436500    1.686400    8.131500
C       3.910300    8.117800    5.441200
H       3.280400    8.891500    5.855200
C       9.641400    9.535300    3.010700
H       9.952200   10.211300    2.220200
C       2.248600    0.551900    7.163800
C       8.855900    7.795900    5.062700
H       8.566100    7.126700    5.868300
C       8.112500    4.732900    2.725200
C       5.013000    8.345500    4.596200
C       2.496300    2.232000    5.381500
H       1.608300    1.847900    4.893200
C       9.186600    5.385200    1.922500
H       9.776800    6.073700    2.531500
H       8.770400    5.964600    1.095000
H       9.850800    4.621700    1.515500
C       9.950400    8.649600    5.242600
H      10.500000    8.639800    6.178200
C       6.827500    8.942100   -0.567400
H       6.877000    9.472100   -1.512900
C      10.339100    9.514400    4.220000
H      11.188500   10.174000    4.363900
C       1.746800   -0.435800    7.642500
C       6.400400    1.750700    4.138900
H       5.341500    1.589600    3.926200
H       6.543000    1.550200    5.203700
H       6.970900    0.996900    3.592500
C       5.840100    7.979000   -0.362100
H       5.125200    7.763900   -1.149800
C       1.119100   -1.593200    8.230000
H       0.382300   -1.298200    8.983300
H       0.604400   -2.198000    7.477900
C       2.731500    6.130500    6.519800
H       3.158100    5.483700    7.289400
H       2.029200    5.520000    5.946500
H       2.160800    6.917000    7.018200
C       5.484500    9.680600    4.126900
H       5.485300    9.743800    3.036300
H       6.504300    9.885000    4.461000
H       4.826700   10.456800    4.520700
B       6.854000    6.937500    3.370200
C       2.812300   -1.838400   10.056600
H       2.076600   -1.348100   10.694300
H       3.511800   -1.105600    9.634000
H       3.364400   -2.578100   10.635100
C       1.182500   -3.607300    9.598000
H       0.636500   -4.140600    8.820300
H       0.483500   -3.119200   10.275300
H       1.804600   -4.303800   10.155900
C       3.004200   -3.307100    7.994400
H       2.338100   -3.663200    7.205600
H       3.353100   -4.177200    8.554000
N       2.064000   -2.567000    8.967600
C       4.194300   -2.553600    7.393800
H       4.397100   -3.067100    6.449700
H       3.910000   -1.542600    7.108800
C       5.484500   -2.529800    8.235300
H       5.350100   -2.918900    9.246300
H       6.277800   -3.106800    7.760700
S       6.154900   -0.827100    8.429500
O       7.399500   -0.999300    9.191100
O       6.291500   -0.329000    7.041200
O       5.064600   -0.119100    9.185100

62
O-BDP-GS
O       3.667500   10.718700    2.619800
N       1.862700    7.124000    1.568000
N       1.283900    7.594500    3.976500
C       1.159800    5.278600    0.387100
C       3.653500    8.318100    3.085100
C       1.107800    5.941500    1.657900
C       0.546600    6.397700    3.992800
C       2.361100    7.203700    0.318500
C       1.502700    9.623700    2.313200
C       2.329600   10.751300    2.291800
C       0.160600    9.828600    1.951100
H      -0.512600    8.976000    1.956100
C       3.221700    8.310900   -0.190600
H       2.712000    9.275000   -0.124500
H       3.477300    8.124100   -1.234500
H       4.147000    8.393200    0.384600
C       4.443900    7.228400    3.487900
H       3.976400    6.251000    3.565800
C       1.857600   12.018900    1.930800
H       2.549000   12.853200    1.933900
C       1.189000    8.156600    5.197500
C       1.830400    9.442100    5.599900
H       2.917400    9.393200    5.501100
H       1.585800    9.662200    6.639900
H       1.485400   10.271600    4.978300
C       4.300300    9.555100    2.999400
C       0.464900    5.591800    2.851100
C       5.659500    9.711000    3.296200
H       6.102300   10.696300    3.210500
C       0.525500   12.177800    1.579800
H       0.156700   13.158500    1.299700
C      -0.334000   11.075600    1.588800
H      -1.376700   11.194100    1.315500
C       0.392900    7.340800    6.026700
H       0.154100    7.555800    7.058000
C      -0.328000    4.325500    2.907800
C      -0.020400    6.238100    5.300500
C       0.280800    3.125700    3.286900
H       1.334900    3.120100    3.540900
C       6.403900    8.609500    3.690400
H       7.457100    8.727100    3.921100
C       1.942100    6.081200   -0.424000
H       2.198700    5.893500   -1.456300
C      -0.887000    5.144500    5.851400
H      -1.827700    5.046900    5.304700
H      -1.124800    5.361200    6.894800
H      -0.397700    4.168800    5.812600
C      -1.687300    4.325900    2.581900
H      -2.164300    5.254000    2.287200
C       5.794700    7.355300    3.788400
H       6.372000    6.490500    4.096100
C       0.532400    3.990500   -0.057600
H       0.874400    3.137600    0.533000
H       0.791100    3.802800   -1.101700
H      -0.556800    4.011500    0.021300
C      -0.457800    1.945600    3.338900
H       0.025600    1.021200    3.634300
C      -2.425400    3.145500    2.634100
H      -3.479100    3.158400    2.378900
C      -1.812500    1.952700    3.012600
H      -2.387000    1.034400    3.053000
B       2.084300    8.178500    2.735000

62
O-BDP-S1
O       3.633700   10.666800    2.622600
N       1.851300    7.105200    1.573300
N       1.274000    7.574400    3.973500
C       1.164400    5.284700    0.386300
C       3.639100    8.286000    3.088200
C       1.100700    5.922900    1.648900
C       0.534300    6.383100    4.003500
C       2.372100    7.204400    0.295100
C       1.479500    9.595200    2.312900
C       2.315900   10.729200    2.292900
C       0.157600    9.832700    1.948700
H      -0.535000    8.999700    1.944800
C       3.235300    8.323800   -0.196300
H       2.734300    9.296200   -0.158200
H       3.493300    8.138000   -1.240700
H       4.176400    8.409500    0.355900
C       4.451300    7.229700    3.489500
H       4.011500    6.243400    3.575500
C       1.888000   12.026600    1.936500
H       2.603200   12.839400    1.949900
C       1.188000    8.167000    5.221000
C       1.840000    9.457900    5.605500
H       2.931500    9.421700    5.532900
H       1.596100    9.680100    6.646200
H       1.492200   10.305600    5.006900
C       4.285900    9.535000    3.000500
C       0.442200    5.555500    2.852700
C       5.651900    9.744700    3.288700
H       6.063300   10.741800    3.193500
C       0.568600   12.208800    1.583400
H       0.206700   13.190400    1.304500
C      -0.300800   11.105200    1.589900
H      -1.339600   11.243300    1.313100
C       0.408000    7.369800    6.035000
H       0.166600    7.581200    7.067300
C      -0.349700    4.292100    2.909100
C      -0.016300    6.244700    5.300900
C       0.248300    3.082600    3.284500
H       1.303000    3.076100    3.536500
C       6.413100    8.665700    3.682400
H       7.464000    8.790900    3.911300
C       1.962500    6.106100   -0.434400
H       2.217000    5.914200   -1.467400
C      -0.884600    5.157400    5.866900
H      -1.833500    5.053000    5.333400
H      -1.115800    5.383900    6.911100
H      -0.404300    4.175300    5.840100
C      -1.712700    4.280400    2.587800
H      -2.189700    5.209400    2.295200
C       5.808700    7.401400    3.783100
H       6.403100    6.549500    4.092300
C       0.542000    3.997400   -0.074000
H       0.881300    3.133000    0.503700
H       0.805900    3.819900   -1.120000
H      -0.549400    4.006900   -0.005400
C      -0.488500    1.901100    3.337300
H      -0.004400    0.975600    3.630800
C      -2.454400    3.101800    2.638900
H      -3.509200    3.116300    2.385500
C      -1.843900    1.906900    3.014200
H      -2.419100    0.988500    3.054500
B       2.043200    8.111400    2.738200

62
O-BDP-S2
O       3.607500   10.714300    2.665400
N       1.963800    7.042800    1.587800
N       1.243200    7.607100    3.916400
C       1.182200    5.298900    0.319900
C       3.612300    8.330100    3.209000
C       1.155700    5.890400    1.626600
C       0.582800    6.380100    3.980200
C       2.500800    7.150100    0.330400
C       1.487500    9.563400    2.264300
C       2.294900   10.702900    2.254900
C       0.156200    9.712800    1.839300
H      -0.494200    8.844800    1.850000
C       3.422600    8.236500   -0.112000
H       2.949900    9.221900   -0.067200
H       3.722500    8.054400   -1.145300
H       4.326900    8.281900    0.501300
C       4.375500    7.263500    3.712300
H       3.907200    6.290000    3.812300
C       1.818800   11.935500    1.798400
H       2.494700   12.782200    1.786200
C       1.158900    8.254400    5.186600
C       1.694600    9.611400    5.508600
H       2.779000    9.671800    5.401000
H       1.448800    9.834700    6.548700
H       1.252600   10.390200    4.883700
C       4.237000    9.575200    3.110300
C       0.480000    5.528700    2.793800
C       5.582000    9.749800    3.449600
H       6.026200   10.730500    3.328200
C       0.502000   12.046800    1.370200
H       0.130900   13.005600    1.025900
C      -0.337600   10.930800    1.387600
H      -1.366400   11.014000    1.056700
C       0.499600    7.414600    6.014700
H       0.275000    7.597100    7.055300
C      -0.362000    4.312200    2.865400
C       0.146000    6.201400    5.281200
C       0.204800    3.029000    2.803200
H       1.280200    2.935000    2.703500
C       6.314200    8.671300    3.929100
H       7.354300    8.810000    4.202100
C       2.035400    6.092200   -0.448400
H       2.290000    5.932000   -1.486300
C      -0.518200    5.041200    5.941200
H      -1.612000    5.119500    5.880000
H      -0.258700    5.018800    7.003400
H      -0.246800    4.088300    5.490300
C      -1.756000    4.409500    3.016800
H      -2.213800    5.391700    3.058100
C       5.711400    7.418300    4.062400
H       6.278200    6.575000    4.440000
C       0.439100    4.107700   -0.203600
H       0.855000    3.158100    0.148700
H       0.485000    4.101300   -1.295400
H      -0.613100    4.114000    0.090400
C      -0.589600    1.888500    2.884700
H      -0.128100    0.907900    2.840000
C      -2.550900    3.270200    3.093200
H      -3.626100    3.370300    3.196000
C      -1.971300    2.003000    3.028900
H      -2.590200    1.115000    3.090500
B       2.068200    8.099500    2.713700

62
O-BDP-S3
O       3.607500   10.714400    2.666700
N       1.962600    7.043600    1.587400
N       1.243800    7.606700    3.916900
C       1.180200    5.300100    0.319300
C       3.612500    8.329700    3.208000
C       1.154600    5.891100    1.626300
C       0.583300    6.379800    3.980500
C       2.498500    7.151600    0.329600
C       1.487200    9.563900    2.265700
C       2.294700   10.703400    2.256600
C       0.155700    9.713700    1.841400
H      -0.494700    8.845700    1.851900
C       3.419800    8.238300   -0.113200
H       2.946900    9.223600   -0.067600
H       3.718900    8.056700   -1.146800
H       4.324600    8.283700    0.499400
C       4.376100    7.262500    3.709500
H       3.907800    6.289000    3.809000
C       1.818600   11.936200    1.801000
H       2.494500   12.782900    1.789100
C       1.160600    8.253400    5.187400
C       1.696600    9.610100    5.509700
H       2.780900    9.670500    5.401300
H       1.451700    9.832800    6.550100
H       1.254200   10.389300    4.885700
C       4.237400    9.574700    3.109800
C       0.479800    5.528800    2.793800
C       5.582700    9.748900    3.447800
H       6.027000   10.729600    3.326800
C       0.501500   12.048000    1.373600
H       0.130400   13.007000    1.030000
C      -0.338200   10.932000    1.390600
H      -1.367100   11.015600    1.060300
C       0.501600    7.413200    6.015500
H       0.277800    7.595300    7.056400
C      -0.361900    4.312200    2.865500
C       0.147400    6.200500    5.281800
C       0.205100    3.029100    2.802200
H       1.280500    2.935400    2.701700
C       6.315200    8.669800    3.925600
H       7.355700    8.808100    4.197500
C       2.032600    6.094000   -0.449300
H       2.286400    5.934300   -1.487500
C      -0.516500    5.040000    5.941700
H      -1.610300    5.118600    5.881400
H      -0.256100    5.017100    7.003600
H      -0.245600    4.087300    5.490100
C      -1.755800    4.409000    3.018000
H      -2.213800    5.391100    3.060100
C       5.712400    7.416800    4.058300
H       6.279500    6.573100    4.434600
C       0.436900    4.109200   -0.204200
H       0.853200    3.159400    0.147300
H       0.481900    4.103300   -1.296100
H      -0.615100    4.115100    0.090600
C      -0.588900    1.888300    2.883700
H      -0.127200    0.907900    2.838200
C      -2.550400    3.269500    3.094400
H      -3.625500    3.369300    3.198100
C      -1.970500    2.002400    3.029100
H      -2.589200    1.114300    3.090700
B       2.068000    8.099700    2.713800

62
O-BDP-T1
O       3.668300   10.719300    2.619900
N       1.853800    7.115500    1.577700
N       1.278800    7.582500    3.967500
C       1.175900    5.288000    0.356800
C       3.652300    8.318600    3.085200
C       1.119600    5.962900    1.661200
C       0.560400    6.417300    3.987500
C       2.374700    7.208900    0.288100
C       1.503700    9.623600    2.313300
C       2.330200   10.752200    2.291400
C       0.161800    9.828900    1.950800
H      -0.511300    8.976000    1.955900
C       3.230900    8.323200   -0.195900
H       2.717400    9.285800   -0.121200
H       3.497000    8.150900   -1.239800
H       4.151000    8.405600    0.389400
C       4.442400    7.228800    3.488300
H       3.974000    6.251600    3.566100
C       1.858400   12.019400    1.930200
H       2.549300   12.854300    1.933000
C       1.187700    8.173500    5.226700
C       1.836100    9.456500    5.603900
H       2.923000    9.404100    5.494900
H       1.601800    9.691100    6.643400
H       1.491200   10.281200    4.974000
C       4.300900    9.555200    2.999800
C       0.453300    5.573200    2.851900
C       5.659800    9.710500    3.296600
H       6.103900   10.695300    3.211100
C       0.525900   12.178000    1.578800
H       0.157100   13.158600    1.298400
C      -0.333500   11.076000    1.588000
H      -1.376100   11.194500    1.314300
C       0.395600    7.360200    6.050300
H       0.157600    7.576200    7.081500
C      -0.338900    4.307300    2.908600
C      -0.018100    6.258500    5.329400
C       0.261200    3.099100    3.286100
H       1.315800    3.091600    3.539600
C       6.403600    8.608000    3.691100
H       7.456800    8.724800    3.921800
C       1.956700    6.091400   -0.449200
H       2.213900    5.904800   -1.481600
C      -0.880200    5.156000    5.856500
H      -1.814300    5.057600    5.297100
H      -1.129500    5.355900    6.900700
H      -0.385100    4.182700    5.805600
C      -1.701900    4.296000    2.585500
H      -2.181100    5.223600    2.291200
C       5.793700    7.354400    3.789100
H       6.370500    6.489300    4.096900
C       0.540200    4.001300   -0.063800
H       0.881300    3.154700    0.538000
H       0.787200    3.796900   -1.107700
H      -0.548800    4.027900    0.028800
C      -0.475300    1.917200    3.339200
H       0.008800    0.992600    3.634000
C      -2.442500    3.116600    2.637100
H      -3.496700    3.129800    2.382800
C      -1.830300    1.923000    3.014400
H      -2.404900    1.004400    3.055100
B       2.083100    8.177400    2.735100

62
O-BDP-T2
O       3.633400   10.666600    2.622800
N       1.851600    7.105400    1.573400
N       1.274000    7.574700    3.973300
C       1.164400    5.284700    0.386200
C       3.638900    8.285800    3.088300
C       1.100800    5.922800    1.649000
C       0.534300    6.383200    4.003400
C       2.372500    7.204400    0.295300
C       1.479400    9.594900    2.312800
C       2.315800   10.729200    2.292900
C       0.157200    9.832200    1.948400
H      -0.535200    8.999100    1.944500
C       3.235900    8.323600   -0.196000
H       2.735100    9.296100   -0.158300
H       3.494100    8.137700   -1.240400
H       4.177100    8.409200    0.356200
C       4.451100    7.229100    3.489700
H       4.011200    6.243000    3.575500
C       1.887800   12.026400    1.936500
H       2.602800   12.839500    1.949900
C       1.187900    8.167400    5.220700
C       1.839900    9.458400    5.605000
H       2.931400    9.422300    5.532700
H       1.595800    9.680800    6.645600
H       1.492000   10.306100    5.006300
C       4.285800    9.535000    3.000800
C       0.442400    5.555700    2.852700
C       5.651700    9.744700    3.289200
H       6.063300   10.741600    3.194100
C       0.568600   12.208200    1.583300
H       0.206400   13.189700    1.304300
C      -0.301000   11.104200    1.589700
H      -1.339700   11.242400    1.312600
C       0.408100    7.370000    6.034600
H       0.166700    7.581400    7.067000
C      -0.349500    4.292300    2.909100
C      -0.016200    6.244800    5.300900
C       0.248700    3.082700    3.283200
H       1.303700    3.075900    3.534100
C       6.412500    8.665600    3.682800
H       7.463300    8.790600    3.911900
C       1.962600    6.106000   -0.434100
H       2.217100    5.914100   -1.467100
C      -0.884200    5.157400    5.867100
H      -1.833600    5.053300    5.334300
H      -1.114700    5.383600    6.911600
H      -0.404100    4.175200    5.839700
C      -1.712800    4.281000    2.589000
H      -2.190000    5.210200    2.297500
C       5.807900    7.401000    3.783400
H       6.402500    6.549100    4.092600
C       0.541800    3.997500   -0.074100
H       0.881700    3.132900    0.502800
H       0.804900    3.820700   -1.120400
H      -0.549600    4.006800   -0.004700
C      -0.488100    1.901100    3.335900
H      -0.003700    0.975500    3.628400
C      -2.454600    3.102400    2.640100
H      -3.509500    3.117100    2.387700
C      -1.843700    1.907300    3.014100
H      -2.419000    0.988900    3.054400
B       2.043200    8.111300    2.738100

62
O-BDP-T3
O       3.646700   10.684200    2.621300
N       1.854700    7.118000    1.580600
N       1.280900    7.584100    3.964300
C       1.179900    5.306900    0.378600
C       3.638800    8.284800    3.088800
C       1.109700    5.938200    1.648100
C       0.543300    6.398300    4.002500
C       2.394100    7.239300    0.287200
C       1.479500    9.596200    2.312600
C       2.312000   10.713800    2.294300
C       0.136900    9.782600    1.954000
H      -0.530500    8.927400    1.961100
C       3.252400    8.368100   -0.178100
H       2.739400    9.330800   -0.115600
H       3.519800    8.195500   -1.222300
H       4.177200    8.449000    0.398300
C       4.412400    7.186200    3.489800
H       3.939300    6.212900    3.566100
C       1.832400   11.978600    1.931400
H       2.522600   12.813800    1.933900
C       1.206400    8.204300    5.224600
C       1.865600    9.494800    5.582400
H       2.952600    9.445200    5.483300
H       1.631900    9.729000    6.622600
H       1.515300   10.323800    4.962700
C       4.274800    9.521800    3.000000
C       0.454300    5.574300    2.851800
C       5.635200    9.669300    3.298800
H       6.079800   10.653600    3.213200
C       0.500300   12.133000    1.581100
H       0.129400   13.112400    1.300300
C      -0.357200   11.029900    1.591200
H      -1.400100   11.143800    1.318400
C       0.434400    7.415600    6.034300
H       0.194600    7.629800    7.065800
C      -0.337200    4.310100    2.908400
C      -0.003600    6.268700    5.305900
C       0.266400    3.104100    3.283900
H       1.321200    3.097200    3.535500
C       6.374900    8.565500    3.692800
H       7.428000    8.680100    3.924100
C       1.989900    6.151300   -0.438600
H       2.245900    5.962700   -1.471300
C      -0.867600    5.192000    5.882700
H      -1.815300    5.087400    5.346400
H      -1.096300    5.420100    6.926100
H      -0.385900    4.210500    5.851200
C      -1.699500    4.303500    2.587000
H      -2.177800    5.231900    2.294700
C       5.763200    7.313000    3.790400
H       6.336100    6.445700    4.098100
C       0.566200    4.026300   -0.092800
H       0.906800    3.163700    0.487300
H       0.829800    3.852400   -1.138300
H      -0.525100    4.036000   -0.018600
C      -0.471200    1.923000    3.336600
H       0.012900    0.997900    3.629600
C      -2.439400    3.123800    2.638900
H      -3.494000    3.137400    2.386200
C      -1.826700    1.929800    3.013900
H      -2.401500    1.011300    3.054500
B       2.038900    8.105600    2.738400

88
O-BDP-CAT
O       3.735500   10.666600    2.603100
N       1.625600    7.228100    1.579100
N       1.359400    7.589100    4.061300
C       0.729100    5.463200    0.403900
C       3.645300    8.245600    2.930200
C       0.856100    6.058500    1.704500
C       0.591100    6.414200    4.110500
C       1.964900    7.363700    0.283000
C       1.493900    9.695200    2.486900
C       2.372200   10.781700    2.431100
C       0.132300    9.982400    2.289600
H      -0.581600    9.164500    2.323700
C       2.786900    8.476100   -0.274700
H       2.307100    9.444200   -0.112600
H       2.920600    8.329500   -1.347200
H       3.771500    8.519100    0.196900
C       4.417300    7.097000    3.173500
H       3.909800    6.139500    3.251200
C       1.931500   12.088700    2.193800
H       2.662200   12.888300    2.162300
C       1.413100    8.102300    5.305800
C       2.139300    9.347900    5.687600
H       3.203400    9.277900    5.450000
H       2.032800    9.518800    6.759600
H       1.744700   10.216800    5.155700
C       4.343600    9.454100    2.837700
C       0.361400    5.663500    2.951300
C       5.734900    9.526200    2.978600
H       6.217600   10.492900    2.896200
C       0.578900   12.329600    2.004800
H       0.233800   13.340900    1.820200
C      -0.331800   11.270300    2.052000
H      -1.390200   11.452300    1.903800
C       0.677200    7.278800    6.182600
H       0.546300    7.463800    7.238700
C      -0.422100    4.394500    3.051200
C       0.152900    6.221200    5.462400
C       0.216700    3.201000    3.392800
H       1.281900    3.200200    3.591400
C       6.459300    8.368500    3.218000
H       7.537000    8.421800    3.327100
C       1.424100    6.291300   -0.456900
H       1.538700    6.157500   -1.522500
C      -0.715100    5.150200    6.055100
H      -1.693000    5.099300    5.570200
H      -0.878000    5.361600    7.113700
H      -0.263200    4.158000    5.978000
C      -1.794900    4.370800    2.798000
H      -2.333500    5.268600    2.518900
C       5.798700    7.140600    3.317000
H       6.360500    6.232100    3.503800
C       0.001300    4.224700   -0.029600
H       0.314400    3.341800    0.533000
H       0.204200    4.038600   -1.086000
H      -1.081500    4.318500    0.086600
C      -0.492400    2.003400    3.477400
H       0.047200    1.104800    3.739100
C      -2.513200    3.183600    2.878800
H      -3.570300    3.214200    2.654700
C      -1.860600    2.003400    3.217500
B       2.041100    8.204300    2.763100
N      -2.675500    0.738100    3.258600
C      -3.227000    0.414900    1.847800
C      -3.912500    0.918700    4.168000
C      -1.889500   -0.439300    3.749400
H      -3.957000    1.195400    1.632700
H      -3.767600   -0.525600    1.970400
C      -2.177700    0.312800    0.756200
H      -4.546200    1.652300    3.670100
H      -4.428800   -0.042000    4.127500
C      -3.596300    1.314400    5.599800
H      -1.496700   -0.236100    4.741500
H      -2.562400   -1.293800    3.787900
H      -1.073400   -0.651900    3.065200
H      -2.709700    0.134300   -0.180900
H      -1.622300    1.242900    0.637800
H      -1.475200   -0.511900    0.897100
H      -4.549400    1.461700    6.112900
H      -3.045300    0.549600    6.151300
H      -3.048400    2.255800    5.651800
O      -5.549500    2.485500    1.985400
S      -5.827400    3.792300    1.310700
O      -7.237500    4.146500    1.199600
O      -4.888100    4.853500    1.719700
C      -5.285600    3.410700   -0.446200
F      -3.984000    3.009700   -0.456300
F      -6.007100    2.415500   -0.980100
F      -5.384000    4.478500   -1.239900

88
O-BDP-ZWIT
O       3.627800   10.652200    2.793800
N       1.891300    7.106900    1.514200
N       1.101200    7.521200    3.872900
C       1.267200    5.309100    0.225100
C       3.547100    8.245000    3.215900
C       1.138200    5.921800    1.512500
C       0.390100    6.308100    3.809800
C       2.472800    7.230700    0.303300
C       1.483200    9.589900    2.289500
C       2.320200   10.707700    2.360200
C       0.176400    9.818400    1.826400
H      -0.504600    8.974800    1.760300
C       3.365100    8.354500   -0.106100
H       2.841800    9.313000   -0.071200
H       3.715900    8.188200   -1.125700
H       4.234000    8.435200    0.551300
C       4.287400    7.140300    3.669200
H       3.803800    6.167800    3.690700
C       1.892100   11.988300    1.991200
H       2.589400   12.814200    2.069400
C       0.896000    8.054800    5.092500
C       1.474100    9.345000    5.569000
H       2.566400    9.326200    5.543900
H       1.153000    9.532000    6.594500
H       1.149800   10.180800    4.944700
C       4.212000    9.475500    3.208200
C       0.414900    5.531700    2.648900
C       5.541600    9.610200    3.625700
H       6.000400   10.591600    3.595900
C       0.594100   12.170700    1.538200
H       0.258600   13.161700    1.252400
C      -0.274600   11.079000    1.453900
H      -1.291300   11.215600    1.102600
C       0.058400    7.204200    5.842300
H      -0.265500    7.393700    6.855100
C      -0.355700    4.253400    2.624900
C      -0.271600    6.105000    5.070600
C       0.283500    3.036400    2.891000
H       1.350100    3.023300    3.083100
C       6.236900    8.494000    4.065500
H       7.266900    8.595500    4.389900
C       2.102500    6.138900   -0.504800
H       2.419900    5.991200   -1.526800
C      -1.145100    4.980700    5.544100
H      -2.124400    4.956800    5.059300
H      -1.321500    5.092000    6.615900
H      -0.686800    4.003500    5.378900
C      -1.730200    4.264200    2.378000
H      -2.233400    5.204500    2.187000
C       5.607900    7.246000    4.089300
H       6.146300    6.369600    4.432900
C       0.651100    4.050600   -0.312100
H       1.027600    3.156700    0.191800
H       0.884500    3.958200   -1.374900
H      -0.435400    4.041500   -0.202800
C      -0.443900    1.855900    2.937400
H       0.050600    0.919100    3.166100
C      -2.472100    3.091700    2.418100
H      -3.549200    3.109500    2.296900
C      -1.830500    1.877000    2.710400
B       2.013100    8.128600    2.724200
C      -2.612000    0.693300    2.840000
C      -3.319700   -0.269500    3.009600
C      -4.155200   -1.432200    3.178900
H      -4.318200   -1.939100    2.222900
H      -3.706700   -2.153800    3.867600
N      -5.574200   -1.164600    3.726400
C      -6.302300   -0.195600    2.827900
C      -6.289800   -2.485100    3.695600
C      -5.547700   -0.704400    5.198500
H      -6.274800   -0.597100    1.814700
H      -5.842600    0.800500    2.865000
H      -7.334700   -0.133700    3.170000
H      -5.773000   -3.193700    4.342200
H      -6.305900   -2.858100    2.672800
H      -7.309200   -2.340500    4.046800
H      -4.884300   -1.422100    5.685900
H      -6.560500   -0.885200    5.563700
C      -5.118100    0.729400    5.521200
H      -4.732100    0.677300    6.543100
H      -4.265500    1.025200    4.913300
C      -6.219300    1.805100    5.459000
H      -7.155400    1.443500    5.029400
H      -6.440800    2.202800    6.449100
S      -5.717400    3.253400    4.441200
O      -6.842600    4.192500    4.545200
O      -4.433300    3.689800    5.037000
O      -5.537700    2.658100    3.072100

66
NMe-BDP-GS
N       9.140100    4.753700    4.219200
N       8.868100    2.694900    5.650900
N       7.132300    1.634000    2.149600
C       8.539600    1.685800    2.092700
C       6.963800    3.323200    3.926000
C       9.523400    3.380900    6.688900
C       6.367700    2.541500    2.910000
C       9.969600    4.695200    6.510400
C       9.281100    2.410300    3.053800
C       9.785300    5.375900    5.301100
C      12.048600    5.309600    7.778600
H      12.623200    4.735800    7.060100
C       9.103800    5.631900    3.197800
C      10.677800    2.380100    2.960000
H      11.253200    2.932300    3.697900
C       9.222400    1.004900    1.061800
H       8.676100    0.497100    0.278900
C       9.721400    6.835500    3.594200
H       9.830100    7.709000    2.967900
C       9.000600    1.326200    7.432800
H       8.879200    0.437300    8.034600
C       6.133700    4.170300    4.670300
H       6.585500    4.771200    5.454700
C      11.355400    1.681800    1.966100
H      12.439000    1.678500    1.930500
C       8.557100    1.465400    6.101700
C       8.500900    5.363600    1.859400
H       8.987900    4.518900    1.366600
H       8.608300    6.246500    1.227400
H       7.439200    5.120600    1.943900
C      10.660100    5.390900    7.639400
C       4.765200    4.278000    4.446500
H       4.155000    4.942100    5.048400
C      10.861600    7.782500    5.667000
H      10.318200    8.075100    6.568300
H      10.965800    8.666500    5.034500
H      11.860600    7.477600    5.986900
C      12.691300    5.958500    8.830700
H      13.768900    5.887800    8.928100
C       4.198600    3.526500    3.420500
H       3.139400    3.607800    3.200100
C       4.985400    2.674000    2.656500
H       4.518700    2.134700    1.843800
C       7.852000    0.420100    5.305900
H       6.868300    0.766500    4.980600
H       7.723500   -0.477400    5.912500
H       8.417200    0.157900    4.408500
C      10.155000    6.702900    4.901300
C      10.610400    1.000600    1.007200
H      11.106100    0.469300    0.201500
C       9.606700    2.506300    7.823300
C       6.437900    0.629800    1.355600
H       6.190500    0.971100    0.341100
H       5.513800    0.343700    1.856500
H       7.055900   -0.263700    1.276000
C       9.925200    6.131900    8.569400
H       8.847900    6.197900    8.465900
C      10.204400    2.736000    9.180100
H      11.270900    2.966700    9.129300
H      10.082900    1.836100    9.786600
H       9.727800    3.565000    9.708200
C      11.952800    6.695500    9.754300
H      12.453200    7.200400   10.572800
C      10.568400    6.780700    9.621200
H       9.987400    7.352500   10.336200
B       8.550600    3.275000    4.199800

66
NMe-BDP-S1
N       9.209800    4.721600    4.206600
N       8.835900    2.715500    5.678300
N       7.137700    1.712300    2.135000
C       8.541300    1.676400    2.117300
C       6.993300    3.377600    3.923300
C       9.523300    3.378300    6.706400
C       6.381700    2.622400    2.890400
C       9.986200    4.712100    6.534800
C       9.288200    2.365400    3.106100
C       9.804600    5.379800    5.292300
C      12.048900    5.627100    7.648800
H      12.627600    5.267100    6.805400
C       9.166300    5.601700    3.140800
C      10.674500    2.237900    3.051600
H      11.261500    2.745400    3.807500
C       9.193800    0.942700    1.092300
H       8.636200    0.471300    0.296100
C       9.712900    6.805500    3.538600
H       9.809200    7.682900    2.914400
C       8.988200    1.298200    7.414300
H       8.883800    0.406800    8.017000
C       6.166900    4.225300    4.658000
H       6.612900    4.800600    5.460300
C      11.321600    1.498200    2.065000
H      12.402900    1.423900    2.058600
C       8.509000    1.450200    6.128400
C       8.616800    5.283200    1.785400
H       9.152700    4.464900    1.294600
H       8.717000    6.164400    1.148400
H       7.555100    5.019700    1.807900
C      10.663100    5.412400    7.659300
C       4.807500    4.364500    4.390700
H       4.200200    5.038200    4.984200
C      10.715300    7.836600    5.662800
H      10.263700    7.957900    6.649700
H      10.571200    8.770200    5.111900
H      11.791600    7.716600    5.826300
C      12.684500    6.281700    8.700800
H      13.758700    6.431000    8.672500
C       4.228300    3.643900    3.339900
H       3.178900    3.767300    3.101000
C       5.001000    2.774800    2.597000
H       4.540300    2.252000    1.771500
C       7.755900    0.423200    5.343400
H       6.761400    0.768600    5.044000
H       7.616300   -0.462200    5.966700
H       8.288000    0.103200    4.442400
C      10.112200    6.701500    4.885900
C      10.571500    0.863100    1.068700
H      11.063800    0.313700    0.275400
C       9.639000    2.485700    7.800400
C       6.414000    0.711400    1.337300
H       6.208400    1.077000    0.327100
H       5.478000    0.468600    1.829600
H       7.005400   -0.196300    1.278100
C       9.935500    5.879500    8.763300
H       8.862200    5.726100    8.785200
C      10.318200    2.664800    9.127900
H      11.314000    3.103500    9.035400
H      10.425600    1.691200    9.614300
H       9.756100    3.310900    9.810500
C      11.945300    6.741100    9.789600
H      12.438600    7.252200   10.609100
C      10.566700    6.537600    9.815900
H       9.981400    6.894800   10.656700
B       8.590600    3.293700    4.253700

66
NMe-BDP-S2
N       9.259300    4.718400    4.177100
N       8.834100    2.750500    5.655800
N       7.111800    1.676800    2.161800
C       8.517100    1.627400    2.163200
C       6.999400    3.360500    3.949900
C       9.556100    3.389200    6.666200
C       6.391300    2.621600    2.912800
C      10.018600    4.763800    6.494400
C       9.277900    2.287400    3.150900
C       9.841100    5.400100    5.261600
C      12.005500    5.803300    7.633200
H      12.602500    5.556000    6.762700
C       9.211900    5.574700    3.105900
C      10.668700    2.122800    3.157600
H      11.242100    2.611900    3.937700
C       9.196200    0.919100    1.151100
H       8.651200    0.482600    0.325600
C       9.738500    6.805100    3.490800
H       9.817000    7.671100    2.849300
C       9.002200    1.278100    7.330800
H       8.919400    0.390500    7.940900
C       6.209600    4.222600    4.721900
H       6.680800    4.766000    5.533600
C      11.332300    1.384800    2.183700
H      12.410700    1.281100    2.209000
C       8.473000    1.444800    6.097300
C       8.670500    5.224400    1.760500
H       9.201700    4.379300    1.313100
H       8.776700    6.083400    1.095700
H       7.610900    4.956200    1.800800
C      10.645300    5.454200    7.645200
C       4.859400    4.425700    4.458700
H       4.274700    5.106200    5.066600
C      10.671400    7.895700    5.609700
H      10.195500    8.000000    6.587600
H      10.503800    8.820500    5.052000
H      11.747500    7.813700    5.794800
C      12.593300    6.441100    8.722300
H      13.647400    6.695200    8.691600
C       4.280800    3.744200    3.392100
H       3.235200    3.895800    3.147000
C       5.033600    2.863700    2.620900
H       4.560800    2.388200    1.772900
C       7.647600    0.466700    5.327600
H       6.654300    0.857500    5.096700
H       7.524000   -0.429300    5.939100
H       8.117200    0.170600    4.388300
C      10.123900    6.737700    4.831700
C      10.581600    0.793300    1.171700
H      11.070500    0.229900    0.384400
C       9.719700    2.488500    7.706300
C       6.377300    0.742000    1.319400
H       6.195100    1.122700    0.305900
H       5.417400    0.513900    1.781000
H       6.932700   -0.191800    1.243300
C       9.896800    5.766000    8.793200
H       8.842600    5.512700    8.818600
C      10.488200    2.593800    8.981100
H      11.361200    3.238700    8.893700
H      10.813200    1.600100    9.301800
H       9.870700    3.006900    9.789500
C      11.834800    6.747500    9.851000
H      12.291800    7.245600   10.698500
C      10.482200    6.407500    9.880100
H       9.880800    6.649600   10.749800
B       8.611600    3.311200    4.243300

66
NMe-BDP-S3
N       9.211600    4.682600    4.226300
N       8.789400    2.712800    5.706800
N       7.137200    1.679000    2.153400
C       8.542900    1.664300    2.145600
C       7.005700    3.439000    3.862300
C       9.493000    3.356600    6.741900
C       6.402600    2.643100    2.864600
C       9.963800    4.665600    6.586200
C       9.290000    2.381800    3.104500
C       9.764300    5.355300    5.316100
C      12.039800    5.695100    7.554300
H      12.571900    5.403400    6.655500
C       9.161400    5.568000    3.109500
C      10.689800    2.326400    3.052100
H      11.256200    2.889400    3.785600
C       9.233800    0.906900    1.178900
H       8.694100    0.369200    0.411900
C       9.636500    6.764600    3.527400
H       9.723800    7.655900    2.923300
C       8.941800    1.271200    7.425300
H       8.830100    0.366900    8.006300
C       6.228200    4.390800    4.534600
H       6.704900    5.012200    5.284900
C      11.367100    1.556600    2.112900
H      12.450100    1.517700    2.108900
C       8.449700    1.455000    6.136300
C       8.687900    5.215100    1.736200
H       9.289600    4.425500    1.281200
H       8.770500    6.106000    1.110100
H       7.646200    4.889900    1.721200
C      10.678000    5.369800    7.676100
C       4.868100    4.545100    4.287500
H       4.287900    5.278500    4.835100
C      10.485600    7.842800    5.713300
H      10.173100    7.809800    6.756200
H      10.114400    8.767200    5.262500
H      11.581800    7.902300    5.716100
C      12.712400    6.363400    8.572600
H      13.766900    6.592100    8.461000
C       4.277900    3.755600    3.306300
H       3.226300    3.872100    3.067600
C       5.029200    2.818700    2.602200
H       4.537700    2.241600    1.831600
C       7.683300    0.460600    5.331600
H       6.711800    0.852100    5.017100
H       7.510600   -0.432500    5.934500
H       8.222500    0.160300    4.428700
C      10.001900    6.667200    4.931100
C      10.624400    0.855900    1.167600
H      11.122900    0.271900    0.401600
C       9.612500    2.429200    7.826600
C       6.417700    0.671300    1.384400
H       6.204700    0.985000    0.354200
H       5.475100    0.438900    1.877900
H       6.999700   -0.248400    1.353400
C      10.015200    5.747500    8.855200
H       8.960700    5.518300    8.960000
C      10.333500    2.573300    9.132600
H      11.326300    3.012700    9.011800
H      10.453200    1.589100    9.592500
H       9.797500    3.207000    9.846900
C      12.038500    6.731200    9.737200
H      12.561800    7.253600   10.530000
C      10.686300    6.420400    9.872600
H      10.151100    6.707200   10.771400
B       8.587800    3.281500    4.280900

66
NMe-BDP-T1
N       9.144100    4.744500    4.232000
N       8.876100    2.708200    5.662000
N       7.131300    1.632500    2.148100
C       8.539200    1.679900    2.095500
C       6.964400    3.314600    3.931600
C       9.514200    3.376900    6.671300
C       6.367100    2.538800    2.911000
C       9.981100    4.709200    6.524100
C       9.279500    2.399400    3.062200
C       9.774000    5.358700    5.279900
C      12.061300    5.336900    7.800100
H      12.638500    4.760600    7.085000
C       9.098800    5.640000    3.164200
C      10.676300    2.364000    2.973000
H      11.250700    2.911100    3.715600
C       9.223100    1.000500    1.064900
H       8.678600    0.497000    0.278000
C       9.713900    6.838700    3.554500
H       9.821100    7.708800    2.923400
C       8.991600    1.304000    7.447200
H       8.870100    0.417300    8.052100
C       6.134500    4.159500    4.678600
H       6.586600    4.754700    5.467300
C      11.355700    1.666400    1.979200
H      12.439500    1.658700    1.947800
C       8.549200    1.435200    6.122800
C       8.490200    5.342900    1.841100
H       8.975500    4.488800    1.360800
H       8.589500    6.213600    1.191000
H       7.429500    5.094800    1.936100
C      10.670400    5.410000    7.649700
C       4.766100    4.271900    4.453700
H       4.156200    4.933700    5.058400
C      10.856600    7.780300    5.635800
H      10.310800    8.065400    6.539100
H      10.971400    8.670500    5.013600
H      11.850800    7.463800    5.962200
C      12.705800    5.990000    8.849000
H      13.783600    5.920200    8.947100
C       4.199700    3.527200    3.423000
H       3.141100    3.611900    3.201200
C       4.985900    2.676200    2.655600
H       4.518500    2.142300    1.839700
C       7.845500    0.407500    5.313600
H       6.864900    0.762300    4.984800
H       7.709400   -0.496500    5.909000
H       8.412100    0.153100    4.413600
C      10.149800    6.715900    4.858300
C      10.611900    0.991700    1.015400
H      11.108500    0.461200    0.209700
C       9.597500    2.481600    7.834800
C       6.436000    0.635400    1.346100
H       6.193800    0.982900    0.332500
H       5.508700    0.350200    1.841800
H       7.050600   -0.260300    1.264100
C       9.943300    6.159000    8.584000
H       8.865500    6.225300    8.481100
C      10.201100    2.739500    9.178600
H      11.266200    2.977700    9.115200
H      10.088500    1.852000    9.805000
H       9.726400    3.580000    9.691800
C      11.967600    6.730800    9.769900
H      12.467400    7.239500   10.586600
C      10.583300    6.813800    9.634500
H      10.001200    7.388300   10.346800
B       8.550800    3.267800    4.206300

66
NMe-BDP-T2
N       9.144300    4.746300    4.234800
N       8.876700    2.706000    5.659000
N       7.131300    1.639900    2.142600
C       8.539200    1.687600    2.089900
C       6.964600    3.317300    3.930700
C       9.514200    3.372200    6.670500
C       6.367200    2.544100    2.908100
C       9.980700    4.705000    6.527000
C       9.279600    2.404500    3.058500
C       9.773800    5.357800    5.284500
C      12.060800    5.329500    7.804600
H      12.638100    4.755300    7.087800
C       9.099000    5.644800    3.169400
C      10.676400    2.369400    2.968900
H      11.250900    2.914400    3.713000
C       9.223000    1.011000    1.057200
H       8.678400    0.509700    0.269100
C       9.713800    6.842400    3.563000
H       9.820800    7.714300    2.934300
C       8.992100    1.297000    7.440400
H       8.870700    0.408600    8.042600
C       6.134900    4.160100    4.680000
H       6.587100    4.753300    5.470200
C      11.355700    1.674600    1.973100
H      12.439500    1.667000    1.941500
C       8.550000    1.431700    6.116100
C       8.490600    5.351100    1.845400
H       8.976100    4.498400    1.362800
H       8.590000    6.223600    1.197600
H       7.429900    5.102700    1.939500
C      10.669900    5.402800    7.654500
C       4.766400    4.273100    4.455500
H       4.156600    4.933300    5.062000
C      10.855600    7.778700    5.647200
H      10.309300    8.061300    6.551100
H      10.970600    8.670600    5.027500
H      11.849800    7.461500    5.973300
C      12.705300    5.979700    8.855300
H      13.783200    5.909900    8.953100
C       4.199900    3.531100    3.422900
H       3.141200    3.616400    3.201600
C       4.986000    2.682100    2.653200
H       4.518400    2.150300    1.836100
C       7.847100    0.406000    5.303800
H       6.866800    0.761500    4.974800
H       7.710400   -0.499400    5.897000
H       8.414600    0.153600    4.403800
C      10.149400    6.716300    4.866600
C      10.611800    1.002400    1.007500
H      11.108300    0.474200    0.200300
C       9.597600    2.473700    7.831400
C       6.435900    0.644900    1.338000
H       6.193000    0.995500    0.325600
H       5.509100    0.357800    1.833400
H       7.050900   -0.250200    1.252900
C       9.942800    6.149000    8.590900
H       8.864900    6.215400    8.488300
C      10.200500    2.728100    9.176200
H      11.265500    2.967200    9.113900
H      10.088200    1.838800    9.800000
H       9.724900    3.566800    9.691600
C      11.967100    6.717800    9.778300
H      12.466800    7.224400   10.596400
C      10.582700    6.801000    9.643300
H      10.000600    7.373400   10.357200
B       8.551100    3.269700    4.205100

66
NMe-BDP-T3
N       9.170600    4.733700    4.222900
N       8.851100    2.720900    5.657700
N       7.143900    1.666900    2.160900
C       8.548800    1.686200    2.133800
C       6.978300    3.352000    3.941100
C       9.519800    3.381400    6.699900
C       6.393300    2.582500    2.917900
C       9.981000    4.710500    6.523200
C       9.298000    2.385100    3.099000
C       9.793900    5.381500    5.287800
C      12.065600    5.495200    7.689600
H      12.646600    5.047100    6.891100
C       9.117100    5.614500    3.131900
C      10.693400    2.325200    3.051400
H      11.262300    2.861500    3.803400
C       9.240900    0.991900    1.116800
H       8.696700    0.500800    0.322300
C       9.691700    6.800000    3.515800
H       9.792200    7.673800    2.888100
C       8.946000    1.285500    7.376700
H       8.828300    0.396800    7.980200
C       6.171700    4.209500    4.694000
H       6.630500    4.794100    5.484400
C      11.370400    1.609800    2.069400
H      12.453800    1.579200    2.059500
C       8.497600    1.431000    6.094400
C       8.528700    5.286600    1.800300
H       9.034800    4.443300    1.323600
H       8.629800    6.156500    1.148500
H       7.467400    5.035200    1.869800
C      10.668600    5.406400    7.648400
C       4.808100    4.342400    4.455000
H       4.207200    5.014900    5.056200
C      10.779700    7.814300    5.619000
H      10.321400    7.985000    6.595800
H      10.707300    8.740400    5.044000
H      11.841900    7.622100    5.804200
C      12.709300    6.142100    8.742300
H      13.792400    6.197300    8.759300
C       4.238400    3.609000    3.418100
H       3.183300    3.711200    3.188600
C       5.015100    2.747800    2.655400
H       4.548000    2.221700    1.834600
C       7.764200    0.422700    5.275300
H       6.780800    0.782800    4.964800
H       7.621900   -0.477100    5.876800
H       8.315600    0.144800    4.374300
C      10.123600    6.699600    4.865400
C      10.628200    0.951400    1.093100
H      11.126900    0.408500    0.297500
C       9.604000    2.488000    7.793900
C       6.439500    0.678200    1.354700
H       6.214600    1.028300    0.338800
H       5.503600    0.410300    1.843200
H       7.040100   -0.227500    1.283200
C       9.932700    5.985600    8.689700
H       8.850100    5.927500    8.666600
C      10.231100    2.666100    9.140400
H      11.236400    3.088200    9.080600
H      10.296700    1.701300    9.648900
H       9.650100    3.338300    9.781700
C      11.965000    6.715600    9.771500
H      12.465000    7.220500   10.590300
C      10.574100    6.636300    9.741500
H       9.987300    7.082600   10.537000
B       8.595900    3.313800    4.267100

92
NMe-BDP-CAT
N       9.372700    4.606600    4.214000
N       8.782200    2.644600    5.686800
N       7.043300    1.710300    2.153300
C       8.447500    1.578500    2.147500
C       7.038000    3.464500    3.873200
C       9.456700    3.285200    6.739800
C       6.379000    2.732700    2.858300
C      10.045700    4.540800    6.551900
C       9.244000    2.229800    3.116600
C      10.018000    5.193500    5.315400
C      12.086400    5.112000    7.915000
H      12.716700    4.544900    7.240500
C       9.499200    5.442900    3.166300
C      10.627600    2.016300    3.077700
H      11.245900    2.510400    3.821800
C       9.070200    0.784000    1.161300
H       8.489600    0.327100    0.371900
C      10.227400    6.584200    3.563500
H      10.478600    7.411800    2.916500
C       8.699800    1.310300    7.497500
H       8.471300    0.448100    8.106800
C       6.301800    4.438000    4.559400
H       6.802500    5.003000    5.341100
C      11.241500    1.206600    2.128300
H      12.315800    1.062400    2.134600
C       8.326100    1.464800    6.146200
C       8.948500    5.196200    1.802200
H       9.375300    4.292600    1.360700
H       9.179900    6.044200    1.156200
H       7.864600    5.061800    1.830400
C      10.708900    5.213100    7.710400
C       4.967600    4.715300    4.281800
H       4.430100    5.474100    4.839400
C      11.354800    7.472800    5.665200
H      10.843800    7.795700    6.575600
H      11.512800    8.353200    5.039200
H      12.338200    7.096900    5.959000
C      12.696500    5.754900    8.985700
H      13.768700    5.662200    9.088900
C       4.341600    4.008100    3.258600
H       3.310100    4.218600    2.996400
C       5.034700    3.035200    2.550200
H       4.528500    2.533900    1.737000
C       7.548900    0.480400    5.340900
H       6.639200    0.929700    4.936600
H       7.272000   -0.368500    5.967500
H       8.134400    0.114300    4.494300
C      10.562200    6.455300    4.898100
C      10.447000    0.599100    1.159600
H      10.896700   -0.015800    0.387200
C       9.407700    2.430400    7.891000
C       6.251500    0.780800    1.359300
H       6.084700    1.121100    0.328300
H       5.281800    0.630400    1.832600
H       6.751100   -0.186600    1.325000
C       9.952800    5.970300    8.607200
H       8.882600    6.061000    8.463400
C       9.997400    2.612600    9.259000
H      11.079300    2.761400    9.223600
H       9.802800    1.720700    9.857900
H       9.569600    3.469000    9.786600
C      11.928400    6.507400    9.867500
C      10.552300    6.619900    9.685500
H       9.926200    7.199500   10.348200
B       8.593700    3.216600    4.208100
N      12.639300    7.213900   10.991200
C      13.613000    8.274700   10.420300
C      13.512300    6.220200   11.790900
C      11.694600    7.888800   11.938300
H      14.402000    7.710400    9.923100
H      14.046600    8.754500   11.299900
C      12.979300    9.292200    9.489600
H      14.300100    5.897700   11.110500
H      13.979500    6.826000   12.569300
C      12.754900    5.046300   12.386700
H      11.002900    7.161700   12.353900
H      12.286700    8.331900   12.736700
H      11.144000    8.668500   11.420400
H      13.783200    9.938200    9.129600
H      12.531200    8.820000    8.615700
H      12.237600    9.930600    9.975200
H      13.489700    4.399300   12.871400
H      12.027500    5.338400   13.147200
H      12.252300    4.453800   11.621600
O      15.834900    6.227600    9.674700
S      16.371100    5.690100    8.384900
O      17.749000    5.215100    8.435200
O      15.389200    4.858200    7.664300
C      16.437100    7.252400    7.345600
F      15.201000    7.819600    7.276800
F      17.259400    8.166200    7.879700
F      16.835400    7.002600    6.096900

92
NMe-BDP-ZWIT
N       9.135900    4.821300    4.177900
N       9.065300    2.781300    5.660300
N       7.144100    1.570200    2.306600
C       8.540600    1.687800    2.150300
C       7.016900    3.284300    4.062000
C       9.723600    3.529200    6.655300
C       6.390600    2.455200    3.103100
C      10.084000    4.858100    6.423400
C       9.310500    2.464200    3.046000
C       9.811600    5.497700    5.205200
C      12.154600    5.463300    7.701000
H      12.719200    4.806000    7.050600
C       9.014000    5.667400    3.134500
C      10.697500    2.495800    2.857100
H      11.295900    3.085200    3.546000
C       9.181900    1.020400    1.084800
H       8.607800    0.473100    0.350000
C       9.613900    6.898800    3.460800
H       9.667300    7.753800    2.802500
C       9.355000    1.467800    7.466500
H       9.313300    0.587800    8.091500
C       6.199700    4.106500    4.847000
H       6.675000    4.743800    5.587500
C      11.337500    1.810900    1.829400
H      12.415400    1.854900    1.721100
C       8.850600    1.547600    6.151800
C       8.346400    5.339300    1.840400
H       8.846600    4.511000    1.333200
H       8.369200    6.213200    1.187200
H       7.305700    5.044100    1.993100
C      10.779700    5.613100    7.507300
C       4.815200    4.145100    4.717400
H       4.216500    4.791700    5.349300
C      10.854100    7.933000    5.434900
H      10.305600    8.319500    6.297800
H      10.998400    8.758200    4.734100
H      11.836400    7.622900    5.797700
C      12.803500    6.110000    8.744000
H      13.856500    5.938900    8.936800
C       4.216200    3.346900    3.746600
H       3.141600    3.373400    3.599400
C       4.989200    2.517200    2.944200
H       4.494600    1.940000    2.175200
C       8.177500    0.442700    5.411200
H       7.165700    0.725200    5.111500
H       8.120500   -0.442400    6.046300
H       8.726000    0.186000    4.501700
C      10.122200    6.818000    4.747000
C      10.561800    1.079200    0.934300
H      11.026000    0.555900    0.104900
C       9.903200    2.689400    7.809900
C       6.447000    0.517000    1.582200
H       6.112300    0.823600    0.581600
H       5.575500    0.197100    2.152400
H       7.102100   -0.346800    1.475000
C      10.053600    6.448000    8.365200
H       8.986200    6.566500    8.218900
C      10.530700    2.981600    9.141300
H      11.615500    3.105600    9.092900
H      10.333700    2.149000    9.819800
H      10.129000    3.888700    9.597700
C      12.066300    6.928000    9.615700
C      10.686400    7.099900    9.413800
H      10.117000    7.728000   10.088900
B       8.620400    3.316400    4.226200
C      12.721500    7.519100   10.733700
C      13.299900    7.944100   11.704000
C      13.993200    8.487100   12.845400
H      14.454000    9.449300   12.601700
H      13.316900    8.645000   13.690300
N      15.151500    7.628000   13.397900
C      16.168800    7.370800   12.313700
C      15.795400    8.442800   14.483200
C      14.643100    6.328700   14.055500
H      16.472500    8.335800   11.907500
H      15.754000    6.729200   11.525400
H      17.026700    6.878600   12.770400
H      15.069600    8.634200   15.273000
H      16.144500    9.384400   14.062500
H      16.640300    7.887700   14.884900
H      13.832500    6.663700   14.706200
H      15.466900    5.999200   14.691800
C      14.173800    5.178000   13.161000
H      13.462600    4.621900   13.778200
H      13.587700    5.551500   12.323700
C      15.264000    4.210500   12.662200
H      16.278500    4.554100   12.873000
H      15.149800    3.222000   13.106500
S      15.181100    3.951200   10.842300
O      16.234100    2.967000   10.556200
O      13.785800    3.518300   10.599400
O      15.456700    5.323600   10.292900

64
CH2-BDP-GS
N       0.908500    3.966300   12.235000
N       1.305200    1.847300   13.545600
C       1.943800    1.313100   12.413200
C       1.427700    4.149700   14.804200
C       1.569700    4.303300   10.056700
C       1.335600    0.914600   14.516500
C       0.926500    5.433200   10.529000
H       0.748600    6.346500    9.980300
C       1.990500   -0.238500   14.037900
H       2.153500   -1.139100   14.611800
C      -0.927600    3.174400   13.939100
C       0.531000    5.204100   11.862700
C       1.559400    3.366400   11.143300
C       2.817200    4.356900   14.726200
H       3.363400    3.937300   13.885900
C       4.130000    1.614100    9.882700
H       4.699600    2.174800   10.615300
C      -0.193500    6.173400   12.735000
H      -1.155400    5.770500   13.061100
H      -0.371200    7.098700   12.185100
H       0.383100    6.405900   13.633500
C       0.746400    4.702200   15.900000
C       2.064700    2.064500   11.238500
C      -1.532400    3.759300   15.062700
C      -1.752900    2.464800   13.047600
H      -1.304300    2.004300   12.171700
C       2.379800   -0.016700   12.729200
C       1.453100    5.431600   16.870000
H       0.914100    5.854200   17.714000
C       2.751300    1.461200   10.055100
C      -0.749300    4.548600   16.093200
H      -1.191700    5.551600   16.167600
H      -0.925100    4.097600   17.079400
C       2.824000    5.622000   16.770200
H       3.352100    6.188500   17.529800
C       3.515100    5.078500   15.685400
H       4.587100    5.219400   15.594400
C       2.023000    0.737000    9.107000
H       0.953300    0.615400    9.236200
C       3.107300   -1.021800   11.885900
H       2.546100   -1.294100   10.989100
H       3.273600   -1.930700   12.467900
H       4.079400   -0.654600   11.549400
C       4.769600    1.051900    8.780100
H       5.839600    1.177300    8.657300
C      -3.708200    2.919300   14.369900
H      -4.775100    2.826300   14.543300
C       2.663100    0.175100    8.004500
H       2.087300   -0.384400    7.275800
C      -2.915700    3.624500   15.264500
H      -3.372000    4.082000   16.138400
C      -3.120500    2.332100   13.247600
H      -3.727800    1.777700   12.539700
C       0.762100    1.086500   15.882900
H       1.226900    1.926400   16.405000
H       0.926800    0.179100   16.465600
H      -0.311600    1.284500   15.840300
C       2.132900    4.172800    8.672300
H       1.678800    3.349700    8.115900
H       3.210200    3.992100    8.678400
H       1.949500    5.095600    8.118200
C       4.037800    0.331200    7.838400
H       4.535600   -0.106100    6.980500
B       0.662400    3.298600   13.658600

64
CH2-BDP-S1
N       0.929300    3.948100   12.245200
N       1.166300    1.787000   13.475100
C       1.895600    1.259700   12.394300
C       1.456700    4.090600   14.751200
C       1.437500    4.239400   10.072200
C       1.155700    0.854700   14.483700
C       0.818200    5.447900   10.589000
H       0.621200    6.340800   10.013700
C       1.880000   -0.259400   14.071600
H       2.043800   -1.145400   14.668300
C      -0.965200    3.288400   13.886400
C       0.515900    5.264100   11.895900
C       1.528400    3.350900   11.133600
C       2.860300    4.162300   14.667100
H       3.360300    3.737100   13.804400
C       4.057500    2.007800    9.679300
H       4.470000    2.827800   10.256900
C      -0.128400    6.247700   12.817900
H      -1.098100    5.903500   13.182900
H      -0.288500    7.176400   12.266700
H       0.497100    6.476200   13.683500
C       0.809900    4.668400   15.852100
C       2.074600    2.002000   11.220000
C      -1.516000    3.907000   15.014400
C      -1.820400    2.609800   12.999500
H      -1.400100    2.141100   12.116300
C       2.369500   -0.034600   12.781700
C       1.582600    5.218600   16.885300
H       1.084100    5.632700   17.757000
C       2.822400    1.457900   10.062600
C      -0.695800    4.735700   15.979500
H      -0.996600    5.786700   15.863000
H      -0.977800    4.474000   17.005700
C       2.970000    5.251900   16.807100
H       3.546100    5.698300   17.610300
C       3.615300    4.721400   15.688000
H       4.697100    4.743900   15.617000
C       2.315400    0.390000    9.304600
H       1.356200   -0.036300    9.575800
C       3.250600   -0.992400   12.038500
H       2.725700   -1.515100   11.232100
H       3.628200   -1.750300   12.729400
H       4.108700   -0.496000   11.579500
C       4.760200    1.505400    8.588500
H       5.717800    1.938300    8.319700
C      -3.719700    3.084100   14.395600
H      -4.781200    3.006800   14.604100
C       3.015600   -0.110500    8.210200
H       2.600300   -0.932200    7.636600
C      -2.890100    3.778400   15.267600
H      -3.310700    4.235900   16.158500
C      -3.181500    2.497200   13.249300
H      -3.819900    1.956500   12.558900
C       0.482400    1.034700   15.802900
H       0.893900    1.879900   16.362700
H       0.622100    0.133500   16.402400
H      -0.591600    1.210100   15.695200
C       1.813100    4.087900    8.635100
H       1.702900    3.064900    8.278200
H       2.859100    4.370900    8.460000
H       1.194200    4.745100    8.018200
C       4.242000    0.443700    7.847000
H       4.788200    0.053100    6.995900
B       0.651900    3.243600   13.577000

64
CH2-BDP-S2
N       0.928900    3.948200   12.245500
N       1.165600    1.786400   13.474300
C       1.895200    1.259800   12.393400
C       1.456900    4.089500   14.751200
C       1.437700    4.240700   10.072900
C       1.154600    0.853600   14.482400
C       0.818100    5.448800   10.590100
H       0.621200    6.342000   10.015200
C       1.879100   -0.260300   14.069900
H       2.042700   -1.146700   14.666100
C      -0.965500    3.288000   13.887000
C       0.515400    5.264300   11.896800
C       1.528400    3.351700   11.133900
C       2.860500    4.161300   14.666500
H       3.360000    3.736600   13.803300
C       4.058000    2.009200    9.679600
H       4.470400    2.828800   10.257800
C      -0.129300    6.247300   12.819100
H      -1.099100    5.902800   13.183700
H      -0.289400    7.176300   12.268400
H       0.495900    6.475400   13.685100
C       0.810600    4.666800   15.852700
C       2.074600    2.002700   11.219600
C      -1.515800    3.906300   15.015400
C      -1.821200    2.610100   13.000100
H      -1.401300    2.141600   12.116600
C       2.368900   -0.034800   12.780300
C       1.583800    5.216200   16.886000
H       1.085800    5.629800   17.758100
C       2.822600    1.459200   10.062100
C      -0.695000    4.734200   15.980800
H      -0.995800    5.785400   15.865300
H      -0.976600    4.471800   17.006900
C       2.971300    5.249500   16.807200
H       3.547800    5.695300   17.610300
C       3.616000    4.719500   15.687400
H       4.697800    4.742000   15.616000
C       2.315800    0.391900    9.303300
H       1.356500   -0.034600    9.574000
C       3.250100   -0.992200   12.036700
H       2.725300   -1.514500   11.230000
H       3.627600   -1.750500   12.727300
H       4.108400   -0.495700   11.578100
C       4.760900    1.507300    8.588700
H       5.718700    1.940300    8.320500
C      -3.719900    3.084600   14.396900
H      -4.781400    3.007600   14.605500
C       3.016200   -0.108100    8.208900
H       2.601100   -0.929400    7.634600
C      -2.889800    3.778200   15.268900
H      -3.310100    4.235500   16.160100
C      -3.182300    2.497900   13.250200
H      -3.820900    1.957800   12.559700
C       0.481100    1.032900   15.801600
H       0.892400    1.877900   16.361900
H       0.620700    0.131400   16.400700
H      -0.592900    1.208300   15.693800
C       1.813700    4.089900    8.635800
H       1.702800    3.067200    8.278200
H       2.859900    4.372200    8.461200
H       1.195400    4.747900    8.019100
C       4.242800    0.446200    7.846400
H       4.789300    0.056000    6.995300
B       0.651400    3.243100   13.577000

64
CH2-BDP-S3
N       1.051300    4.010800   12.277100
N       1.284900    1.854900   13.516400
C       1.972900    1.329200   12.420500
C       1.448100    4.043900   14.887300
C       1.538100    4.353900   10.065300
C       1.289000    0.896200   14.567900
C       0.962000    5.508400   10.603100
H       0.759900    6.426100   10.069300
C       1.999400   -0.172500   14.136000
H       2.200000   -1.069900   14.703000
C      -0.890100    3.172000   13.873100
C       0.666800    5.286800   11.944600
C       1.615300    3.408800   11.138000
C       2.841100    4.235500   14.846000
H       3.406200    3.821500   14.018200
C       3.952100    1.878300    9.502500
H       4.462700    2.695900    9.998700
C       0.027400    6.255100   12.882300
H      -0.931600    5.888900   13.260800
H      -0.153600    7.195200   12.358500
H       0.659400    6.464100   13.750100
C       0.726400    4.561500   15.969100
C       2.095600    2.093800   11.185200
C      -1.520700    3.730500   14.992800
C      -1.676400    2.547700   12.886300
H      -1.188600    2.094300   12.030900
C       2.468600    0.085900   12.785300
C       1.396400    5.316700   16.943600
H       0.830000    5.742300   17.767100
C       2.712400    1.448600   10.002900
C      -0.758000    4.330800   16.153000
H      -1.233700    5.275200   16.440900
H      -0.892300    3.670500   17.021700
C       2.769200    5.520700   16.876900
H       3.269100    6.096900   17.647800
C       3.499400    4.972800   15.820900
H       4.572100    5.121400   15.760800
C       2.079300    0.373800    9.355700
H       1.117200    0.032500    9.721800
C       3.354800   -0.866900   12.053200
H       2.774900   -1.555800   11.425500
H       3.915100   -1.476400   12.767400
H       4.059400   -0.362200   11.393600
C       4.534200    1.261600    8.398300
H       5.495500    1.607800    8.034000
C      -3.689000    3.143100   14.058500
H      -4.770600    3.142200   14.137300
C       2.658000   -0.240300    8.249400
H       2.144000   -1.060000    7.758800
C      -2.922000    3.732900   15.056500
H      -3.413100    4.197900   15.906400
C      -3.061700    2.543100   12.964700
H      -3.650900    2.078500   12.181700
C       0.621200    1.057100   15.894900
H       1.039300    1.882200   16.474800
H       0.770600    0.138000   16.464800
H      -0.454400    1.221400   15.800600
C       1.926900    4.200300    8.626100
H       1.585000    3.253000    8.202900
H       3.010400    4.236700    8.472100
H       1.485000    5.010900    8.041300
C       3.889900    0.199900    7.765300
H       4.342000   -0.279500    6.904500
B       0.739900    3.283500   13.607700

64
CH2-BDP-T1
N       0.916600    3.953200   12.230400
N       1.308500    1.849600   13.529900
C       1.930500    1.325900   12.429500
C       1.427300    4.148100   14.804400
C       1.557800    4.337300   10.055500
C       1.332900    0.892000   14.541900
C       0.916500    5.463100   10.530800
H       0.739000    6.377300    9.983500
C       1.983600   -0.254800   14.063700
H       2.145200   -1.155300   14.638000
C      -0.926300    3.176300   13.940100
C       0.522100    5.236500   11.857500
C       1.549100    3.372800   11.165000
C       2.816700    4.355400   14.725500
H       3.361700    3.936000   13.884100
C       4.141700    1.598700    9.855300
H       4.713100    2.158700   10.587900
C      -0.199100    6.184400   12.746100
H      -1.157700    5.772500   13.074100
H      -0.384000    7.117300   12.211400
H       0.379700    6.405500   13.647300
C       0.747900    4.700800   15.902100
C       2.074100    2.055300   11.220500
C      -1.532200    3.760000   15.064400
C      -1.752300    2.468900   13.047400
H      -1.303500    2.009400   12.170900
C       2.373800   -0.036900   12.758000
C       1.455600    5.429400   16.871500
H       0.918200    5.851900   17.716500
C       2.760500    1.452700   10.037700
C      -0.748000    4.546700   16.096600
H      -1.190500    5.549400   16.174800
H      -0.922900    4.093100   17.081900
C       2.827000    5.619400   16.769900
H       3.356100    6.185400   17.529300
C       3.516600    5.076400   15.684400
H       4.588600    5.217100   15.592300
C       2.040800    0.725900    9.080500
H       0.970400    0.603800    9.207500
C       3.098100   -1.022900   11.897900
H       2.533900   -1.280000   10.997400
H       3.271800   -1.941000   12.463100
H       4.066000   -0.644400   11.558700
C       4.784200    1.037700    8.753300
H       5.854600    1.162800    8.631300
C      -3.708200    2.922800   14.368800
H      -4.775200    2.830600   14.541500
C       2.678800    0.163100    7.976700
H       2.102700   -0.395800    7.247400
C      -2.915300    3.626300   15.265300
H      -3.372300    4.082700   16.139500
C      -3.120600    2.336800   13.246200
H      -3.728200    1.784100   12.537200
C       0.753800    1.087100   15.896600
H       1.218400    1.933200   16.410800
H       0.909300    0.187000   16.493100
H      -0.319100    1.293100   15.846000
C       2.126600    4.184200    8.680900
H       1.671800    3.353700    8.134400
H       3.202700    3.991400    8.696800
H       1.954600    5.099900    8.111200
C       4.053600    0.317800    7.810200
H       4.551700   -0.119400    6.952100
B       0.663200    3.297900   13.657800

64
CH2-BDP-T2
N       0.939200    3.958200   12.243700
N       1.279400    1.845000   13.517500
C       1.938500    1.300300   12.411400
C       1.454000    4.111200   14.797900
C       1.538800    4.318400   10.077300
C       1.281200    0.896200   14.554600
C       0.895800    5.480800   10.596600
H       0.713600    6.393200   10.047200
C       1.939000   -0.217200   14.105100
H       2.105800   -1.116000   14.681300
C      -0.927000    3.186700   13.897100
C       0.536000    5.259900   11.898900
C       1.565400    3.375800   11.137500
C       2.845300    4.277700   14.717000
H       3.383600    3.851200   13.877400
C       4.097500    1.762900    9.752900
H       4.632800    2.444400   10.404800
C      -0.162600    6.208000   12.815600
H      -1.128500    5.821100   13.149900
H      -0.339100    7.143800   12.282100
H       0.430500    6.431600   13.705900
C       0.764700    4.659900   15.880700
C       2.075300    2.054800   11.218300
C      -1.513200    3.772800   15.020300
C      -1.739200    2.498500   12.982200
H      -1.286500    2.042600   12.108300
C       2.376000   -0.002500   12.764700
C       1.483800    5.366000   16.861200
H       0.945900    5.792500   17.703400
C       2.761800    1.454200   10.038600
C      -0.731500    4.538600   16.064100
H      -1.153300    5.549700   16.138400
H      -0.924000    4.082400   17.043900
C       2.858300    5.526200   16.772800
H       3.391900    6.074700   17.541200
C       3.547100    4.976800   15.690300
H       4.622300    5.093100   15.607400
C       2.086100    0.568300    9.190100
H       1.050100    0.324800    9.398300
C       3.145900   -1.008600   11.968000
H       2.544700   -1.451000   11.166200
H       3.475700   -1.821300   12.619300
H       4.028300   -0.576900   11.490600
C       4.740700    1.201100    8.652000
H       5.776800    1.448800    8.449000
C      -3.696600    2.973900   14.296500
H      -4.766000    2.897000   14.460100
C       2.726000    0.008200    8.086600
H       2.185200   -0.672700    7.438400
C      -2.902200    3.656200   15.205500
H      -3.356700    4.112500   16.080500
C      -3.110300    2.389100   13.173000
H      -3.718500    1.852300   12.452900
C       0.665700    1.099900   15.898900
H       1.120800    1.934400   16.438200
H       0.811900    0.194400   16.490800
H      -0.407900    1.293700   15.834700
C       2.047300    4.203600    8.674400
H       1.726100    3.280000    8.187900
H       3.141700    4.214200    8.628000
H       1.683900    5.044900    8.079700
C       4.056100    0.322400    7.814600
H       4.555400   -0.114200    6.956900
B       0.703200    3.259800   13.583400

64
CH2-BDP-T3
N       0.938900    3.976500   12.246700
N       1.275300    1.836400   13.531900
C       1.945800    1.296500   12.401800
C       1.435400    4.110700   14.807000
C       1.550200    4.295200   10.069300
C       1.277200    0.900400   14.538800
C       0.912700    5.472500   10.588200
H       0.733300    6.384700   10.036900
C       1.942000   -0.222100   14.086100
H       2.108800   -1.123100   14.659400
C      -0.919800    3.198800   13.910500
C       0.553200    5.250500   11.902900
C       1.571400    3.370800   11.128200
C       2.833900    4.284800   14.736100
H       3.369800    3.858600   13.893600
C       4.093400    1.772000    9.734000
H       4.625600    2.463500   10.377700
C      -0.143500    6.212900   12.808200
H      -1.111000    5.830600   13.143700
H      -0.315000    7.146900   12.270000
H       0.448100    6.436600   13.699600
C       0.757100    4.669000   15.907100
C       2.078300    2.052600   11.213300
C      -1.531000    3.781900   15.036700
C      -1.743700    2.511100   12.994400
H      -1.285700    2.056900   12.121100
C       2.385300    0.004400   12.739300
C       1.474000    5.369900   16.884300
H       0.944800    5.798700   17.731000
C       2.763000    1.451200   10.032600
C      -0.743900    4.545000   16.084800
H      -1.165900    5.556100   16.163900
H      -0.938600    4.086600   17.063700
C       2.854100    5.527700   16.790700
H       3.389700    6.074500   17.559400
C       3.541700    4.980200   15.706300
H       4.616900    5.097900   15.625500
C       2.091800    0.551600    9.194600
H       1.059900    0.298900    9.412000
C       3.161400   -1.001900   11.947800
H       2.553800   -1.477500   11.169800
H       3.523800   -1.792500   12.609500
H       4.023200   -0.562200   11.442200
C       4.734800    1.209900    8.632300
H       5.766700    1.467600    8.419900
C      -3.705400    2.981900   14.297100
H      -4.775700    2.904500   14.455700
C       2.729700   -0.009700    8.090400
H       2.191800   -0.701000    7.450900
C      -2.914600    3.666100   15.216100
H      -3.380400    4.117900   16.087700
C      -3.115100    2.398300   13.174700
H      -3.723500    1.863600   12.453300
C       0.666900    1.087400   15.889400
H       1.124000    1.918400   16.432700
H       0.812700    0.177400   16.474400
H      -0.406200    1.285700   15.828900
C       2.048700    4.180900    8.662100
H       1.754100    3.242400    8.188800
H       3.141900    4.229100    8.603000
H       1.651500    5.002900    8.061400
C       4.054300    0.317300    7.806100
H       4.552100   -0.119800    6.947800
B       0.667900    3.293500   13.648700

90
CH2-BDP-CAT
N       9.372700    4.606600    4.214000
N       8.782200    2.644600    5.686800
C       8.447500    1.578500    2.147500
C       7.038000    3.464500    3.873200
C       9.456700    3.285200    6.739800
C       6.379000    2.732700    2.858300
C      10.045700    4.540800    6.551900
C       9.244000    2.229800    3.116600
C      10.018000    5.193500    5.315400
C      12.086400    5.112000    7.915000
H      12.716700    4.544900    7.240500
C       9.499200    5.442900    3.166300
C      10.627600    2.016300    3.077700
H      11.245900    2.510400    3.821800
C       9.070200    0.784000    1.161300
H       8.489600    0.327100    0.371900
C      10.227400    6.584200    3.563500
H      10.478600    7.411800    2.916500
C       8.699800    1.310300    7.497500
H       8.471300    0.448100    8.106800
C       6.301800    4.438000    4.559400
H       6.802500    5.003000    5.341100
C      11.241500    1.206600    2.128300
H      12.315800    1.062400    2.134600
C       8.326100    1.464800    6.146200
C       8.948500    5.196200    1.802200
H       9.375300    4.292600    1.360700
H       9.179900    6.044200    1.156200
H       7.864600    5.061800    1.830400
C      10.708900    5.213100    7.710400
C       4.967600    4.715300    4.281800
H       4.430100    5.474100    4.839400
C      11.354800    7.472800    5.665200
H      10.843800    7.795700    6.575600
H      11.512800    8.353200    5.039200
H      12.338200    7.096900    5.959000
C      12.696500    5.754900    8.985700
H      13.768700    5.662200    9.088900
C       4.341600    4.008100    3.258600
H       3.310100    4.218600    2.996400
C       5.034700    3.035200    2.550200
H       4.528500    2.533900    1.737000
C       7.548900    0.480400    5.340900
H       6.639200    0.929700    4.936600
H       7.272000   -0.368500    5.967500
H       8.134400    0.114300    4.494300
C      10.562200    6.455300    4.898100
C      10.447000    0.599100    1.159600
H      10.896700   -0.015800    0.387200
C       9.407700    2.430400    7.891000
C       9.952800    5.970300    8.607200
H       8.882600    6.061000    8.463400
C       9.997400    2.612600    9.259000
H      11.079300    2.761400    9.223600
H       9.802800    1.720700    9.857900
H       9.569600    3.469000    9.786600
C      11.928400    6.507400    9.867500
C      10.552300    6.619900    9.685500
H       9.926200    7.199500   10.348200
B       8.593700    3.216600    4.208100
N      12.639300    7.213900   10.991200
C      13.613000    8.274700   10.420300
C      13.512300    6.220200   11.790900
C      11.694600    7.888800   11.938300
H      14.402000    7.710400    9.923100
H      14.046600    8.754500   11.299900
C      12.979300    9.292200    9.489600
H      14.300100    5.897700   11.110500
H      13.979500    6.826000   12.569300
C      12.754900    5.046300   12.386700
H      11.002900    7.161700   12.353900
H      12.286700    8.331900   12.736700
H      11.144000    8.668500   11.420400
H      13.783200    9.938200    9.129600
H      12.531200    8.820000    8.615700
H      12.237600    9.930600    9.975200
H      13.489700    4.399300   12.871400
H      12.027500    5.338400   13.147200
H      12.252300    4.453800   11.621600
C       7.043300    1.710300    2.153300
H       6.741100    1.799000    1.130700
H       6.651600    0.783900    2.518400
O      15.834900    6.227600    9.674700
S      16.371100    5.690100    8.384900
O      17.749000    5.215100    8.435200
O      15.389200    4.858200    7.664300
C      16.437100    7.252400    7.345600
F      15.201000    7.819600    7.276800
F      17.259400    8.166200    7.879700
F      16.835400    7.002600    6.096900

90
CH2-BDP-ZWIT
N       0.907400    4.027300   12.207700
N       1.242100    1.803200   13.351900
C       1.869200    1.336300   12.181800
C       1.486300    3.999100   14.772000
C       1.519000    4.483800   10.039100
C       1.249000    0.800100   14.249400
C       0.910300    5.596300   10.595900
H       0.730600    6.542100   10.105700
C       1.879500   -0.329500   13.688000
H       2.019200   -1.273500   14.194000
C      -0.924200    3.183700   13.894200
C       0.546200    5.294200   11.922300
C       1.523000    3.487100   11.067400
C       2.884900    4.130200   14.691500
H       3.398800    3.732900   13.820600
C       4.034700    1.886500    9.622300
H       4.588200    2.500900   10.322900
C      -0.134400    6.221300   12.872800
H      -1.103400    5.826300   13.187600
H      -0.291900    7.187500   12.391300
H       0.463400    6.374300   13.774700
C       0.847600    4.518500   15.909000
C       2.002900    2.169500   11.068600
C      -1.484200    3.728000   15.060400
C      -1.791700    2.545900   12.988400
H      -1.378200    2.114600   12.081100
C       2.279700   -0.025200   12.399900
C       1.603700    5.141100   16.915700
H       1.096900    5.537700   17.791800
C       2.676400    1.633500    9.848900
C      -0.653800    4.445800   16.106200
H      -1.036700    5.471500   16.203900
H      -0.852600    3.984600   17.082800
C       2.982500    5.258000   16.812300
H       3.549100    5.741700   17.601000
C       3.631600    4.746900   15.686600
H       4.709400    4.830300   15.592400
C       1.968200    0.840900    8.943000
H       0.920800    0.628300    9.121200
C       2.992800   -0.986300   11.494600
H       2.381000   -1.328600   10.656000
H       3.277200   -1.872200   12.066100
H       3.901300   -0.556200   11.068000
C       4.679000    1.334800    8.524400
H       5.735500    1.515100    8.364400
C      -3.700500    2.990100   14.380600
H      -4.765200    2.918500   14.576300
C       2.597100    0.283100    7.838200
H       2.064800   -0.388100    7.173800
C      -2.865800    3.624000   15.290100
H      -3.286800    4.048100   16.198100
C      -3.157800    2.444600   13.215400
H      -3.797600    1.944000   12.496200
C       0.679500    0.883900   15.625600
H       1.162800    1.672700   16.207400
H       0.823400   -0.067500   16.139400
H      -0.389300    1.109100   15.598900
C       2.025300    4.418500    8.627900
H       1.603000    3.577000    8.074300
H       3.112300    4.314600    8.581400
H       1.754700    5.337300    8.103200
C       3.965300    0.520800    7.628500
B       0.663000    3.266200   13.584000
C       4.623700   -0.124300    6.542600
C       5.155500   -0.743000    5.653300
C       5.790400   -1.448300    4.567900
H       5.723900   -0.875600    3.637800
H       6.849000   -1.633200    4.771500
N       5.189100   -2.827900    4.221500
C       3.722700   -2.687000    3.895100
C       5.914700   -3.304400    2.995600
C       5.453400   -3.867100    5.330100
H       3.628100   -1.939600    3.107200
H       3.146100   -2.393500    4.781900
H       3.367200   -3.650300    3.531500
H       6.975900   -3.410000    3.219500
H       5.773800   -2.580900    2.194200
H       5.503400   -4.265700    2.695300
H       6.518800   -3.757800    5.543700
H       5.308300   -4.834000    4.844200
C       4.635900   -3.797700    6.622900
H       5.275700   -4.261400    7.378900
H       4.514500   -2.767200    6.950600
C       3.274700   -4.519200    6.611300
H       2.973600   -4.861400    5.619500
H       3.279200   -5.384500    7.273600
S       1.912800   -3.437800    7.212800
O       0.719500   -4.295100    7.198500
O       2.377500   -2.971000    8.539400
O       1.887000   -2.331100    6.195200

64
SO2-BDP-GS
S       4.002700   14.591900   10.332100
O       4.590900   15.895800    9.982200
O       2.590000   14.560700   10.738100
N       6.044100   10.570200   10.315000
N       7.718300   12.315400    9.595500
C       7.048000    9.597900   10.161100
C       8.315300   13.479500    9.265500
C       6.489800    8.321800   10.497300
C       4.743500   14.471700   12.915000
H       3.960900   15.213100   13.022200
C       8.335400    9.957900    9.742600
C       4.918700    9.945500   10.723900
C       8.670400   11.286700    9.464000
C       5.957800   12.905300   11.455400
C       4.204800   13.502700    8.911800
C       5.506200   14.080300   14.004700
H       5.328000   14.523500   14.977600
C       5.171300    8.565700   10.841800
H       4.443400    7.830500   11.152000
C       9.537600    8.231900    8.370900
H       8.902600    8.495000    7.532300
C      10.197900    8.550300   10.667500
H      10.076800    9.061300   11.616200
C       7.652900   14.813200    9.273000
H       6.797600   14.850300    8.595400
H       8.366500   15.577500    8.964000
H       7.275800   15.077700   10.262800
C      11.166500    7.559100   10.526100
H      11.798600    7.300700   11.368300
C       3.309300   13.764700    7.868600
H       2.532200   14.508500    7.996600
C       9.904800   11.874600    9.030200
C       9.657300   13.230300    8.915500
H      10.364000   13.987700    8.609800
C      11.322900    6.902000    9.307300
H      12.076700    6.130800    9.197500
C       5.213300   12.538700    8.833300
C       5.294600   11.843000    7.612500
H       6.055800   11.077800    7.498800
C       4.987700   13.888600   11.666300
C       3.426200   13.055200    6.683100
H       2.739500   13.247700    5.866900
B       6.215200   12.124800   10.049100
C       9.375700    8.894700    9.590900
C       6.498800   13.112400   13.836300
H       7.101900   12.802500   14.683000
C      11.229400   11.233900    8.739000
H      11.642500   10.723600    9.611800
H      11.941800   12.000300    8.427700
H      11.163100   10.490600    7.941600
C       6.707200   12.538500   12.588800
H       7.470100   11.773600   12.483600
C       3.615500   10.615100   11.005400
H       3.704700   11.357000   11.802100
H       2.882700    9.868600   11.313100
H       3.227900   11.134200   10.126000
C      10.506400    7.240700    8.230200
H      10.622800    6.733600    7.279000
C       4.430900   12.093800    6.554100
H       4.531200   11.536400    5.629000
C       7.122300    6.961600   10.503600
H       7.491400    6.672300    9.517200
H       6.385000    6.220500   10.818300
H       7.972000    6.903400   11.187400

64
SO2-BDP-S1
S       3.984800   14.577200   10.336200
O       4.531400   15.875600    9.908000
O       2.594800   14.538100   10.813600
N       6.081400   10.586100   10.383900
N       7.684700   12.292100    9.503600
C       7.047700    9.595100   10.153600
C       8.264500   13.467200    9.154000
C       6.444000    8.306300   10.405900
C       4.858700   14.575200   12.879600
H       4.070100   15.308500   12.997300
C       8.370200    9.929500    9.735300
C       4.940800    9.971000   10.805800
C       8.678200   11.284900    9.455100
C       6.022400   12.965400   11.423800
C       4.134500   13.436400    8.950100
C       5.685500   14.243300   13.941700
H       5.551400   14.725100   14.903300
C       5.153400    8.574800   10.827800
H       4.405400    7.846600   11.106500
C       9.910700    8.528800    8.333200
H       9.530100    9.032400    7.451500
C       9.894100    8.197100   10.723200
H       9.522100    8.462700   11.706600
C       7.563500   14.770800    9.082600
H       6.704000   14.739700    8.405100
H       8.250600   15.542800    8.734800
H       7.163200   15.080800   10.053800
C      10.866500    7.211600   10.591900
H      11.244400    6.709400   11.475700
C       3.188000   13.649300    7.940700
H       2.411100   14.392200    8.075000
C       9.930100   11.906000    9.102500
C       9.639200   13.245200    8.900500
H      10.341300   14.018200    8.622700
C      11.360000    6.872800    9.331500
H      12.114500    6.101400    9.229800
C       5.149000   12.478100    8.861500
C       5.179200   11.734800    7.666800
H       5.942900   10.972900    7.546900
C       5.047600   13.943000   11.644900
C       3.255800   12.893300    6.780700
H       2.529900   13.047400    5.990700
B       6.218000   12.120700   10.041700
C       9.400900    8.876500    9.595900
C       6.685900   13.285300   13.760900
H       7.338800   13.022300   14.586100
C      11.299700   11.308900    9.008600
H      11.518700   10.648100    9.850200
H      12.043300   12.109000    8.999400
H      11.440900   10.712600    8.101400
C       6.838100   12.660900   12.529800
H       7.607900   11.904300   12.416100
C       3.678400   10.665100   11.159100
H       3.829000   11.413200   11.945100
H       2.943800    9.938200   11.506800
H       3.253100   11.203700   10.304400
C      10.874500    7.534700    8.203200
H      11.245000    7.271800    7.218500
C       4.262600   11.934600    6.642800
H       4.323400   11.340200    5.737600
C       7.013300    6.935100   10.220000
H       7.544100    6.835500    9.270400
H       6.204500    6.201200   10.239300
H       7.729000    6.663600   11.003000

64
SO2-BDP-S2
S       3.765000   14.284100   10.545700
O       3.841800   15.727700   10.286900
O       2.510800   13.746300   11.092500
N       6.034700   10.524000   10.333900
N       7.630000   12.245600    9.444400
C       7.015800    9.552300   10.110600
C       8.180200   13.453800    9.095400
C       6.436800    8.317200   10.317700
C       5.092200   14.602100   12.861900
H       4.370600   15.399400   12.993500
C       8.372000    9.937900    9.708900
C       4.830200    9.895700   10.771000
C       8.646300   11.269500    9.404300
C       6.030500   12.846800   11.430500
C       4.111600   13.418700    9.002900
C       6.025200   14.317700   13.849600
H       6.024000   14.886800   14.771900
C       5.059800    8.565200   10.764600
H       4.348600    7.797400   11.031300
C       9.983400    8.479500    8.443300
H       9.645500    8.944800    7.524300
C       9.853300    8.255000   10.837100
H       9.432100    8.560900   11.788500
C       7.432600   14.741200    9.002600
H       6.626400   14.698300    8.265100
H       8.119900   15.533400    8.702600
H       6.981100   15.035800    9.953500
C      10.825800    7.260800   10.797700
H      11.157500    6.795800   11.719700
C       3.284200   13.807800    7.944300
H       2.567600   14.608300    8.083100
C       9.869700   11.932300    9.047100
C       9.540500   13.271800    8.848000
H      10.223300   14.058500    8.560800
C      11.379900    6.867800    9.579300
H      12.136100    6.091700    9.548100
C       5.086700   12.430400    8.875100
C       5.170200   11.792200    7.623300
H       5.919100   11.021600    7.478500
C       5.095600   13.850400   11.682500
C       3.399700   13.161400    6.721700
H       2.757100   13.448000    5.897400
B       6.203300   12.028100   10.012100
C       9.416500    8.888000    9.661000
C       6.958400   13.299800   13.645800
H       7.690300   13.072900   14.413000
C      11.256800   11.377300    8.936300
H      11.513800   10.732900    9.780300
H      11.975900   12.199500    8.907300
H      11.404400   10.779200    8.031300
C       6.956900   12.581200   12.457600
H       7.705500   11.812800   12.301500
C       3.577800   10.605700   11.160300
H       3.730700   11.313100   11.976600
H       2.855200    9.860700   11.498000
H       3.123400   11.156000   10.336100
C      10.953100    7.481000    8.402800
H      11.373200    7.178300    7.449800
C       4.344100   12.145200    6.564400
H       4.438600   11.634800    5.612300
C       6.963200    6.938100   10.123300
H       7.764900    6.889000    9.390000
H       6.152500    6.271600    9.813800
H       7.363200    6.533500   11.063500

64
SO2-BDP-S3
S       3.979400   14.539600   10.245500
O       4.456000   15.860200    9.809300
O       2.586000   14.422800   10.694500
N       6.088200   10.564900   10.487300
N       7.692500   12.276100    9.594300
C       7.040600    9.555700   10.238600
C       8.273500   13.532700    9.247900
C       6.413500    8.292000   10.509500
C       4.828100   14.647700   12.793700
H       4.028100   15.373800   12.873300
C       8.319000    9.874300    9.785500
C       4.933100    9.967100   10.926300
C       8.667800   11.275400    9.530700
C       6.028900   13.000700   11.430500
C       4.224200   13.385000    8.882500
C       5.639900   14.362400   13.882500
H       5.484200   14.880400   14.821700
C       5.123400    8.585700   10.947100
H       4.373900    7.866700   11.245300
C       9.794500    8.575600    8.224800
H       9.362900    9.129100    7.397900
C       9.914200    8.100900   10.582200
H       9.592300    8.301500   11.597800
C       7.538500   14.826700    9.150300
H       6.718600   14.792800    8.431300
H       8.240700   15.592600    8.816600
H       7.120500   15.154600   10.102400
C      10.890100    7.138000   10.338400
H      11.318900    6.585600   11.167400
C       3.311900   13.552400    7.835600
H       2.515600   14.281700    7.923100
C       9.870700   11.881200    9.231500
C       9.586600   13.307900    9.027900
H      10.321100   14.052100    8.757500
C      11.319700    6.886900    9.036500
H      12.078000    6.136000    8.846300
C       5.238300   12.428200    8.853400
C       5.340000   11.658500    7.678300
H       6.111000   10.899000    7.615000
C       5.048800   13.980300   11.584400
C       3.437500   12.770400    6.695700
H       2.742800   12.899900    5.874000
B       6.247000   12.058700   10.101600
C       9.345300    8.836500    9.530500
C       6.652400   13.409200   13.757900
H       7.291500   13.182600   14.604100
C      11.253400   11.335600    9.145600
H      11.392800   10.436100    9.740900
H      11.972500   12.094500    9.468300
H      11.510600   11.077400    8.108900
C       6.837200   12.743000   12.553500
H       7.608100   11.984000   12.479400
C       3.686700   10.690200   11.311800
H       3.850800   11.382000   12.142500
H       2.933800    9.964700   11.623000
H       3.265800   11.273000   10.488300
C      10.765900    7.610100    7.980000
H      11.087200    7.416100    6.962400
C       4.459300   11.822500    6.617400
H       4.562800   11.208000    5.729900
C       6.952600    6.904800   10.338100
H       7.464000    6.774400    9.381500
H       6.129800    6.187200   10.382300
H       7.671800    6.628900   11.116000

64
SO2-BDP-T1
S       4.000500   14.591600   10.331400
O       4.591400   15.894000    9.979700
O       2.587700   14.563800   10.737300
N       6.061000   10.569800   10.311600
N       7.721800   12.301100    9.596300
C       7.037500    9.619100   10.162100
C       8.328700   13.513400    9.256200
C       6.461000    8.313700   10.508200
C       4.736700   14.467000   12.915800
H       3.951600   15.205600   13.024400
C       8.350800    9.943200    9.740000
C       4.892000    9.934200   10.735200
C       8.651500   11.303900    9.466900
C       5.957600   12.907200   11.453500
C       4.201000   13.500000    8.912500
C       5.499800   14.075100   14.005800
H       5.319000   14.515500   14.979600
C       5.147200    8.560700   10.851600
H       4.418900    7.826000   11.162200
C       9.563800    8.212300    8.369300
H       8.928900    8.473800    7.529600
C      10.222100    8.529200   10.659300
H      10.101600    9.038500   11.609500
C       7.645900   14.830100    9.272100
H       6.785700   14.858000    8.598800
H       8.346000   15.607500    8.964200
H       7.265100   15.085600   10.264000
C      11.193200    7.539600   10.519800
H      11.825600    7.281600   11.362000
C       3.301800   13.756200    7.871700
H       2.521800   14.497000    8.000000
C       9.914000   11.910300    9.022100
C       9.663400   13.262100    8.908300
H      10.369600   14.019800    8.602400
C      11.351300    6.882800    9.301100
H      12.106200    6.112500    9.190700
C       5.213400   12.539000    8.834300
C       5.293800   11.841800    7.614400
H       6.057600   11.079100    7.500200
C       4.984400   13.888000   11.666500
C       3.418700   13.044600    6.686800
H       2.729000   13.232700    5.872100
B       6.218300   12.124000   10.048400
C       9.392000    8.881800    9.587600
C       6.495500   13.111200   13.836400
H       7.098800   12.801400   14.682900
C      11.224800   11.249100    8.737800
H      11.626100   10.732300    9.613400
H      11.951400   12.001700    8.425000
H      11.147600   10.500700    7.944800
C       6.706500   12.540600   12.587200
H       7.471800   11.778200   12.481100
C       3.603300   10.621800   11.011000
H       3.700100   11.367500   11.804500
H       2.859900    9.886400   11.320900
H       3.222500   11.144900   10.129900
C      10.533500    7.221900    8.225100
H      10.650100    6.715500    7.273200
C       4.426700   12.087300    6.557000
H       4.527000   11.528800    5.632600
C       7.113500    6.968000   10.506500
H       7.489400    6.691300    9.518000
H       6.389900    6.212100   10.818400
H       7.968000    6.921400   11.186800

64
SO2-BDP-T2
S       3.983200   14.532800   10.333700
O       4.471200   15.871400    9.969600
O       2.587600   14.403700   10.772800
N       6.054900   10.556600   10.361200
N       7.696300   12.289300    9.583500
C       7.027700    9.577600   10.181500
C       8.264200   13.526300    9.233200
C       6.441000    8.312100   10.488700
C       4.831900   14.518200   12.882600
H       4.046000   15.256000   12.989800
C       8.332900    9.923300    9.751500
C       4.882700    9.940900   10.786900
C       8.673300   11.269900    9.468800
C       6.013300   12.917600   11.449200
C       4.223800   13.452400    8.912200
C       5.632200   14.171200   13.959900
H       5.480200   14.647500   14.921400
C       5.113400    8.580200   10.866100
H       4.380700    7.845300   11.166400
C       9.689500    8.358200    8.326500
H       9.158200    8.732600    7.458400
C      10.063400    8.367500   10.704200
H       9.829500    8.755600   11.689300
C       7.544900   14.832800    9.220600
H       6.696800   14.839600    8.534300
H       8.241200   15.608400    8.897300
H       7.165600   15.115500   10.203600
C      11.043400    7.388700   10.554900
H      11.569900    7.016100   11.426700
C       3.327700   13.700100    7.865100
H       2.547600   14.442000    7.986200
C       9.873500   11.881700    9.069600
C       9.569800   13.299300    8.919600
H      10.278700   14.055500    8.614200
C      11.347400    6.889700    9.289600
H      12.108500    6.126600    9.173000
C       5.226800   12.488700    8.833300
C       5.319500   11.779900    7.622600
H       6.078000   11.011500    7.521100
C       5.043100   13.898200   11.645000
C       3.448500   12.982500    6.685400
H       2.762700   13.168600    5.867100
B       6.240100   12.058600   10.061500
C       9.373800    8.867100    9.592400
C       6.627500   13.205700   13.795800
H       7.257400   12.927800   14.633700
C      11.227700   11.305700    8.818500
H      11.504000   10.549700    9.554100
H      11.980200   12.097800    8.837700
H      11.288500   10.821500    7.835700
C       6.806100   12.591100   12.563500
H       7.566900   11.825100   12.459500
C       3.609600   10.652500   11.099600
H       3.726600   11.379300   11.907500
H       2.863200    9.921100   11.413100
H       3.207700   11.191100   10.237700
C      10.666400    7.376300    8.175600
H      10.894200    6.990100    7.188200
C       4.453400   12.020700    6.564100
H       4.553700   11.453300    5.645400
C       7.039500    6.939500   10.435000
H       7.538800    6.737700    9.484600
H       6.253500    6.192900   10.568600
H       7.785500    6.778400   11.219600

64
SO2-BDP-T3
S       3.948200   14.534300   10.344000
O       4.438000   15.873200    9.980900
O       2.552000   14.405700   10.784700
N       6.054700   10.568600   10.351600
N       7.707600   12.302800    9.571000
C       7.054200    9.575400   10.168100
C       8.279400   13.506700    9.230100
C       6.480900    8.329700   10.476100
C       4.803400   14.511300   12.895100
H       4.018900   15.248900   13.014000
C       8.354000    9.930700    9.740600
C       4.893900    9.965500   10.785400
C       8.684300   11.275700    9.459600
C       5.986800   12.921500   11.439400
C       4.185000   13.457200    8.917200
C       5.610600   14.155500   13.968600
H       5.461000   14.624500   14.934300
C       5.124200    8.607900   10.871300
H       4.396800    7.870100   11.178700
C       9.702800    8.351200    8.322200
H       9.175300    8.727300    7.452600
C      10.078200    8.370200   10.698900
H       9.850100    8.767500   11.681800
C       7.575400   14.822000    9.216600
H       6.723700   14.833100    8.533600
H       8.273600   15.595700    8.893400
H       7.196200   15.104100   10.200900
C      11.048700    7.380900   10.554800
H      11.572900    7.008900   11.428200
C       3.293000   13.702200    7.870500
H       2.508500   14.440400    7.985400
C       9.891400   11.875500    9.060100
C       9.604200   13.277900    8.913600
H      10.312900   14.035800    8.611800
C      11.347100    6.871800    9.292300
H      12.101200    6.101100    9.179300
C       5.205100   12.501900    8.845200
C       5.298900   11.795600    7.628700
H       6.071100   11.040600    7.524400
C       5.009400   13.899300   11.656500
C       3.421700   12.982600    6.688900
H       2.735900   13.164600    5.869500
B       6.217500   12.115400   10.051600
C       9.391900    8.870300    9.585200
C       6.608100   13.194800   13.794400
H       7.242700   12.915800   14.628400
C      11.242700   11.282400    8.815000
H      11.545400   10.591500    9.603800
H      11.990000   12.077000    8.752700
H      11.282900   10.718800    7.875900
C       6.782300   12.591500   12.555400
H       7.552700   11.836400   12.439200
C       3.613800   10.668300   11.099200
H       3.727000   11.397200   11.904700
H       2.874900    9.930600   11.416000
H       3.207100   11.199700   10.236100
C      10.670400    7.359500    8.175900
H      10.894900    6.966700    7.190300
C       4.433700   12.029000    6.567400
H       4.539800   11.466300    5.646500
C       7.058900    6.950600   10.434100
H       7.622600    6.761500    9.518900
H       6.257700    6.210700   10.500200
H       7.747100    6.765200   11.266700

90
SO2-BDP-CAT
S       3.938200   14.530000   10.239000
O       4.429900   15.803200    9.685900
O       2.561200   14.487700   10.751500
N       6.213900   10.644200   10.530700
N       7.719100   12.378400    9.482700
C       7.242100    9.700700   10.360100
C       8.231400   13.534900    9.013800
C       6.784400    8.441800   10.873700
C       4.859700   14.751300   12.756700
H       4.042500   15.457700   12.839300
C       8.457800   10.072100    9.775300
C       5.169900   10.020100   11.115600
C       8.705300   11.383300    9.355600
C       6.063200   13.091300   11.395500
C       4.096100   13.282400    8.948600
C       5.719200   14.530100   13.822400
H       5.582100   15.073200   14.750200
C       5.500400    8.668200   11.334800
H       4.847600    7.941600   11.795300
C       9.642800    8.364000    8.371400
H       8.971600    8.603000    7.555000
C      10.393200    8.708400   10.627000
H      10.328800    9.190400   11.595300
C       7.508900   14.835600    8.968100
H       6.583200   14.774900    8.393200
H       8.146800   15.592400    8.510600
H       7.231300   15.180700    9.966400
C      11.366500    7.731500   10.455400
H      12.005400    7.498000   11.295500
C       3.108500   13.365000    7.960500
H       2.298100   14.076400    8.064400
C       9.875900   11.986100    8.786800
C       9.555400   13.315000    8.582800
H      10.202700   14.075900    8.172400
C      11.474700    7.070100    9.237400
C       5.154000   12.370700    8.901400
C       5.184500   11.534500    7.769700
H       5.980300   10.801100    7.685000
C       5.051600   14.040300   11.566900
C       3.178300   12.521700    6.862100
H       2.420000   12.574900    6.089500
B       6.266200   12.164200   10.074000
C       9.518400    9.035300    9.589400
C       6.755000   13.603100   13.689600
H       7.433000   13.424900   14.516900
C      11.216700   11.389200    8.475500
H      11.679800   10.939300    9.356900
H      11.884100   12.171600    8.109300
H      11.158300   10.613000    7.708300
C       6.910900   12.898900   12.502300
H       7.709600   12.167800   12.428800
C       3.872400   10.662200   11.473900
H       4.007200   11.455700   12.212400
H       3.200200    9.913600   11.894100
H       3.386900   11.111500   10.604900
C      10.615000    7.381400    8.186900
H      10.667600    6.884500    7.229000
C       4.228500   11.606500    6.764900
H       4.291800   10.944800    5.907600
C       7.481600    7.115800   10.957100
H       7.867600    6.789200    9.988700
H       6.777500    6.360200   11.310400
H       8.322700    7.134200   11.654800
N      12.519800    5.993100    9.116200
C      12.197600    4.829500   10.086900
C      13.905400    6.530000    9.542500
C      12.626400    5.446000    7.725300
H      12.343600    5.235000   11.088200
H      12.981600    4.091900    9.904600
C      10.816700    4.221400    9.924900
H      13.830300    6.741200   10.609000
H      14.580200    5.680700    9.422900
C      14.390600    7.734000    8.754100
H      12.854100    6.247000    7.027800
H      13.430300    4.712400    7.718600
H      11.694900    4.964200    7.443700
H      10.713100    3.457100   10.698200
H      10.027400    4.954300   10.090800
H      10.660800    3.734700    8.959500
H      15.343400    8.043700    9.189400
H      14.570400    7.519100    7.698700
H      13.705200    8.578200    8.834600
O      13.257700    6.305100   12.624700
S      12.605000    6.887700   13.839500
O      13.448500    6.953000   15.026900
O      11.774800    8.066700   13.527400
C      11.325700    5.569200   14.226500
F      10.505400    5.387000   13.154300
F      11.898800    4.386700   14.487800
F      10.560500    5.908800   15.265100

90
SO2-BDP-ZWIT
S       4.187900   14.645300   10.243400
O       4.856000   15.921800    9.937800
O       2.752300   14.680500   10.561100
N       6.000000   10.520700   10.323600
N       7.816600   12.167200    9.726700
C       6.949100    9.491800   10.210100
C       8.502500   13.295500    9.452200
C       6.309500    8.254400   10.533700
C       4.770200   14.485600   12.863900
H       4.025900   15.270100   12.927800
C       8.274200    9.776200    9.845700
C       4.822900    9.963600   10.686400
C       8.707400   11.081400    9.607500
C       5.978800   12.854000   11.472500
C       4.424200   13.555100    8.828800
C       5.445400   14.052200   13.994800
H       5.236600   14.505300   14.957100
C       4.991700    8.574200   10.822000
H       4.213100    7.883700   11.111400
C       9.333400    7.920900    8.526100
H       8.654000    8.143100    7.711400
C      10.132400    8.366500   10.759600
H      10.087600    8.944100   11.675200
C       7.928900   14.669700    9.470500
H       7.098500   14.779300    8.770200
H       8.700600   15.391400    9.201400
H       7.541100   14.934900   10.456300
C      11.096300    7.376600   10.627300
H      11.823900    7.199700   11.411100
C       3.613400   13.871800    7.732700
H       2.871000   14.656100    7.817700
C       9.997200   11.596300    9.232300
C       9.838600   12.967000    9.147000
H      10.604600   13.683600    8.890400
C      11.189400    6.658300    9.424200
C       5.382300   12.538500    8.806500
C       5.505100   11.847300    7.586400
H       6.230800   11.043500    7.514700
C       5.054100   13.889600   11.629800
C       3.768500   13.164600    6.550400
H       3.147600   13.399300    5.693400
B       6.279800   12.062900   10.081100
C       9.254800    8.658400    9.713400
C       6.391200   13.030800   13.881300
H       6.927700   12.689000   14.759700
C      11.290400   10.884500    8.965700
H      11.750100   10.465700    9.864700
H      12.005800   11.590900    8.540200
H      11.170100   10.060600    8.259500
C       6.639800   12.446200   12.646200
H       7.366100   11.642400   12.582800
C       3.549600   10.709400   10.908600
H       3.639600   11.432800   11.722200
H       2.756800   10.005300   11.163800
H       3.242200   11.263800   10.019200
C      10.293300    6.930000    8.376800
H      10.366800    6.377600    7.447300
C       4.726700   12.151100    6.477200
H       4.857200   11.595200    5.554800
C       6.870300    6.863800   10.592400
H       7.169400    6.496200    9.607600
H       6.112300    6.183900   10.986900
H       7.750500    6.798800   11.235200
C      12.243000    5.713300    9.262200
C      13.192900    4.978600    9.143400
C      14.305700    4.071700    9.006500
H      14.048100    3.078000    9.385300
H      14.609800    3.962400    7.961600
N      15.588300    4.462400    9.772200
C      15.288200    4.618800   11.242500
C      16.546800    3.319300    9.592400
C      16.263700    5.710900    9.168900
H      14.818900    3.696700   11.586000
H      14.632700    5.480500   11.423000
H      16.234100    4.764800   11.762800
H      16.770600    3.195800    8.533200
H      16.095000    2.410200    9.985800
H      17.461000    3.538200   10.139700
H      16.298700    5.498700    8.098200
H      17.287200    5.682500    9.547700
C      15.644300    7.088200    9.422900
H      15.966600    7.695000    8.572100
H      14.559800    7.047500    9.344100
C      16.060400    7.798000   10.725700
H      16.635400    7.162400   11.401700
H      16.656500    8.686500   10.519000
S      14.609500    8.386800   11.691400
O      15.186200    9.094200   12.842500
O      13.839000    9.208200   10.728400
O      13.898500    7.110300   12.046800
