# Supplementary material for: C‑BODIPY Dyads Based on Fused-Ring Organoboron Scaffolds for Efficient Photodynamic Therapy Targeting Candida albicans Yeast and Biofilms
Source: J Med Chem. 2026 Jun 1;69(11):13320–44. doi: 10.1021/acs.jmedchem.6c00280 (PMC13308890; doi:10.1021/acs.jmedchem.6c00280)
Supplement: Supplementary file 4 [file jm6c00280_si_004.csv]

Coumpound	SMILES	MFC (dark) / µM	MFC (irr.) / µM	log10 reduction of photoinactivated biofilm (MFC)	IC50 / µM
Bf-BDP	CC(C=C1C)=[N](C1=C2C3=CC=CC=C3)B4(C5=C(C6=C4C=CC=C6)C=CC=C5)N7C2=C(C)C=C7C	> 25	> 25	N/A	N/A
O-BDP	CC(C=C1C)=[N](C1=C2C3=CC=CC=C3)B(C4=C(O5)C=CC=C4)(C6=C5C=CC=C6)N7C2=C(C)C=C7C	> 25	> 25	N/A	N/A
NMe-BDP	CC(C=C1C)=[N](C1=C2C3=CC=CC=C3)B(C4=C(N5C)C=CC=C4)(C6=C5C=CC=C6)N7C2=C(C)C=C7C	> 25	> 25	N/A	N/A
CH2-BDP	CC(C=C1C)=[N](C1=C2C3=CC=CC=C3)B(C4=C(C5)C=CC=C4)(C6=C5C=CC=C6)N7C2=C(C)C=C7C	> 25	> 25	N/A	N/A
SO2-BDP	CC(C=C1C)=[N](C1=C2C3=CC=CC=C3)B(C4=C(S5(=O)=O)C=CC=C4)(C6=C5C=CC=C6)N7C2=C(C)C=C7C	> 25	> 25	N/A	N/A
Bf-BDP-CAT	CC(C=C1C)=[N](C1=C2C3=CC=C([N+](CC)(C)CC)C=C3)B4(C5=C(C6=C4C=CC=C6)C=CC=C5)N7C2=C(C)C=C7C.FC(F)(S(=O)([O-])=O)F	25	1.6	3.85	> 6.3
O-BDP-CAT	CC(C=C1C)=[N](C1=C2C3=CC=C([N+](CC)(C)CC)C=C3)B(C4=C(O5)C=CC=C4)(C6=C5C=CC=C6)N7C2=C(C)C=C7C.FC(F)(S(=O)([O-])=O)F	12.5	6.3	4.32	> 25
NMe-BDP-CAT	CC(C=C1C)=[N](C1=C2C3=CC=C([N+](CC)(C)CC)C=C3)B(C4=C(N5C)C=CC=C4)(C6=C5C=CC=C6)N7C2=C(C)C=C7C.FC(F)(S(=O)([O-])=O)F	> 25	1.6	3.2	> 6.3
CH2-BDP-CAT	CC(C=C1C)=[N](C1=C2C3=CC=C([N+](CC)(C)CC)C=C3)B(C4=C(C5)C=CC=C4)(C6=C5C=CC=C6)N7C2=C(C)C=C7C.FC(F)(S(=O)([O-])=O)F	> 25	1.6	3.02	> 6.3
SO2-BDP-CAT	CC(C=C1C)=[N](C1=C2C3=CC=C([N+](CC)(C)CC)C=C3)B(C4=C(C5)C=CC=C4)(C6=C5C=CC=C6)N7C2=C(C)C=C7C.FC(F)(S(=O)([O-])=O)F	> 25	> 25	N/A	N/A
Bf-BDP-ZWIT	CC(C=C1C)=[N](C1=C2C3=CC=C(C#CC[N+](C)(CCCS(=O)([O-])=O)C)C=C3)B4(C5=C(C6=C4C=CC=C6)C=CC=C5)N7C2=C(C)C=C7C	> 25	6.3	2.24	> 25
O-BDP-ZWIT	CC(C=C1C)=[N](C1=C2C3=CC=C(C#CC[N+](C)(CCCS(=O)([O-])=O)C)C=C3)B(C4=C(O5)C=CC=C4)(C6=C5C=CC=C6)N7C2=C(C)C=C7C	> 25	> 25	N/A	N/A
NMe-BDP-ZWIT	CC(C=C1C)=[N](C1=C2C3=CC=C(C#CC[N+](C)(CCCS(=O)([O-])=O)C)C=C3)B(C4=C(N5C)C=CC=C4)(C6=C5C=CC=C6)N7C2=C(C)C=C7C	> 25	> 25	N/A	N/A
CH2-BDP-ZWIT	CC(C=C1C)=[N](C1=C2C3=CC=C(C#CC[N+](C)(CCCS(=O)([O-])=O)C)C=C3)B(C4=C(C5)C=CC=C4)(C6=C5C=CC=C6)N7C2=C(C)C=C7C	> 25	> 25	N/A	N/A
SO2-BDP-ZWIT	CC(C=C1C)=[N](C1=C2C3=CC=C(C#CC[N+](C)(CCCS(=O)([O-])=O)C)C=C3)B(C4=C(S5(=O)=O)C=CC=C4)(C6=C5C=CC=C6)N7C2=C(C)C=C7C	> 25	> 25	N/A	N/A
BF2-BDP	CC(C=C1C)=[N](C1=C2C3=CC=CC=C3)B(F)(F)N4C2=C(C)C=C4C	> 25	> 25	N/A	N/A
BF2-BDP-CAT	CC(C=C1C)=[N](C1=C2C3=CC=C([N+](CC)(C)CC)C=C3)B(F)(F)N4C2=C(C)C=C4C.FC(F)(S(=O)([O-])=O)F	> 25	12.5	0.32	> 50
BF2-BDP-ZWIT	CC(C=C1C)=[N](C1=C2C3=CC=C(C#CC[N+](C)(CCCS(=O)([O-])=O)C)C=C3)B(F)(F)N4C2=C(C)C=C4C	> 25	> 25	N/A	N/A
